# Supplementary material for: Targeted Regulation of AhGRF3b by ahy-miR396 Modulates Leaf Growth and Cold Tolerance in Peanut
Source: Plants (Basel). 2025 Oct 18;14(20):3203. doi: 10.3390/plants14203203 (PMC12567176; doi:10.3390/plants14203203)
Supplement: Supplementary file 1 [file plants-14-03203-s001.zip]

Archive with 8 entries (8 files):
- .DS_Store
- Figure S1.jpg
- Supplementary Materials.pdf
- Table S1.xlsx
- Table S2.xlsx
- Table S3.xlsx
- Table S4.xlsx
- Table S5.xlsx
