# Supplementary material for: Targeted Regulation of AhGRF3b by ahy-miR396 Modulates Leaf Growth and Cold Tolerance in Peanut
Source: Plants (Basel). 2025 Oct 18;14(20):3203. doi: 10.3390/plants14203203 (PMC12567176; doi:10.3390/plants14203203)
Supplement: Supplementary file 1 [file plants-14-03203-s001.zip › Table S1.xlsx]

## Sheet: AhCAT1
Table S1 Predicted salt bridges and hydrogen bonds from docking between AhGRF3b protein and interacting proteins.
Hydrogens			Salt bridges
AhGRF3b protein	AhCAT1 protein	Distance	AhGRF3b protein	AhCAT1 protein	Distance
GLN 86[NE2]	ASP 80[OD2]	2.86	GLU 89[OE1]	ARG 91[NE]	3.34
GLU 89[OE1]	ARG 91[NE]	3.34	GLU 89[OE1]	ARG 91[NH2]	3.8
GLU 89[OE1]	ARG 91[NH2]	3.8	ASP 279[OD2]	LYS 5[NZ]	2.66
PHE 277[0]	TYR 6[OH]	3.18
ASP 279[OD2]	LYS 5[NZ]	2.66
AhGRF3b protein	AhCAX3 protein	Distance	AhGRF3b protein	AhCAX3 protein	Distance
ARG 157[ N ]	ASP 266[ OD1 ]	2.65	ARG 155[ NH1 ]	ASP 350[ OD2 ]	3.42
ARG 157[ NH1]	GLU 265[ OE1 ]	2.08	ARG 157[ NE ]	GLU 265[ OE1 ]	3.91
LYS 162[ NZ ]	ARG 358[ O ]	2.09	ARG 157[ NH1 ]	GLU 265[ OE1 ]	2.08
LYS 163[ NZ ]	GLY 358[ O ]	2.62	ARG 157[ NH1 ]	GLU 265[ OE2 ]	3.92
LYS 163[ NZ ]	GLN 362[ OE1 ]	2.1	ARG 157[ NH2 ]	GLU 265[ OE2 ]	2.41
ARG 165[ N ]	ASP 350[ OD2 ]	2.83	ARG 157[ NH2 ]	GLU 265[ OE1 ]	3.88
ARG 165[ NH2 ]	ASP 350[ OD2 ]	2.19	LYS 162[ NZ ]	GLU 267[ OE1 ]	2.69
CYS 166[ SG ]	ARG 351[ O ]	2.93	ARG 165[ NH1 ]	ASP 350[ OD2 ]	2.95
SER 167[ N ]	ARG 351[ O ]	2.84	ARG 165[ NH2 ]	ASP 191[ OD2 ]	3.08
SER 167[ OG ]	ARG 351[ O ]	2.34	ARG 168[ NH1 ]	ASP 277[ OD1 ]	2.54
ARG 168[ N ]	ARG 354[ O ]	3.41	LYS 175[ NZ ]	GLU 265[ OE1 ]	3.48
GLY 173[ N ]	ASP 277[ OD1 ]	2.85	ASP 169[ OD1 ]	LYS 348[ NZ ]	2.59
LYS 175[ NZ ]	GLU 265[ OE1 ]	3.48	ASP 169[ OD2 ]	LYS 348[ NZ ]	3.37
TYR 176[ OH ]	ASP 266[ OD2 ]	3.86	GLU 178[ OE1 ]	HIS 27[ ND1 ]	3.88
TYR 176[ OH ]	GLU 263[ OE2 ]	3.46
GLU 178[ O ]	GLY 28[ O ]	3.15
ARG 179[ NH1 ]	SER 120[ OG ]	3.59
ARG 183[ NH2 ]	ILE 121[ O ]	2.23
ARG 183[ NH2 ]	ILE 121[ O ]	2.21
ARG 187[ NH2 ]	TYR 122[ O ]	3.17
ARG 187[ NH2 ]	GLU 263[ NH2 ]	2.38
ASP 150[ OD2 ]	GLU 265[ N ]	2.16
GLU 152[ OE1 ]	LEU 249[ N ]	2.82
GLU 152[ OE1 ]	ASP 359[ N ]	2.32
PRO 160[ O ]	GLU 267[ N ]	3.32
LYS 162[ O ]	GLN 254[ NE2 ]	2.1
ARG 165[ O ]	ALA 353[ N ]	3.33
SER 167[ SG ]	ASP 353[ N ]	3.29
SER 167[ OG ]	LYS 348[ NZ ]	2.92
ASP 169[ OD1 ]	LYS 348[ NZ ]	2.59
AhGRF3b protein	AhACR11 protein	Distance	AhGRF3b protein	AhACR11 protein	Distance
TYR 143[ OH ]	LEU 219[ O ]	3.55	ARG 146[ NH1 ]	ASP 255[ OD1 ]	2.05
TRP 144[ N ]	GLU 146[ O ]	3.6	ARG 146[ NH1 ]	ASP 255[ OD2 ]	2.61
GLY 145[ N ]	VAL 233[ O ]	3.71	ARG 146[ NH2 ]	ASP 255[ OD2 ]	3.85
ARG 146[ NH1 ]	ASP 255[ OD1 ]	2.05	ARG 157[ NH1 ]	ASP 89[ OD1 ]	3.55
ARG 157[ NH1 ]	ASP 89[ OD1 ]	3.55
LYS 162[ N ]	SER 86[ O ]	3.87
LYS 175[ NZ ]	GLY 142[ O ]	3.51
AhGRF3b protein	AhPAO4 protein	Distance	AhGRF3b protein	AhPAO4 protein	Distance
ALA 105[ N ]	GLU 469[ O ]	3.59	ARG 158[ NH1 ]	ASP 211[ OD2 ]	3.54
TYR 143[ OH ]	GLU 89[ O ]	2.55	ARG 158[ NH2 ]	ASP 211[ OD1 ]	3.72
ARG 158[ NH2 ]	ASP 211[ OD2 ]	2.97	ARG 158[ NH2 ]	ASP 211[ OD2 ]	2.97
ARG 158[ NH2 ]	ASP 211[ OD1 ]	2.87	HIS 182[ ND1 ]	ASP 155[ OD2 ]	3.36
TYR 176[ OH ]	GLN 212[ OE1 ]	3.39	ARG 185[ NH1 ]	GLU 213[ OE1 ]	3.63
ARG 185[ N ]	ASP 211[ OD2 ]	3.55	ARG 185[ NH2 ]	GLU 213[ OE2 ]	3.63
ARG 185[ NE ]	GLU 213[ OE1 ]	3.49	ARG 187[ NH1 ]	GLU 213[ OE2 ]	2.54
ARG 185[ NH1 ]	THR 209[ OG1 ]	3.13	ARG 187[ NH1 ]	GLU 213[ OE1 ]	3.05
ARG 187[ NH2 ]	TRP 210[ O ]	2.88	ARG 187[ NH2 ]	GLU 213[ OE2 ]	3.28
SER 188[ OG ]	SER 107[ OG ]	2.93	ARG 187[ NH2 ]	GLU 213[ OE1 ]	3.29
ARG 189[ N ]	LEU 131[ O ]	2.58	ARG 189[ NE ]	ASP 115[ OD1 ]	3.62
ARG 189[ N ]	TYR 114[ OD2 ]	3.81	ARG 189[ NH2 ]	ASP 115[ OD1 ]	2.69
LYS 190[ N ]	ASP 117[ OD2 ]	3.46	ARG 189[ NE ]	ASP 115[ OE1 ]	2.94
LYS 190[ NZ ]	GLU 119[ OE1 ]	3.57	LYS 190[ NZ ]	GLU 119[ OE1 ]	3.97
GLU 193[ O ]	GLU 119[ OE1 ]	3.3	LYS 190[ NZ ]	GLU 119[ OE2 ]	3.57
GLY 194[ N ]	ILE 471[ N ]	3.51
MET 181[ O ]	ARG 154[ NH2 ]	3.13
SER 188[ OG ]	SER 107[ OG ]	3.08
ARG 189[ O ]	VAL 112[ O ]	3.82
