# Supplementary material for: Targeted Regulation of AhGRF3b by ahy-miR396 Modulates Leaf Growth and Cold Tolerance in Peanut
Source: Plants (Basel). 2025 Oct 18;14(20):3203. doi: 10.3390/plants14203203 (PMC12567176; doi:10.3390/plants14203203)
Supplement: Supplementary file 1 [file plants-14-03203-s001.zip › Table S2.xlsx]

## Sheet: Sheet1
Table S2: Statistics of degradome reads in Degradome Library
Sample	DS (number)	DS (ratio)
Raw Reads	28245417	/
Unique Raw Reads	8804765	/
reads < 15nt after removing 3 adaptor	173868	0.0062
Mappable Reads	28071549	0.9938
Unique reads < 15nt after removing 3 adaptor	66380	0.0075
Unique Mappable Reads	8738385	0.9925
Mapped Reads	19075973	0.6754
Unique Mapped Reads	5924034	0.6728
Number of input Transcript	84778	/
Number of Coverd Transcript	64908	76.56%
