# Supplementary material for: Targeted Regulation of AhGRF3b by ahy-miR396 Modulates Leaf Growth and Cold Tolerance in Peanut
Source: Plants (Basel). 2025 Oct 18;14(20):3203. doi: 10.3390/plants14203203 (PMC12567176; doi:10.3390/plants14203203)
Supplement: Supplementary file 1 [file plants-14-03203-s001.zip › Table S3.xlsx]

## Sheet: Sheet1
Table S3: Statistical Overview of Degradome-Identified miRNA Targets
Query	Transcript	GnenID	Symbol	Description	GO	KEGG	TStart	TStop	TSlice	MFEratio	AllenScore	Structure	Sequence	DegradomeRawReads(DS)	DegradomeNormReads(DS)	DegradomeCategory(DS)	DegradomePval(DS)	Tplot_file_path(DS)
aau-miR160	arahy.Tifrunner.gnm2.ann1.81A43L.1	arahy.Tifrunner.gnm2.ann1.81A43L	-	guanine nucleotide-binding protein subunit beta-like protein [Glycine max]	GO:0005515(protein binding)	NA	718	741	732	0.751101	6.5	..((...(((((((((((((((((&)))))))))))))))))---))..	CACCUGAUGGUUCCCUGUGUGCCA&UGGCAUACAGGGAGCCA---GGCA	1	28.4495	4	0.197806	Output/DS/cleaveLand_result/t_plot/aau-miR160_arahy.Tifrunner.gnm2.ann1.81A43L.1_732_TPlot.pdf
aau-miR160	arahy.Tifrunner.gnm2.ann1.8YLR9D.1	arahy.Tifrunner.gnm2.ann1.8YLR9D	sll0005	Protein kinase superfamily protein	NA	NA	2614	2635	2625	0.656388	7	.(.(((-((((((((((.((((.&.))))-)))))))))).)))-).	AGACCU-GCUCCCUGUGUUGCCC&UGGCA-UACAGGGAGCCAGG-CA	1	28.4495	4	0.882472	Output/DS/cleaveLand_result/t_plot/aau-miR160_arahy.Tifrunner.gnm2.ann1.8YLR9D.1_2625_TPlot.pdf
aau-miR160	arahy.Tifrunner.gnm2.ann1.DS9KFU.1	arahy.Tifrunner.gnm2.ann1.DS9KFU	CNR8	cell number regulator 8-like [Glycine max]	NA	NA	273	294	285	0.737885	6.5	.(((.((((((((((((((((.&.))))))))))))))))-))).	GGCUGUGGCUCCUUGUGUGCUG&UGGCAUACAGGGAGCCA-GGCA	1	28.4495	4	0.376432	Output/DS/cleaveLand_result/t_plot/aau-miR160_arahy.Tifrunner.gnm2.ann1.DS9KFU.1_285_TPlot.pdf
aau-miR160	arahy.Tifrunner.gnm2.ann1.ERE2QZ.1	arahy.Tifrunner.gnm2.ann1.ERE2QZ	-	guanine nucleotide-binding protein subunit beta-like protein [Glycine max]	GO:0005515(protein binding)	NA	683	706	697	0.751101	6.5	..((...(((((((((((((((((&)))))))))))))))))---))..	CACCUGAUGGUUCCCUGUGUGCCA&UGGCAUACAGGGAGCCA---GGCA	2	56.899	2	0.0776651	Output/DS/cleaveLand_result/t_plot/aau-miR160_arahy.Tifrunner.gnm2.ann1.ERE2QZ.1_697_TPlot.pdf
aau-miR160	arahy.Tifrunner.gnm2.ann1.KAS3CI.1	arahy.Tifrunner.gnm2.ann1.KAS3CI	APX3	ascorbate peroxidase 3	GO:0004601(peroxidase activity);GO:0006979(response to oxidative stress);GO:0020037(heme binding);GO:0055114(oxidation-reduction process)	ko00053(Ascorbate and aldarate metabolism);ko00480(Glutathione metabolism)	958	976	968	0.667401	6	.(((-(((((((((-((((((&)))))).))))))))).))).	GGCC-GGCUUCCUG-AUGCUA&UGGCAUACAGGGAGCCAGGCA	6	170.697	2	0.503749	Output/DS/cleaveLand_result/t_plot/aau-miR160_arahy.Tifrunner.gnm2.ann1.KAS3CI.1_968_TPlot.pdf
aau-miR160	arahy.Tifrunner.gnm2.ann1.KAS3CI.2	arahy.Tifrunner.gnm2.ann1.KAS3CI	APX3	ascorbate peroxidase 3	GO:0004601(peroxidase activity);GO:0006979(response to oxidative stress);GO:0020037(heme binding);GO:0055114(oxidation-reduction process)	ko00053(Ascorbate and aldarate metabolism);ko00480(Glutathione metabolism)	1048	1066	1058	0.667401	6	.(((-(((((((((-((((((&)))))).))))))))).))).	GGCC-GGCUUCCUG-AUGCUA&UGGCAUACAGGGAGCCAGGCA	2	56.899	3	0.180118	Output/DS/cleaveLand_result/t_plot/aau-miR160_arahy.Tifrunner.gnm2.ann1.KAS3CI.2_1058_TPlot.pdf
aau-miR160	arahy.Tifrunner.gnm2.ann1.P7BH2P.1	arahy.Tifrunner.gnm2.ann1.P7BH2P	At1g67300	sugar porter (SP) family MFS transporter	GO:0005215(transporter activity);GO:0006810(transport);GO:0016020(membrane);GO:0016021(integral component of membrane);GO:0022857(transmembrane transporter activity);GO:0022891(substrate-specific transmembrane transporter activity);GO:0055085(transmembrane transport)	NA	1936	1957	1948	0.722467	6	.(((.(((((.(((((((((((&))))))))))).)))))-))).	AGCCAUGGCUGUCUGUAUGUCA&UGGCAUACAGGGAGCCA-GGCA	1	28.4495	4	0.467264	Output/DS/cleaveLand_result/t_plot/aau-miR160_arahy.Tifrunner.gnm2.ann1.P7BH2P.1_1948_TPlot.pdf
aau-miR160	arahy.Tifrunner.gnm2.ann1.RN7KHK.1	arahy.Tifrunner.gnm2.ann1.RN7KHK	XTH9	xyloglucan endotransglucosylase/hydrolase 9	GO:0005975(carbohydrate metabolic process)	NA	2039	2060	2050	0.702643	5	((((.(((((((((.((((((.&.))))))-))))))))).))))	UGCUAGGUUCCCUGUUAUGCCU&UGGCAUA-CAGGGAGCCAGGCA	2	56.899	2	0.285993	Output/DS/cleaveLand_result/t_plot/aau-miR160_arahy.Tifrunner.gnm2.ann1.RN7KHK.1_2050_TPlot.pdf
aau-miR160	arahy.Tifrunner.gnm2.ann1.SDZN59.1	arahy.Tifrunner.gnm2.ann1.SDZN59	-	cell number regulator 8-like [Glycine max]	NA	NA	273	294	285	0.737885	6.5	.(((.((((((((((((((((.&.))))))))))))))))-))).	GGCUGUGGCUCCUUGUGUGCUG&UGGCAUACAGGGAGCCA-GGCA	1	28.4495	4	0.314658	Output/DS/cleaveLand_result/t_plot/aau-miR160_arahy.Tifrunner.gnm2.ann1.SDZN59.1_285_TPlot.pdf
aau-miR160	arahy.Tifrunner.gnm2.ann1.UXG27B.1	arahy.Tifrunner.gnm2.ann1.UXG27B	-	guanine nucleotide-binding protein subunit beta-like protein [Glycine max]	GO:0005515(protein binding)	NA	702	725	716	0.751101	6.5	..((...(((((((((((((((((&)))))))))))))))))---))..	CACCUGAUGGUUCCCUGUGUGCCA&UGGCAUACAGGGAGCCA---GGCA	2	56.899	2	0.065153	Output/DS/cleaveLand_result/t_plot/aau-miR160_arahy.Tifrunner.gnm2.ann1.UXG27B.1_716_TPlot.pdf
aau-miR160	arahy.Tifrunner.gnm2.ann1.ZB3H4T.1	arahy.Tifrunner.gnm2.ann1.ZB3H4T	APX3	ascorbate peroxidase 3	GO:0004601(peroxidase activity);GO:0006979(response to oxidative stress);GO:0020037(heme binding);GO:0055114(oxidation-reduction process)	ko00053(Ascorbate and aldarate metabolism);ko00480(Glutathione metabolism)	863	881	873	0.667401	6	.(((-(((((((((-((((((&)))))).))))))))).))).	GGCC-GGCUUCCUG-AUGCUA&UGGCAUACAGGGAGCCAGGCA	8	227.596	2	0.510391	Output/DS/cleaveLand_result/t_plot/aau-miR160_arahy.Tifrunner.gnm2.ann1.ZB3H4T.1_873_TPlot.pdf
aau-miR168	arahy.Tifrunner.gnm2.ann1.2XI8FI.1	arahy.Tifrunner.gnm2.ann1.2XI8FI	HSP21.9	Heat shock protein Hsp20	NA	ko04141(Protein processing in endoplasmic reticulum)	400	423	414	0.665924	7	..((((.(((((((((((((((..&..))))))))))))))).))))..	CUUCCCAUUUUGCAUCAACUGAUG&AUUCAGUUGAUGCAAGGCGGGAUC	2	56.899	3	0.0268899	Output/DS/cleaveLand_result/t_plot/aau-miR168_arahy.Tifrunner.gnm2.ann1.2XI8FI.1_414_TPlot.pdf
aau-miR168	arahy.Tifrunner.gnm2.ann1.9R49YU.1	arahy.Tifrunner.gnm2.ann1.9R49YU	HSP21.9	Heat shock protein Hsp20	NA	ko04141(Protein processing in endoplasmic reticulum)	389	412	403	0.665924	7	..((((.(((((((((((((((..&..))))))))))))))).))))..	CUUCCCAUUUUGCAUCAACUGAUG&AUUCAGUUGAUGCAAGGCGGGAUC	2	56.899	3	0.0230932	Output/DS/cleaveLand_result/t_plot/aau-miR168_arahy.Tifrunner.gnm2.ann1.9R49YU.1_403_TPlot.pdf
aau-miR168	arahy.Tifrunner.gnm2.ann1.YU479Z.1	arahy.Tifrunner.gnm2.ann1.YU479Z	truA	Pseudouridine synthase family protein	GO:0001522(pseudouridine synthesis);GO:0003723(RNA binding);GO:0009451(RNA modification);GO:0009982(pseudouridine synthase activity)	NA	401	423	414	0.714922	4	((((.-(((.((((((((((((((&)))))))))))))).)))..))))	GAUCA-GCCCUGCAUCAGCUGAAU&AUUCAGUUGAUGCAAGGCGGGAUC	1	28.4495	4	0.0309959	Output/DS/cleaveLand_result/t_plot/aau-miR168_arahy.Tifrunner.gnm2.ann1.YU479Z.1_414_TPlot.pdf
ahy-miR156a	arahy.Tifrunner.gnm2.ann1.30D4G4.1	arahy.Tifrunner.gnm2.ann1.30D4G4	-	calcineurin B-like 3	GO:0005509(calcium ion binding)	NA	356	374	366	0.665775	6	(((((((((((.-(((.(((&))).)))..)))))))))))	GUGCUCUCUCUG-UCUUUCA&UGACAGAAGAGAGAGAGCAC	1	28.4495	4	1	Output/DS/cleaveLand_result/t_plot/ahy-miR156a_arahy.Tifrunner.gnm2.ann1.30D4G4.1_366_TPlot.pdf
ahy-miR156a	arahy.Tifrunner.gnm2.ann1.AV6HSI.2	arahy.Tifrunner.gnm2.ann1.AV6HSI	SPL6	squamosa promoter-binding-like protein 6-like [Glycine max]	GO:0003677(DNA binding);GO:0005634(nucleus)	NA	1887	1906	1897	1	0	((((((((((((((((((((&))))))))))))))))))))	GUGCUCUCUCUCUUCUGUCA&UGACAGAAGAGAGAGAGCAC	5	142.248	0	0.000524832	Output/DS/cleaveLand_result/t_plot/ahy-miR156a_arahy.Tifrunner.gnm2.ann1.AV6HSI.2_1897_TPlot.pdf
ahy-miR156a	arahy.Tifrunner.gnm2.ann1.DY1BB8.1	arahy.Tifrunner.gnm2.ann1.DY1BB8	-	Unknown protein	NA	NA	161	180	171	0.727273	5	(((((.(((((.(.((((((&)))))).).))))).)))))	GUGCUGUCUCUGUCCUGUCA&UGACAGAAGAGAGAGAGCAC	1	28.4495	4	0.984819	Output/DS/cleaveLand_result/t_plot/ahy-miR156a_arahy.Tifrunner.gnm2.ann1.DY1BB8.1_171_TPlot.pdf
ahy-miR156a	arahy.Tifrunner.gnm2.ann1.EUS1NI.1	arahy.Tifrunner.gnm2.ann1.EUS1NI	SPL6	squamosa promoter binding protein-like 2	GO:0003677(DNA binding);GO:0005634(nucleus)	NA	1939	1958	1949	1	0	((((((((((((((((((((&))))))))))))))))))))	GUGCUCUCUCUCUUCUGUCA&UGACAGAAGAGAGAGAGCAC	143	4068.28	0	0.00026245	Output/DS/cleaveLand_result/t_plot/ahy-miR156a_arahy.Tifrunner.gnm2.ann1.EUS1NI.1_1949_TPlot.pdf
ahy-miR156a	arahy.Tifrunner.gnm2.ann1.TYJ1PE.1	arahy.Tifrunner.gnm2.ann1.TYJ1PE	SPL13A	squamosa promoter-binding protein-like 12	GO:0003677(DNA binding);GO:0005634(nucleus)	NA	1859	1878	1869	1	0	((((((((((((((((((((&))))))))))))))))))))	GUGCUCUCUCUCUUCUGUCA&UGACAGAAGAGAGAGAGCAC	36	1024.18	0	0.00157367	Output/DS/cleaveLand_result/t_plot/ahy-miR156a_arahy.Tifrunner.gnm2.ann1.TYJ1PE.1_1869_TPlot.pdf
ahy-miR156b-3p	arahy.Tifrunner.gnm2.ann1.03K86Q.1	arahy.Tifrunner.gnm2.ann1.03K86Q	CNX2	molybdenum cofactor biosynthesis protein A	GO:0003824(catalytic activity);GO:0006777(Mo-molybdopterin cofactor biosynthetic process);GO:0019008(molybdopterin synthase complex);GO:0046872(metal ion binding);GO:0051536(iron-sulfur cluster binding)	ko00790(Folate biosynthesis);ko04122(Sulfur relay system)	1021	1039	1030	0.662269	5	((((((--((((((((((((.&.))))))))))))..))))))	GAUGAU--GAGCUUAGGGAGA&GCUCUCUAAGCUUCUGUCAUC	2	56.899	2	0.990296	Output/DS/cleaveLand_result/t_plot/ahy-miR156b-3p_arahy.Tifrunner.gnm2.ann1.03K86Q.1_1030_TPlot.pdf
ahy-miR156b-3p	arahy.Tifrunner.gnm2.ann1.1H01Y5.1	arahy.Tifrunner.gnm2.ann1.1H01Y5	-	transcription factor LHW-like [Glycine max]	GO:0046983(protein dimerization activity)	NA	2200	2219	2210	0.654354	5.5	(((((-(((((((.(((((((&))))))).))))))).)))))	GAUGA-AGGAGUUGAGGGAGC&GCUCUCUAAGCUUCUGUCAUC	1	28.4495	4	0.999998	Output/DS/cleaveLand_result/t_plot/ahy-miR156b-3p_arahy.Tifrunner.gnm2.ann1.1H01Y5.1_2210_TPlot.pdf
ahy-miR156b-3p	arahy.Tifrunner.gnm2.ann1.53YFBS.1	arahy.Tifrunner.gnm2.ann1.53YFBS	gyaR	D-3-phosphoglycerate dehydrogenase	GO:0008152(metabolic process);GO:0048037(cofactor binding);GO:0051287(NAD binding);GO:0055114(oxidation-reduction process)	ko00260(Glycine, serine and threonine metabolism)	519	538	529	0.707124	5.5	...((-(((((((((((((((&))))))))))))))).))...	ACAGA-GGAAGCUUGGAGAGC&GCUCUCUAAGCUUCUGUCAUC	1	28.4495	4	0.993512	Output/DS/cleaveLand_result/t_plot/ahy-miR156b-3p_arahy.Tifrunner.gnm2.ann1.53YFBS.1_529_TPlot.pdf
ahy-miR156b-3p	arahy.Tifrunner.gnm2.ann1.54SFA6.1	arahy.Tifrunner.gnm2.ann1.54SFA6	-	gamma subunit of Mt ATP synthase	GO:0015986(ATP synthesis coupled proton transport)	NA	922	943	934	0.691293	7	..(((.((.(((((((((((((&)))))))))))))-)).)))..	GCUGGGGGAAAGCUUGGGGAGC&GCUCUCUAAGCUU-CUGUCAUC	2	56.899	2	0.95368	Output/DS/cleaveLand_result/t_plot/ahy-miR156b-3p_arahy.Tifrunner.gnm2.ann1.54SFA6.1_934_TPlot.pdf
ahy-miR156b-3p	arahy.Tifrunner.gnm2.ann1.6QZ6Z8.1	arahy.Tifrunner.gnm2.ann1.6QZ6Z8	-	Ulp1 protease family, carboxy-terminal domain protein	NA	NA	199	220	211	0.704485	6.5	((((...(((((((.(((((((&))))))).)))))))-..))))	GAUGUGAAGGAGCUAGGAGAGC&GCUCUCUAAGCUUCU-GUCAUC	3	85.3485	2	0.90791	Output/DS/cleaveLand_result/t_plot/ahy-miR156b-3p_arahy.Tifrunner.gnm2.ann1.6QZ6Z8.1_211_TPlot.pdf
ahy-miR156b-3p	arahy.Tifrunner.gnm2.ann1.944YYF.1	arahy.Tifrunner.gnm2.ann1.944YYF	AUX28	indole-3-acetic acid inducible 14	GO:0005634(nucleus);GO:0046983(protein dimerization activity)	ko04075(Plant hormone signal transduction)	445	464	456	0.654354	6.5	....((((((((-((((((((&)))))))).))))))))....	AAGAACAGAAGC-UAGAGAGU&GCUCUCUAAGCUUCUGUCAUC	1	28.4495	4	0.999998	Output/DS/cleaveLand_result/t_plot/ahy-miR156b-3p_arahy.Tifrunner.gnm2.ann1.944YYF.1_456_TPlot.pdf
ahy-miR156b-3p	arahy.Tifrunner.gnm2.ann1.AC3I93.1	arahy.Tifrunner.gnm2.ann1.AC3I93	-	hypothetical protein	NA	NA	556	577	569	0.662269	7	..((((..((((((((((((-((&)).))))))))))))--))))..	CUUGGCAUGGAAGCUUAGAG-GC&GCUCUCUAAGCUUCU--GUCAUC	2	56.899	2	0.99105	Output/DS/cleaveLand_result/t_plot/ahy-miR156b-3p_arahy.Tifrunner.gnm2.ann1.AC3I93.1_569_TPlot.pdf
ahy-miR156b-3p	arahy.Tifrunner.gnm2.ann1.ALJ85P.1	arahy.Tifrunner.gnm2.ann1.ALJ85P	-	F-box/LRR-repeat protein 7-like [Glycine max]	NA	NA	246	264	256	0.656992	6.5	..((((-(((((-((((((((&)))))))).))))).))))..	UCUGGC-GAAGC-UGGAGAGC&GCUCUCUAAGCUUCUGUCAUC	1	28.4495	4	0.999997	Output/DS/cleaveLand_result/t_plot/ahy-miR156b-3p_arahy.Tifrunner.gnm2.ann1.ALJ85P.1_256_TPlot.pdf
ahy-miR156b-3p	arahy.Tifrunner.gnm2.ann1.AUS6JB.1	arahy.Tifrunner.gnm2.ann1.AUS6JB	BHLH155	transcription factor LHW-like [Glycine max]	GO:0046983(protein dimerization activity)	NA	2200	2219	2210	0.654354	5.5	(((((-(((((((.(((((((&))))))).))))))).)))))	GAUGA-AGGAGUUGAGGGAGC&GCUCUCUAAGCUUCUGUCAUC	1	28.4495	4	0.999998	Output/DS/cleaveLand_result/t_plot/ahy-miR156b-3p_arahy.Tifrunner.gnm2.ann1.AUS6JB.1_2210_TPlot.pdf
ahy-miR156b-3p	arahy.Tifrunner.gnm2.ann1.BNAN8S.1	arahy.Tifrunner.gnm2.ann1.BNAN8S	-	potassium transporter 5-like [Glycine max]	NA	NA	937	958	948	0.659631	6	.((((((((((((((((..(((&)))-.)))))))))))))))).	AAUGAUAGAAGCUUAGAAUAGU&GCU-CUCUAAGCUUCUGUCAUC	5	142.248	3	0.783539	Output/DS/cleaveLand_result/t_plot/ahy-miR156b-3p_arahy.Tifrunner.gnm2.ann1.BNAN8S.1_948_TPlot.pdf
ahy-miR156b-3p	arahy.Tifrunner.gnm2.ann1.EPT9JX.1	arahy.Tifrunner.gnm2.ann1.EPT9JX	OBE3	protein OBERON 3-like isoform X1 [Glycine max]	NA	NA	2491	2514	2505	0.688654	6.5	(((.(((..((.((((((((((((&))))))))))))-))-.)))-)))	GGUGGACUUGACAGCUUGGAGAGC&GCUCUCUAAGCU-UC-UGUC-AUC	5	142.248	2	0.962157	Output/DS/cleaveLand_result/t_plot/ahy-miR156b-3p_arahy.Tifrunner.gnm2.ann1.EPT9JX.1_2505_TPlot.pdf
ahy-miR156b-3p	arahy.Tifrunner.gnm2.ann1.EZF9NP.1	arahy.Tifrunner.gnm2.ann1.EZF9NP	-	ATP-dependent Clp protease ATP-binding subunit	GO:0000166(nucleotide binding);GO:0005515(protein binding);GO:0005524(ATP binding);GO:0017111(nucleoside-triphosphatase activity);GO:0019538(protein metabolic process)	NA	1675	1694	1685	0.656992	5.5	..(((.((((-((((((((((&)))))))))).)))).)))..	ACUGAGAGGA-CUUAGAGAGC&GCUCUCUAAGCUUCUGUCAUC	2	56.899	3	0.802852	Output/DS/cleaveLand_result/t_plot/ahy-miR156b-3p_arahy.Tifrunner.gnm2.ann1.EZF9NP.1_1685_TPlot.pdf
ahy-miR156b-3p	arahy.Tifrunner.gnm2.ann1.K8WX4Q.1	arahy.Tifrunner.gnm2.ann1.K8WX4Q	-	Ulp1 protease family, carboxy-terminal domain protein	GO:0006508(proteolysis);GO:0008234(cysteine-type peptidase activity)	ko00480(Glutathione metabolism)	777	796	787	0.651715	5.5	.((((-(((((((.(((((((&))))))).))))))).)))).	UAUGA-AGGAGCUAGGAGAGC&GCUCUCUAAGCUUCUGUCAUC	1	28.4495	4	0.999999	Output/DS/cleaveLand_result/t_plot/ahy-miR156b-3p_arahy.Tifrunner.gnm2.ann1.K8WX4Q.1_787_TPlot.pdf
ahy-miR156b-3p	arahy.Tifrunner.gnm2.ann1.MT8Q6Z.1	arahy.Tifrunner.gnm2.ann1.MT8Q6Z	PDCD4	MA3 domain-containing protein	GO:0005488(binding)	ko03013(RNA transport)	2981	3003	2994	0.744063	5.5	.(((..(((((((((((((((((&)))))))))))))))))--))).	UGUGCCACAGAGGUUUAGAGAGC&GCUCUCUAAGCUUCUGU--CAUC	2	56.899	3	0.21143	Output/DS/cleaveLand_result/t_plot/ahy-miR156b-3p_arahy.Tifrunner.gnm2.ann1.MT8Q6Z.1_2994_TPlot.pdf
ahy-miR156b-3p	arahy.Tifrunner.gnm2.ann1.PUHY82.2	arahy.Tifrunner.gnm2.ann1.PUHY82	-	isochorismate synthase 2	GO:0008909(isochorismate synthase activity);GO:0009058(biosynthetic process)	NA	639	659	650	0.751979	6.5	.(((((((((((((((..(((&)))..))))))))))))))).	AAUGGCAGAAGCUUGGUUAGC&GCUCUCUAAGCUUCUGUCAUC	1	28.4495	4	0.716193	Output/DS/cleaveLand_result/t_plot/ahy-miR156b-3p_arahy.Tifrunner.gnm2.ann1.PUHY82.2_650_TPlot.pdf
ahy-miR156b-3p	arahy.Tifrunner.gnm2.ann1.Q2FUX7.1	arahy.Tifrunner.gnm2.ann1.Q2FUX7	-	uncharacterized protein LOC100816009 isoform X2 [Glycine max]	NA	NA	3346	3365	3356	0.69657	6.5	(((((-((((((..(((((((&)))))))..)))))).)))))	GAUGG-AGAAGCGCAGGGAGC&GCUCUCUAAGCUUCUGUCAUC	1	28.4495	4	0.998777	Output/DS/cleaveLand_result/t_plot/ahy-miR156b-3p_arahy.Tifrunner.gnm2.ann1.Q2FUX7.1_3356_TPlot.pdf
ahy-miR156b-3p	arahy.Tifrunner.gnm2.ann1.RJI6AK.1	arahy.Tifrunner.gnm2.ann1.RJI6AK	-	myosin-5-like [Glycine max]	NA	NA	360	379	370	0.709763	5	.(((((.-(((((((((((((&)))))))))))))..))))).	AGUGGCC-AGGCUUAGAGAGC&GCUCUCUAAGCUUCUGUCAUC	3	85.3485	3	0.45527	Output/DS/cleaveLand_result/t_plot/ahy-miR156b-3p_arahy.Tifrunner.gnm2.ann1.RJI6AK.1_370_TPlot.pdf
ahy-miR156b-3p	arahy.Tifrunner.gnm2.ann1.SK3XBC.1	arahy.Tifrunner.gnm2.ann1.SK3XBC	tsf	translation elongation factor Ts protein	GO:0003723(RNA binding);GO:0003746(translation elongation factor activity);GO:0005515(protein binding);GO:0005622(intracellular);GO:0006414(translational elongation)	NA	3447	3466	3457	0.688654	7	...((-(((((((((((((((&))))))))))))))).))...	UACGA-AGAGGCUUGGGGAGC&GCUCUCUAAGCUUCUGUCAUC	2	56.899	3	0.601077	Output/DS/cleaveLand_result/t_plot/ahy-miR156b-3p_arahy.Tifrunner.gnm2.ann1.SK3XBC.1_3457_TPlot.pdf
ahy-miR156b-3p	arahy.Tifrunner.gnm2.ann1.TP5BL7.1	arahy.Tifrunner.gnm2.ann1.TP5BL7	-	beta-amylase 1	GO:0000272(polysaccharide catabolic process);GO:0005975(carbohydrate metabolic process);GO:0016161(beta-amylase activity)	NA	289	308	299	0.662269	7	...(((-((((((.(((((((&))))))).)))))).)))...	ACGGAC-GAGGCUGAGAGAGC&GCUCUCUAAGCUUCUGUCAUC	2	56.899	3	0.740066	Output/DS/cleaveLand_result/t_plot/ahy-miR156b-3p_arahy.Tifrunner.gnm2.ann1.TP5BL7.1_299_TPlot.pdf
ahy-miR156b-3p	arahy.Tifrunner.gnm2.ann1.V8NH83.1	arahy.Tifrunner.gnm2.ann1.V8NH83	-	zinc finger protein MAGPIE-like [Glycine max]	GO:0003676(nucleic acid binding);GO:0046872(metal ion binding)	NA	1062	1082	1073	0.699208	5	.((((.(((((((((.(((((&))))).))))))))).)))).	AGUGGGAGAAGCUUACAGAGC&GCUCUCUAAGCUUCUGUCAUC	1	28.4495	4	0.998427	Output/DS/cleaveLand_result/t_plot/ahy-miR156b-3p_arahy.Tifrunner.gnm2.ann1.V8NH83.1_1073_TPlot.pdf
ahy-miR156b-3p	arahy.Tifrunner.gnm2.ann1.VF25DI.1	arahy.Tifrunner.gnm2.ann1.VF25DI	At4g22990	SPX domain-containing membrane protein At4g22990-like isoform X5 [Glycine max]	NA	NA	150	172	163	0.725594	6.5	...((((..((((((((((((((&))))))))))))))--))))...	CAGGAUAUCGAAGCUUGGAGAGC&GCUCUCUAAGCUUC--UGUCAUC	1	28.4495	4	0.959709	Output/DS/cleaveLand_result/t_plot/ahy-miR156b-3p_arahy.Tifrunner.gnm2.ann1.VF25DI.1_163_TPlot.pdf
ahy-miR156b-3p	arahy.Tifrunner.gnm2.ann1.VPW6I2.1	arahy.Tifrunner.gnm2.ann1.VPW6I2	-	myosin-6-like [Glycine max]	NA	NA	475	496	487	0.670185	5	.((((.((.((((((((((((.&.))))))))))))-)).)))).	AAUGAGAGUAAGCUUAGGGAGG&GCUCUCUAAGCUU-CUGUCAUC	2	56.899	3	0.699783	Output/DS/cleaveLand_result/t_plot/ahy-miR156b-3p_arahy.Tifrunner.gnm2.ann1.VPW6I2.1_487_TPlot.pdf
ahy-miR156b-3p	arahy.Tifrunner.gnm2.ann1.W1N14J.1	arahy.Tifrunner.gnm2.ann1.W1N14J	CDSP32	thioredoxin 3	GO:0006662(glycerol ether metabolic process);GO:0015035(protein disulfide oxidoreductase activity);GO:0045454(cell redox homeostasis)	NA	1463	1480	1471	0.683377	5.5	.(((((---((((((((((((&))))))))))))...))))).	AGUGAC---AGCUUGGAGAGC&GCUCUCUAAGCUUCUGUCAUC	3	85.3485	3	0.635252	Output/DS/cleaveLand_result/t_plot/ahy-miR156b-3p_arahy.Tifrunner.gnm2.ann1.W1N14J.1_1471_TPlot.pdf
ahy-miR156b-3p	arahy.Tifrunner.gnm2.ann1.XYX0FU.1	arahy.Tifrunner.gnm2.ann1.XYX0FU	SAC9	phosphoinositide phosphatase SAC1-like isoform X1 [Glycine max]	GO:0005515(protein binding);GO:0042578(phosphoric ester hydrolase activity)	ko00562(Inositol phosphate metabolism);ko04070(Phosphatidylinositol signaling system)	6673	6692	6683	0.709763	5	.(((((.-(((((((((((((&)))))))))))))..))))).	AGUGGCC-AGGCUUAGAGAGC&GCUCUCUAAGCUUCUGUCAUC	2	56.899	3	0.446719	Output/DS/cleaveLand_result/t_plot/ahy-miR156b-3p_arahy.Tifrunner.gnm2.ann1.XYX0FU.1_6683_TPlot.pdf
ahy-miR156b-3p	arahy.Tifrunner.gnm2.ann1.ZC3RNY.1	arahy.Tifrunner.gnm2.ann1.ZC3RNY	-	ATP-dependent Clp protease ATP-binding subunit	GO:0000166(nucleotide binding);GO:0005515(protein binding);GO:0005524(ATP binding);GO:0017111(nucleoside-triphosphatase activity);GO:0019538(protein metabolic process)	NA	1335	1354	1345	0.656992	5.5	..(((.((((-((((((((((&)))))))))).)))).)))..	AUUGAGAGGA-CUUAGAGAGC&GCUCUCUAAGCUUCUGUCAUC	3	85.3485	2	0.995958	Output/DS/cleaveLand_result/t_plot/ahy-miR156b-3p_arahy.Tifrunner.gnm2.ann1.ZC3RNY.1_1345_TPlot.pdf
ahy-miR156b-3p	arahy.Tifrunner.gnm2.ann1.ZC3RNY.2	arahy.Tifrunner.gnm2.ann1.ZC3RNY	-	ATP-dependent Clp protease ATP-binding subunit	GO:0000166(nucleotide binding);GO:0005515(protein binding);GO:0005524(ATP binding);GO:0017111(nucleoside-triphosphatase activity);GO:0019538(protein metabolic process)	NA	2759	2778	2769	0.656992	5.5	..(((.((((-((((((((((&)))))))))).)))).)))..	AUUGAGAGGA-CUUAGAGAGC&GCUCUCUAAGCUUCUGUCAUC	5	142.248	2	0.995558	Output/DS/cleaveLand_result/t_plot/ahy-miR156b-3p_arahy.Tifrunner.gnm2.ann1.ZC3RNY.2_2769_TPlot.pdf
ahy-miR160-3p	arahy.Tifrunner.gnm2.ann1.2G0Z8B.1	arahy.Tifrunner.gnm2.ann1.2G0Z8B	PRXQ	Alkyl hydroperoxide reductase/ Thiol specific antioxidant/ Mal allergen	GO:0016209(antioxidant activity);GO:0016491(oxidoreductase activity);GO:0055114(oxidation-reduction process)	NA	435	458	449	0.69746	6	(((((.(.(((.(.((((((((((&))))))))))-).)))-)-)))))	CCUGCUGAUGAGUCCCCUUCAUGC&GCAUGAAGGG-AGUCA-C-GCAGG	1	28.4495	4	0.634894	Output/DS/cleaveLand_result/t_plot/ahy-miR160-3p_arahy.Tifrunner.gnm2.ann1.2G0Z8B.1_449_TPlot.pdf
ahy-miR160-3p	arahy.Tifrunner.gnm2.ann1.FMIL5U.1	arahy.Tifrunner.gnm2.ann1.FMIL5U	At5g05200	Protein kinase superfamily protein	NA	NA	1404	1426	1417	0.665127	6.5	(((((..((((.(((((((((((&))))))))))).))))--)))))	CUUGCAUGUGAGUCUUUUCAUGC&GCAUGAAGGGAGUCAC--GCAGG	1	28.4495	4	0.823027	Output/DS/cleaveLand_result/t_plot/ahy-miR160-3p_arahy.Tifrunner.gnm2.ann1.FMIL5U.1_1417_TPlot.pdf
ahy-miR160-3p	arahy.Tifrunner.gnm2.ann1.S15XUX.1	arahy.Tifrunner.gnm2.ann1.S15XUX	At5g05200	Protein kinase superfamily protein	NA	NA	1407	1429	1420	0.665127	6.5	(((((..((((.(((((((((((&))))))))))).))))--)))))	CUUGCAUGUGAGUCUUUUCAUGC&GCAUGAAGGGAGUCAC--GCAGG	1	28.4495	4	0.817366	Output/DS/cleaveLand_result/t_plot/ahy-miR160-3p_arahy.Tifrunner.gnm2.ann1.S15XUX.1_1420_TPlot.pdf
ahy-miR160-3p	arahy.Tifrunner.gnm2.ann1.SJ1504.1	arahy.Tifrunner.gnm2.ann1.SJ1504	-	Alkyl hydroperoxide reductase/ Thiol specific antioxidant/ Mal allergen	GO:0016209(antioxidant activity);GO:0016491(oxidoreductase activity);GO:0055114(oxidation-reduction process)	NA	435	458	449	0.69746	6	(((((.(.(((.(.((((((((((&))))))))))-).)))-)-)))))	CCUGCUGAUGAGUCCCCUUCAUGC&GCAUGAAGGG-AGUCA-C-GCAGG	1	28.4495	4	0.667803	Output/DS/cleaveLand_result/t_plot/ahy-miR160-3p_arahy.Tifrunner.gnm2.ann1.SJ1504.1_449_TPlot.pdf
ahy-miR3509-3p	arahy.Tifrunner.gnm2.ann1.7UMC4P.2	arahy.Tifrunner.gnm2.ann1.7UMC4P	AHA5	ATPase 9, plasma membrane-type-like [Glycine max]	GO:0003676(nucleic acid binding);GO:0005524(ATP binding);GO:0008026(ATP-dependent helicase activity)	ko03013(RNA transport);ko03015(mRNA surveillance pathway);ko03018(RNA degradation)	315	336	327	0.715493	5	.(((.(((((((((((((((((&))))))))))))))))).))).	CGAUCUUUGGGGGUUGUUAGAU&AUCUAACGACUCUCAGAUAUCA	1	28.4495	4	0.786226	Output/DS/cleaveLand_result/t_plot/ahy-miR3509-3p_arahy.Tifrunner.gnm2.ann1.7UMC4P.2_327_TPlot.pdf
ahy-miR3509-5p	arahy.Tifrunner.gnm2.ann1.6480K7.1	arahy.Tifrunner.gnm2.ann1.6480K7	-	cysteine proteinase1	GO:0006508(proteolysis);GO:0008234(cysteine-type peptidase activity)	NA	413	435	426	0.655914	7	(((..((((((.((((((((((.&.))))))))))-))))))..)))	UCAAGUAACGGUCUCUUAAGUGG&AUACUUGAGAG-CCGUUAGAUGA	3	85.3485	3	0.382982	Output/DS/cleaveLand_result/t_plot/ahy-miR3509-5p_arahy.Tifrunner.gnm2.ann1.6480K7.1_426_TPlot.pdf
ahy-miR3509-5p	arahy.Tifrunner.gnm2.ann1.ER2CNQ.1	arahy.Tifrunner.gnm2.ann1.ER2CNQ	RD21B	cysteine proteinase1	GO:0006508(proteolysis);GO:0008234(cysteine-type peptidase activity)	ko04145(Phagosome)	413	435	426	0.655914	7	(((..((((((.((((((((((.&.))))))))))-))))))..)))	UCAAGUAACGGUCUCUUAAGUGG&AUACUUGAGAG-CCGUUAGAUGA	2	56.899	3	0.380575	Output/DS/cleaveLand_result/t_plot/ahy-miR3509-5p_arahy.Tifrunner.gnm2.ann1.ER2CNQ.1_426_TPlot.pdf
ahy-miR3509-5p	arahy.Tifrunner.gnm2.ann1.EW8P9I.5	arahy.Tifrunner.gnm2.ann1.EW8P9I	fam135b	protein FAM135B-like isoform X3 [Glycine max]	NA	ko00230(Purine metabolism);ko00240(Pyrimidine metabolism);ko04016(MAPK signaling pathway - plant)	2950	2971	2962	0.793011	3	((((((((((((((((((.(((&))).))))))))))))))))))	UCAUCUAACGGCUUUCAACUAU&AUACUUGAGAGCCGUUAGAUGA	1	28.4495	4	0.707114	Output/DS/cleaveLand_result/t_plot/ahy-miR3509-5p_arahy.Tifrunner.gnm2.ann1.EW8P9I.5_2962_TPlot.pdf
ahy-miR3511-3p	arahy.Tifrunner.gnm2.ann1.3PZ9K2.1	arahy.Tifrunner.gnm2.ann1.3PZ9K2	-	malate dehydrogenase	GO:0003824(catalytic activity);GO:0005975(carbohydrate metabolic process);GO:0006108(malate metabolic process);GO:0016491(oxidoreductase activity);GO:0016615(malate dehydrogenase activity);GO:0030060(L-malate dehydrogenase activity);GO:0044262(cellular carbohydrate metabolic process);GO:0055114(oxidation-reduction process)	NA	929	950	941	0.689855	6.5	..((((.((((((((((((((.&.))))))))))))))-))))..	GGAUCAUGAUGUCAUAGUAGCU&UGUUACUAUGGCAUC-UGGUAA	2	56.899	2	0.706588	Output/DS/cleaveLand_result/t_plot/ahy-miR3511-3p_arahy.Tifrunner.gnm2.ann1.3PZ9K2.1_941_TPlot.pdf
ahy-miR3511-3p	arahy.Tifrunner.gnm2.ann1.9BBP6D.1	arahy.Tifrunner.gnm2.ann1.9BBP6D	MMDH	malate dehydrogenase	GO:0003824(catalytic activity);GO:0005975(carbohydrate metabolic process);GO:0006108(malate metabolic process);GO:0016491(oxidoreductase activity);GO:0016615(malate dehydrogenase activity);GO:0030060(L-malate dehydrogenase activity);GO:0044262(cellular carbohydrate metabolic process);GO:0055114(oxidation-reduction process)	ko00020(Citrate cycle (TCA cycle));ko00620(Pyruvate metabolism);ko00630(Glyoxylate and dicarboxylate metabolism);ko00710(Carbon fixation in photosynthetic organisms);ko00270(Cysteine and methionine metabolism)	978	999	990	0.689855	6.5	..((((.((((((((((((((.&.))))))))))))))-))))..	GGAUCAUGAUGUCAUAGUAGCU&UGUUACUAUGGCAUC-UGGUAA	4	113.798	2	0.718212	Output/DS/cleaveLand_result/t_plot/ahy-miR3511-3p_arahy.Tifrunner.gnm2.ann1.9BBP6D.1_990_TPlot.pdf
ahy-miR3511-3p	arahy.Tifrunner.gnm2.ann1.9BBP6D.2	arahy.Tifrunner.gnm2.ann1.9BBP6D	MMDH	malate dehydrogenase	GO:0003824(catalytic activity);GO:0005975(carbohydrate metabolic process);GO:0006108(malate metabolic process);GO:0016491(oxidoreductase activity);GO:0016615(malate dehydrogenase activity);GO:0030060(L-malate dehydrogenase activity);GO:0044262(cellular carbohydrate metabolic process);GO:0055114(oxidation-reduction process)	ko00020(Citrate cycle (TCA cycle));ko00620(Pyruvate metabolism);ko00630(Glyoxylate and dicarboxylate metabolism);ko00710(Carbon fixation in photosynthetic organisms);ko00270(Cysteine and methionine metabolism)	978	999	990	0.689855	6.5	..((((.((((((((((((((.&.))))))))))))))-))))..	GGAUCAUGAUGUCAUAGUAGCU&UGUUACUAUGGCAUC-UGGUAA	2	56.899	2	0.681882	Output/DS/cleaveLand_result/t_plot/ahy-miR3511-3p_arahy.Tifrunner.gnm2.ann1.9BBP6D.2_990_TPlot.pdf
ahy-miR3511-3p	arahy.Tifrunner.gnm2.ann1.K4B1N3.1	arahy.Tifrunner.gnm2.ann1.K4B1N3	-	Pentatricopeptide repeat (PPR) superfamily protein	GO:0005515(protein binding)	NA	1944	1964	1955	0.678261	7	.(((..(((((((((((((..&..)))))))))))))..))).	CUGCAUGGUGCCAUAGUAAAG&UGUUACUAUGGCAUCUGGUAA	1	28.4495	4	0.974072	Output/DS/cleaveLand_result/t_plot/ahy-miR3511-3p_arahy.Tifrunner.gnm2.ann1.K4B1N3.1_1955_TPlot.pdf
ahy-miR3511-3p	arahy.Tifrunner.gnm2.ann1.RFJL13.1	arahy.Tifrunner.gnm2.ann1.RFJL13	-	DCD (Development and Cell Death) domain protein	NA	NA	2338	2356	2348	0.692754	6	..((((((-((((-(((((((&))))))).)))).))))))..	CAACCAGA-GCCA-AGUGACA&UGUUACUAUGGCAUCUGGUAA	2	56.899	3	0.273349	Output/DS/cleaveLand_result/t_plot/ahy-miR3511-3p_arahy.Tifrunner.gnm2.ann1.RFJL13.1_2348_TPlot.pdf
ahy-miR3511-3p	arahy.Tifrunner.gnm2.ann1.YUJY33.1	arahy.Tifrunner.gnm2.ann1.YUJY33	-	DCD (Development and Cell Death) domain protein	NA	NA	2344	2362	2354	0.692754	6	..((((((-((((-(((((((&))))))).)))).))))))..	CAACCAGA-GCCA-AGUGACA&UGUUACUAUGGCAUCUGGUAA	2	56.899	3	0.270514	Output/DS/cleaveLand_result/t_plot/ahy-miR3511-3p_arahy.Tifrunner.gnm2.ann1.YUJY33.1_2354_TPlot.pdf
ahy-miR3511-5p	arahy.Tifrunner.gnm2.ann1.0S8VPV.2	arahy.Tifrunner.gnm2.ann1.0S8VPV	SYNCRIP	RNA-binding protein 38-like isoform X2 [Glycine max]	GO:0000166(nucleotide binding);GO:0003676(nucleic acid binding)	NA	2460	2480	2471	0.729469	6.5	.(((((((((.((((((((((&))))))))))-))))))))).	GCUGCAUUUGCUGGUCCUGGU&GCCAGGGCCA-UGAAUGCAGA	1	28.4495	4	0.646211	Output/DS/cleaveLand_result/t_plot/ahy-miR3511-5p_arahy.Tifrunner.gnm2.ann1.0S8VPV.2_2471_TPlot.pdf
ahy-miR3511-5p	arahy.Tifrunner.gnm2.ann1.1TI5B0.1	arahy.Tifrunner.gnm2.ann1.1TI5B0	-	NAD-dependent epimerase/dehydratase family protein	NA	NA	703	722	713	0.671498	6	...((((.((((((((((((&)))))))))))).))))...	GAGGUAUCUAUGGCCCUGGU&GCCAGGGCCAUGAAUGCAGA	1	28.4495	4	0.99428	Output/DS/cleaveLand_result/t_plot/ahy-miR3511-5p_arahy.Tifrunner.gnm2.ann1.1TI5B0.1_713_TPlot.pdf
ahy-miR3511-5p	arahy.Tifrunner.gnm2.ann1.2C7MHE.1	arahy.Tifrunner.gnm2.ann1.2C7MHE	GP1	polygalacturonase non-catalytic protein	NA	ko04144(Endocytosis)	1445	1465	1455	0.671498	7	..(((((((.((((((.(((.&.)))-)))))).)))))))..	GGUGCAUUCUUGGCCCUUGGA&GCCA-GGGCCAUGAAUGCAGA	1	28.4495	4	0.994629	Output/DS/cleaveLand_result/t_plot/ahy-miR3511-5p_arahy.Tifrunner.gnm2.ann1.2C7MHE.1_1455_TPlot.pdf
ahy-miR3511-5p	arahy.Tifrunner.gnm2.ann1.40PHQK.1	arahy.Tifrunner.gnm2.ann1.40PHQK	ARG1	fatty acid desaturase 8	GO:0006629(lipid metabolic process);GO:0055114(oxidation-reduction process)	NA	448	467	458	0.729469	5	.((((((((((((((((.((&)).)))))))))))))))).	ACUGCAUUUAUGGCUCUUGC&GCCAGGGCCAUGAAUGCAGA	1	28.4495	4	0.558973	Output/DS/cleaveLand_result/t_plot/ahy-miR3511-5p_arahy.Tifrunner.gnm2.ann1.40PHQK.1_458_TPlot.pdf
ahy-miR3511-5p	arahy.Tifrunner.gnm2.ann1.4137UB.3	arahy.Tifrunner.gnm2.ann1.4137UB	MED26B	transcription elongation factor (TFIIS) family protein	GO:0003677(DNA binding);GO:0005634(nucleus)	NA	298	315	306	0.729469	4	.(((-((((-((((((((((&)))))))))).)))).))).	ACUG-AUUC-UGGCCCUGGC&GCCAGGGCCAUGAAUGCAGA	1	28.4495	4	0.585889	Output/DS/cleaveLand_result/t_plot/ahy-miR3511-5p_arahy.Tifrunner.gnm2.ann1.4137UB.3_306_TPlot.pdf
ahy-miR3511-5p	arahy.Tifrunner.gnm2.ann1.4IG6PJ.1	arahy.Tifrunner.gnm2.ann1.4IG6PJ	RPL13	Ribosomal protein L13 family protein	GO:0003735(structural constituent of ribosome);GO:0005840(ribosome);GO:0006412(translation)	ko03010(Ribosome)	172	191	182	0.669082	6.5	...(((..((((((((((((&))))))))))))..)))...	GAGGCAAGCAUGGCUCUGGU&GCCAGGGCCAUGAAUGCAGA	1	28.4495	4	0.997976	Output/DS/cleaveLand_result/t_plot/ahy-miR3511-5p_arahy.Tifrunner.gnm2.ann1.4IG6PJ.1_182_TPlot.pdf
ahy-miR3511-5p	arahy.Tifrunner.gnm2.ann1.72M3AR.1	arahy.Tifrunner.gnm2.ann1.72M3AR	ALMT9	aluminum-activated malate transporter 9	GO:0015743(malate transport)	NA	1142	1161	1152	0.671498	5	(.(((((((((((((.((((&)))).))))))))))))).)	UGUGCAUUUAUGGUCAUGGC&GCCAGGGCCAUGAAUGCAGA	1	28.4495	4	0.997397	Output/DS/cleaveLand_result/t_plot/ahy-miR3511-5p_arahy.Tifrunner.gnm2.ann1.72M3AR.1_1152_TPlot.pdf
ahy-miR3511-5p	arahy.Tifrunner.gnm2.ann1.8V1CUP.1	arahy.Tifrunner.gnm2.ann1.8V1CUP	GP1	polygalacturonase non-catalytic protein	NA	ko04144(Endocytosis)	1168	1188	1178	0.671498	7	..(((((((.((((((.(((.&.)))-)))))).)))))))..	GGUGCAUUCUUGGCCCUUGGA&GCCA-GGGCCAUGAAUGCAGA	1	28.4495	4	0.996433	Output/DS/cleaveLand_result/t_plot/ahy-miR3511-5p_arahy.Tifrunner.gnm2.ann1.8V1CUP.1_1178_TPlot.pdf
ahy-miR3511-5p	arahy.Tifrunner.gnm2.ann1.8V1CUP.2	arahy.Tifrunner.gnm2.ann1.8V1CUP	GP1	polygalacturonase non-catalytic protein	NA	ko04144(Endocytosis)	1168	1188	1178	0.671498	7	..(((((((.((((((.(((.&.)))-)))))).)))))))..	GGUGCAUUCUUGGCCCUUGGA&GCCA-GGGCCAUGAAUGCAGA	1	28.4495	4	0.994957	Output/DS/cleaveLand_result/t_plot/ahy-miR3511-5p_arahy.Tifrunner.gnm2.ann1.8V1CUP.2_1178_TPlot.pdf
ahy-miR3511-5p	arahy.Tifrunner.gnm2.ann1.91FELD.1	arahy.Tifrunner.gnm2.ann1.91FELD	-	3-phosphoinositide-dependent protein kinase-1, putative	NA	NA	930	946	937	0.664251	5.5	.((((---((((((((((((&))))))))))))...)))).	GCUGC---CAUGGUCCUGGU&GCCAGGGCCAUGAAUGCAGA	1	28.4495	4	0.999162	Output/DS/cleaveLand_result/t_plot/ahy-miR3511-5p_arahy.Tifrunner.gnm2.ann1.91FELD.1_937_TPlot.pdf
ahy-miR3511-5p	arahy.Tifrunner.gnm2.ann1.A3GNNU.1	arahy.Tifrunner.gnm2.ann1.A3GNNU	MDH1	lactate/malate dehydrogenase family protein	GO:0003824(catalytic activity);GO:0005975(carbohydrate metabolic process);GO:0006108(malate metabolic process);GO:0016491(oxidoreductase activity);GO:0016615(malate dehydrogenase activity);GO:0046554(malate dehydrogenase(NADP+) activity);GO:0055114(oxidation-reduction process)	ko00620(Pyruvate metabolism);ko00710(Carbon fixation in photosynthetic organisms)	200	219	210	0.666184	7	(((((...(((((((.((((&)))).)))))))...)))))	UCUGCUGCUAUGGCUGUGGC&GCCAGGGCCAUGAAUGCAGA	1	28.4495	4	0.999079	Output/DS/cleaveLand_result/t_plot/ahy-miR3511-5p_arahy.Tifrunner.gnm2.ann1.A3GNNU.1_210_TPlot.pdf
ahy-miR3511-5p	arahy.Tifrunner.gnm2.ann1.C3P2HV.2	arahy.Tifrunner.gnm2.ann1.C3P2HV	ALMT9	aluminum-activated malate transporter 9	GO:0015743(malate transport)	NA	1387	1406	1397	0.661836	5.5	(.(((((((((((((.((((&)))).))))))))))))).)	UGUGCGUUUAUGGUCAUGGC&GCCAGGGCCAUGAAUGCAGA	1	28.4495	4	0.999722	Output/DS/cleaveLand_result/t_plot/ahy-miR3511-5p_arahy.Tifrunner.gnm2.ann1.C3P2HV.2_1397_TPlot.pdf
ahy-miR3511-5p	arahy.Tifrunner.gnm2.ann1.EVL1N6.1	arahy.Tifrunner.gnm2.ann1.EVL1N6	-	Cyclin-dependent protein kinase regulator	GO:0000079(regulation of cyclin-dependent protein serine/threonine kinase activity);GO:0006396(RNA processing);GO:0019901(protein kinase binding)	NA	589	609	599	0.654589	7	...(((.((((((((.((((.&.))))-)))))))).)))...	CAAGCAGUCAUGGCCACUGGG&GCCAG-GGCCAUGAAUGCAGA	1	28.4495	4	0.999898	Output/DS/cleaveLand_result/t_plot/ahy-miR3511-5p_arahy.Tifrunner.gnm2.ann1.EVL1N6.1_599_TPlot.pdf
ahy-miR3511-5p	arahy.Tifrunner.gnm2.ann1.GS0SHW.1	arahy.Tifrunner.gnm2.ann1.GS0SHW	ROS1	protein ROS1-like isoform X1 [Glycine max]	GO:0003824(catalytic activity);GO:0006281(DNA repair);GO:0006284(base-excision repair)	NA	3188	3207	3198	0.707729	4	((((((((((((.((((.((&)).)))).))))))))))))	UCUGCAUUCAUGUCCCUUGC&GCCAGGGCCAUGAAUGCAGA	1	28.4495	4	0.90572	Output/DS/cleaveLand_result/t_plot/ahy-miR3511-5p_arahy.Tifrunner.gnm2.ann1.GS0SHW.1_3198_TPlot.pdf
ahy-miR3511-5p	arahy.Tifrunner.gnm2.ann1.H5J3RW.1	arahy.Tifrunner.gnm2.ann1.H5J3RW	grpE	Co-chaperone GrpE family protein	GO:0000774(adenyl-nucleotide exchange factor activity);GO:0006457(protein folding);GO:0042803(protein homodimerization activity);GO:0051087(chaperone binding)	NA	1545	1564	1555	0.717391	3.5	((.((.((((((((((((((&)))))))))))))).)).))	UCAGCUUUCAUGGCCUUGGU&GCCAGGGCCAUGAAUGCAGA	1	28.4495	4	0.823027	Output/DS/cleaveLand_result/t_plot/ahy-miR3511-5p_arahy.Tifrunner.gnm2.ann1.H5J3RW.1_1555_TPlot.pdf
ahy-miR3511-5p	arahy.Tifrunner.gnm2.ann1.HZDG1A.1	arahy.Tifrunner.gnm2.ann1.HZDG1A	-	uncharacterized protein LOC100803851 isoform X5 [Glycine max]	NA	NA	403	422	413	0.690821	5.5	((((.(((.(((((.(((((&))))).))))).))).))))	UCUGAGUUGAUGGCGCUGGC&GCCAGGGCCAUGAAUGCAGA	3	85.3485	2	0.772861	Output/DS/cleaveLand_result/t_plot/ahy-miR3511-5p_arahy.Tifrunner.gnm2.ann1.HZDG1A.1_413_TPlot.pdf
ahy-miR3511-5p	arahy.Tifrunner.gnm2.ann1.JN2MSV.1	arahy.Tifrunner.gnm2.ann1.JN2MSV	MDH1	lactate/malate dehydrogenase family protein	GO:0003824(catalytic activity);GO:0005975(carbohydrate metabolic process);GO:0006108(malate metabolic process);GO:0016491(oxidoreductase activity);GO:0016615(malate dehydrogenase activity);GO:0046554(malate dehydrogenase(NADP+) activity);GO:0055114(oxidation-reduction process)	ko00620(Pyruvate metabolism);ko00710(Carbon fixation in photosynthetic organisms)	199	218	209	0.666184	7	(((((...(((((((.((((&)))).)))))))...)))))	UCUGCUGCUAUGGCUGUGGC&GCCAGGGCCAUGAAUGCAGA	1	28.4495	4	0.999108	Output/DS/cleaveLand_result/t_plot/ahy-miR3511-5p_arahy.Tifrunner.gnm2.ann1.JN2MSV.1_209_TPlot.pdf
ahy-miR3511-5p	arahy.Tifrunner.gnm2.ann1.KTB6KE.1	arahy.Tifrunner.gnm2.ann1.KTB6KE	GP1	polygalacturonase non-catalytic protein	NA	ko04144(Endocytosis)	1123	1143	1133	0.671498	7	..(((((((.((((((.(((.&.)))-)))))).)))))))..	GGUGCAUUCUUGGCCCUUGGA&GCCA-GGGCCAUGAAUGCAGA	1	28.4495	4	0.995554	Output/DS/cleaveLand_result/t_plot/ahy-miR3511-5p_arahy.Tifrunner.gnm2.ann1.KTB6KE.1_1133_TPlot.pdf
ahy-miR3511-5p	arahy.Tifrunner.gnm2.ann1.KUTA9A.1	arahy.Tifrunner.gnm2.ann1.KUTA9A	ndhL	inorganic carbon transport protein-related	GO:0055114(oxidation-reduction process)	ko00053(Ascorbate and aldarate metabolism);ko00480(Glutathione metabolism)	361	380	371	0.666667	7	...(((.((.((((((((((&)))))))))).)).)))...	GCAGCACUCUUGGCCUUGGC&GCCAGGGCCAUGAAUGCAGA	1	28.4495	4	0.998815	Output/DS/cleaveLand_result/t_plot/ahy-miR3511-5p_arahy.Tifrunner.gnm2.ann1.KUTA9A.1_371_TPlot.pdf
ahy-miR3511-5p	arahy.Tifrunner.gnm2.ann1.NKB3PQ.1	arahy.Tifrunner.gnm2.ann1.NKB3PQ	NUDT20	nudix hydrolase homolog 20	GO:0016787(hydrolase activity)	NA	378	397	388	0.700483	5	(.((((.((((((((((((.&.)))))))))))).)))).)	UGUGCAAUCGUGGCUCUGGG&GCCAGGGCCAUGAAUGCAGA	1	28.4495	4	0.928985	Output/DS/cleaveLand_result/t_plot/ahy-miR3511-5p_arahy.Tifrunner.gnm2.ann1.NKB3PQ.1_388_TPlot.pdf
ahy-miR3511-5p	arahy.Tifrunner.gnm2.ann1.PY5VJM.1	arahy.Tifrunner.gnm2.ann1.PY5VJM	-	RING/U-box superfamily protein	GO:0005515(protein binding);GO:0008270(zinc ion binding)	NA	915	934	925	0.690821	5.5	((((.(((.(((((.(((((&))))).))))).))).))))	UCUGAGUUGAUGGCGCUGGC&GCCAGGGCCAUGAAUGCAGA	2	56.899	2	0.778901	Output/DS/cleaveLand_result/t_plot/ahy-miR3511-5p_arahy.Tifrunner.gnm2.ann1.PY5VJM.1_925_TPlot.pdf
ahy-miR3511-5p	arahy.Tifrunner.gnm2.ann1.SE4UA1.1	arahy.Tifrunner.gnm2.ann1.SE4UA1	-	putative phospholipid-transporting ATPase 9-like isoform X1 [Glycine max]	GO:0000166(nucleotide binding);GO:0000287(magnesium ion binding);GO:0004012(phospholipid-translocating ATPase activity);GO:0005524(ATP binding);GO:0006812(cation transport);GO:0015914(phospholipid transport);GO:0016021(integral component of membrane);GO:0019829(cation-transporting ATPase activity);GO:0046872(metal ion binding)	NA	6064	6086	6076	0.748792	6	.((((..((((((((((.(((((&)))))-))))))))))--)))).	GCUGCUUGUUCAUGGCCGCUGGU&GCCAG-GGCCAUGAAU--GCAGA	1	28.4495	4	0.432637	Output/DS/cleaveLand_result/t_plot/ahy-miR3511-5p_arahy.Tifrunner.gnm2.ann1.SE4UA1.1_6076_TPlot.pdf
ahy-miR3511-5p	arahy.Tifrunner.gnm2.ann1.SHM2EA.1	arahy.Tifrunner.gnm2.ann1.SHM2EA	-	RING/U-box superfamily protein	GO:0005515(protein binding);GO:0008270(zinc ion binding)	NA	919	938	929	0.690821	5.5	((((.(((.(((((.(((((&))))).))))).))).))))	UCUGAGUUGAUGGCGCUGGC&GCCAGGGCCAUGAAUGCAGA	1	28.4495	4	0.967679	Output/DS/cleaveLand_result/t_plot/ahy-miR3511-5p_arahy.Tifrunner.gnm2.ann1.SHM2EA.1_929_TPlot.pdf
ahy-miR3511-5p	arahy.Tifrunner.gnm2.ann1.U9FTP0.1	arahy.Tifrunner.gnm2.ann1.U9FTP0	-	ATP-dependent caseinolytic (Clp) protease/crotonase family protein	GO:0003824(catalytic activity);GO:0008152(metabolic process)	NA	311	330	322	0.664251	5	((((((.((((-(.(((((((&))))))).).))))-))))))	UCUGCAGUUCA-GUCCCUGGC&GCCAGGGCCAUGAA-UGCAGA	2	56.899	2	0.960061	Output/DS/cleaveLand_result/t_plot/ahy-miR3511-5p_arahy.Tifrunner.gnm2.ann1.U9FTP0.1_322_TPlot.pdf
ahy-miR3511-5p	arahy.Tifrunner.gnm2.ann1.V0K3WG.1	arahy.Tifrunner.gnm2.ann1.V0K3WG	COG6	conserved oligomeric Golgi complex subunit 6-like [Glycine max]	GO:0006891(intra-Golgi vesicle-mediated transport);GO:0017119(Golgi transport complex)	NA	1155	1172	1164	0.727053	4.5	.(((((-(((-(((((((((&))))))))).))).))))).	GUUGCA-UCA-GGCCCUGGC&GCCAGGGCCAUGAAUGCAGA	1	28.4495	4	0.707114	Output/DS/cleaveLand_result/t_plot/ahy-miR3511-5p_arahy.Tifrunner.gnm2.ann1.V0K3WG.1_1164_TPlot.pdf
ahy-miR3511-5p	arahy.Tifrunner.gnm2.ann1.WAKG1R.1	arahy.Tifrunner.gnm2.ann1.WAKG1R	CDC48	cell division cycle protein 48 homolog [Glycine max]	GO:0000166(nucleotide binding);GO:0005524(ATP binding);GO:0016787(hydrolase activity);GO:0017111(nucleoside-triphosphatase activity)	ko04141(Protein processing in endoplasmic reticulum)	1180	1199	1190	0.729469	6	(((((((..(((((((((..&..)))))))))..)))))))	UCUGCAUCAAUGGCCCUGAG&GCCAGGGCCAUGAAUGCAGA	2	56.899	3	0.113713	Output/DS/cleaveLand_result/t_plot/ahy-miR3511-5p_arahy.Tifrunner.gnm2.ann1.WAKG1R.1_1190_TPlot.pdf
ahy-miR3511-5p	arahy.Tifrunner.gnm2.ann1.WB2G9J.1	arahy.Tifrunner.gnm2.ann1.WB2G9J	CESA6	cellulose synthase 6	GO:0005515(protein binding);GO:0008270(zinc ion binding);GO:0016020(membrane);GO:0016760(cellulose synthase(UDP-forming) activity);GO:0030244(cellulose biosynthetic process)	NA	3709	3728	3719	0.671498	7	.((((((((((((((((...&...)))))))))))))))).	CUUGUAUUCAUGGCCCUCUU&GCCAGGGCCAUGAAUGCAGA	2	56.899	2	0.918427	Output/DS/cleaveLand_result/t_plot/ahy-miR3511-5p_arahy.Tifrunner.gnm2.ann1.WB2G9J.1_3719_TPlot.pdf
ahy-miR3512	arahy.Tifrunner.gnm2.ann1.61R3GI.1	arahy.Tifrunner.gnm2.ann1.61R3GI	PPD4	thylakoid lumenal 29.8 kDa protein	GO:0005509(calcium ion binding);GO:0009523(photosystem II);GO:0009654(photosystem II oxygen evolving complex);GO:0015979(photosynthesis);GO:0019898(extrinsic component of membrane)	NA	703	721	713	0.703072	6.5	((((((((((((((-((((.&.)))).))))))))))))))	UCUGUUUGUCGUUG-UUGCU&CGCAAAUGAUGACAAAUAGA	3	85.3485	2	0.246453	Output/DS/cleaveLand_result/t_plot/ahy-miR3512_arahy.Tifrunner.gnm2.ann1.61R3GI.1_713_TPlot.pdf
ahy-miR3512	arahy.Tifrunner.gnm2.ann1.61R3GI.2	arahy.Tifrunner.gnm2.ann1.61R3GI	PPD4	thylakoid lumenal 29.8 kDa protein	GO:0005509(calcium ion binding);GO:0009523(photosystem II);GO:0009654(photosystem II oxygen evolving complex);GO:0015979(photosynthesis);GO:0019898(extrinsic component of membrane)	NA	243	261	253	0.703072	6.5	((((((((((((((-((((.&.)))).))))))))))))))	UCUGUUUGUCGUUG-UUGCU&CGCAAAUGAUGACAAAUAGA	1	28.4495	4	0.558973	Output/DS/cleaveLand_result/t_plot/ahy-miR3512_arahy.Tifrunner.gnm2.ann1.61R3GI.2_253_TPlot.pdf
ahy-miR3512	arahy.Tifrunner.gnm2.ann1.680Z4Y.1	arahy.Tifrunner.gnm2.ann1.680Z4Y	LSF2	dual specificity protein phosphatase (DsPTP1) family protein	NA	NA	317	336	327	0.662116	7	.....((((((((((((((.&.)))))))))))))).....	CAUACUUGUUAUCAUUUGCA&CGCAAAUGAUGACAAAUAGA	2	56.899	2	0.69034	Output/DS/cleaveLand_result/t_plot/ahy-miR3512_arahy.Tifrunner.gnm2.ann1.680Z4Y.1_327_TPlot.pdf
ahy-miR3512	arahy.Tifrunner.gnm2.ann1.85NLUF.1	arahy.Tifrunner.gnm2.ann1.85NLUF	PPD4	Mog1/PsbP/DUF1795-like photosystem II reaction center PsbP family protein	GO:0005509(calcium ion binding);GO:0009523(photosystem II);GO:0009654(photosystem II oxygen evolving complex);GO:0015979(photosynthesis);GO:0019898(extrinsic component of membrane)	NA	911	929	921	0.703072	6.5	((((((((((((((-((((.&.)))).))))))))))))))	UCUGUUUGUCGUUG-UUGCU&CGCAAAUGAUGACAAAUAGA	3	85.3485	2	0.323458	Output/DS/cleaveLand_result/t_plot/ahy-miR3512_arahy.Tifrunner.gnm2.ann1.85NLUF.1_921_TPlot.pdf
ahy-miR3512	arahy.Tifrunner.gnm2.ann1.85NLUF.2	arahy.Tifrunner.gnm2.ann1.85NLUF	PPD4	Mog1/PsbP/DUF1795-like photosystem II reaction center PsbP family protein	GO:0005509(calcium ion binding);GO:0009523(photosystem II);GO:0009654(photosystem II oxygen evolving complex);GO:0015979(photosynthesis);GO:0019898(extrinsic component of membrane)	NA	911	929	921	0.703072	6.5	((((((((((((((-((((.&.)))).))))))))))))))	UCUGUUUGUCGUUG-UUGCU&CGCAAAUGAUGACAAAUAGA	2	56.899	2	0.31428	Output/DS/cleaveLand_result/t_plot/ahy-miR3512_arahy.Tifrunner.gnm2.ann1.85NLUF.2_921_TPlot.pdf
ahy-miR3512	arahy.Tifrunner.gnm2.ann1.I837JZ.1	arahy.Tifrunner.gnm2.ann1.I837JZ	MDAR4	monodehydroascorbate reductase 4	GO:0016491(oxidoreductase activity);GO:0050660(flavin adenine dinucleotide binding);GO:0055114(oxidation-reduction process)	ko00053(Ascorbate and aldarate metabolism)	802	822	813	0.68942	5.5	.(((((.((((((((((((..&..))))))))))))-))))).	ACUGUUCUGUCAUCAUUUGAU&CGCAAAUGAUGACA-AAUAGA	17	483.642	2	0.461962	Output/DS/cleaveLand_result/t_plot/ahy-miR3512_arahy.Tifrunner.gnm2.ann1.I837JZ.1_813_TPlot.pdf
ahy-miR3512	arahy.Tifrunner.gnm2.ann1.L69YUE.1	arahy.Tifrunner.gnm2.ann1.L69YUE	MDAR4	monodehydroascorbate reductase 4	GO:0016491(oxidoreductase activity);GO:0045454(cell redox homeostasis);GO:0050660(flavin adenine dinucleotide binding);GO:0055114(oxidation-reduction process)	ko00053(Ascorbate and aldarate metabolism)	802	822	813	0.68942	5.5	.(((((.((((((((((((..&..))))))))))))-))))).	ACUGUUCUGUCAUCAUUUGAU&CGCAAAUGAUGACA-AAUAGA	9	256.046	2	0.454663	Output/DS/cleaveLand_result/t_plot/ahy-miR3512_arahy.Tifrunner.gnm2.ann1.L69YUE.1_813_TPlot.pdf
ahy-miR3512	arahy.Tifrunner.gnm2.ann1.NXS3CB.1	arahy.Tifrunner.gnm2.ann1.NXS3CB	ALE2	Protein kinase superfamily protein	GO:0004672(protein kinase activity);GO:0004674(protein serine/threonine kinase activity);GO:0005524(ATP binding);GO:0006468(protein phosphorylation)	NA	4604	4623	4614	0.696246	6.5	...(((((((((((((((..&..)))))))))))))))...	AAGGUUUGUCAUCAUUUGAG&CGCAAAUGAUGACAAAUAGA	1	28.4495	4	0.688077	Output/DS/cleaveLand_result/t_plot/ahy-miR3512_arahy.Tifrunner.gnm2.ann1.NXS3CB.1_4614_TPlot.pdf
ahy-miR3512	arahy.Tifrunner.gnm2.ann1.TU7XRI.1	arahy.Tifrunner.gnm2.ann1.TU7XRI	PHOS34	Adenine nucleotide alpha hydrolases-like superfamily protein	GO:0006950(response to stress)	NA	789	810	800	0.723549	6.5	(((((..((((((((((.((((&))))-))))))))))-.)))))	UCUGUCCUGUCGUCGUUGUGCG&CGCA-AAUGAUGACA-AAUAGA	3	85.3485	2	0.149298	Output/DS/cleaveLand_result/t_plot/ahy-miR3512_arahy.Tifrunner.gnm2.ann1.TU7XRI.1_800_TPlot.pdf
ahy-miR3513-3p	arahy.Tifrunner.gnm2.ann1.7G1ZKD.2	arahy.Tifrunner.gnm2.ann1.7G1ZKD	PREP1	presequence protease 2	GO:0003824(catalytic activity);GO:0006508(proteolysis);GO:0046872(metal ion binding)	NA	2034	2055	2046	0.667969	7	...(((((((.(((((((((((&)))))))))))-)))))))...	UUUUAGUUUCUUAUCUUAUCGA&UUGAUAAGAUA-GAAAUUGUAU	1	28.4495	4	0.993091	Output/DS/cleaveLand_result/t_plot/ahy-miR3513-3p_arahy.Tifrunner.gnm2.ann1.7G1ZKD.2_2046_TPlot.pdf
ahy-miR3513-3p	arahy.Tifrunner.gnm2.ann1.FLJ2SC.2	arahy.Tifrunner.gnm2.ann1.FLJ2SC	PPI1	proton pump interactor 1	NA	NA	2679	2696	2687	0.65625	6	(((((---(((((((((((..&..)))))))))))...)))))	AUACA---UCUAUCUUAUCUG&UUGAUAAGAUAGAAAUUGUAU	1	28.4495	4	0.996201	Output/DS/cleaveLand_result/t_plot/ahy-miR3513-3p_arahy.Tifrunner.gnm2.ann1.FLJ2SC.2_2687_TPlot.pdf
ahy-miR3513-3p	arahy.Tifrunner.gnm2.ann1.Y2CVLD.2	arahy.Tifrunner.gnm2.ann1.Y2CVLD	PPI1	proton pump interactor 1	NA	NA	2696	2713	2704	0.65625	6	(((((---(((((((((((..&..)))))))))))...)))))	AUACA---UCUAUCUUAUCUG&UUGAUAAGAUAGAAAUUGUAU	2	56.899	2	0.915062	Output/DS/cleaveLand_result/t_plot/ahy-miR3513-3p_arahy.Tifrunner.gnm2.ann1.Y2CVLD.2_2704_TPlot.pdf
ahy-miR3513-5p	arahy.Tifrunner.gnm2.ann1.06QP13.1	arahy.Tifrunner.gnm2.ann1.06QP13	-	ribulose bisphosphate carboxylase/oxygenase activase	GO:0005524(ATP binding)	NA	2630	2650	2641	0.778547	6	(((((((((.((((((((((.&.)))))))))).)))))))))	GAUGAUGAAGUCAGGAAUUGG&UUAAUUUCUGAGUUUGUCAUC	3	85.3485	3	0.259062	Output/DS/cleaveLand_result/t_plot/ahy-miR3513-5p_arahy.Tifrunner.gnm2.ann1.06QP13.1_2641_TPlot.pdf
ahy-miR3513-5p	arahy.Tifrunner.gnm2.ann1.26YYGP.1	arahy.Tifrunner.gnm2.ann1.26YYGP	CYP82C4	Cytochrome P450 superfamily protein	GO:0005506(iron ion binding);GO:0020037(heme binding);GO:0055114(oxidation-reduction process)	NA	738	757	748	0.705882	6.5	((((-((((((((((((((((&)))))))))))))))).))))	GGUG-CGGAUUCAGGGGUUAA&UUAAUUUCUGAGUUUGUCAUC	2	56.899	2	0.920596	Output/DS/cleaveLand_result/t_plot/ahy-miR3513-5p_arahy.Tifrunner.gnm2.ann1.26YYGP.1_748_TPlot.pdf
ahy-miR3513-5p	arahy.Tifrunner.gnm2.ann1.2C0WSA.1	arahy.Tifrunner.gnm2.ann1.2C0WSA	At2g04570	GDSL-like Lipase/Acylhydrolase superfamily protein	GO:0006629(lipid metabolic process);GO:0016787(hydrolase activity)	NA	970	990	981	0.778547	6	.((((((((((((((((((..&..)))))))))))))))))).	AAUGAUAAGCUCAGGAAUUUG&UUAAUUUCUGAGUUUGUCAUC	1	28.4495	4	0.90572	Output/DS/cleaveLand_result/t_plot/ahy-miR3513-5p_arahy.Tifrunner.gnm2.ann1.2C0WSA.1_981_TPlot.pdf
ahy-miR3513-5p	arahy.Tifrunner.gnm2.ann1.2GB72X.1	arahy.Tifrunner.gnm2.ann1.2GB72X	PSRP1	30S ribosomal protein, putative	GO:0044238(primary metabolic process)	NA	820	841	832	0.685121	6	((((((.((((.(((((((((.&.))))))))).))))-))))))	GAUGGCGAAGCACAGAAAUUGG&UUAAUUUCUGAGUUU-GUCAUC	16	455.192	3	0.628081	Output/DS/cleaveLand_result/t_plot/ahy-miR3513-5p_arahy.Tifrunner.gnm2.ann1.2GB72X.1_832_TPlot.pdf
ahy-miR3513-5p	arahy.Tifrunner.gnm2.ann1.4VZ1PT.1	arahy.Tifrunner.gnm2.ann1.4VZ1PT	CYP82C4	Cytochrome P450 superfamily protein	GO:0005506(iron ion binding);GO:0020037(heme binding);GO:0055114(oxidation-reduction process)	NA	738	757	748	0.705882	6.5	((((-((((((((((((((((&)))))))))))))))).))))	GGUG-CGGAUUCAGGGGUUAA&UUAAUUUCUGAGUUUGUCAUC	1	28.4495	4	0.997776	Output/DS/cleaveLand_result/t_plot/ahy-miR3513-5p_arahy.Tifrunner.gnm2.ann1.4VZ1PT.1_748_TPlot.pdf
ahy-miR3513-5p	arahy.Tifrunner.gnm2.ann1.9I36N1.1	arahy.Tifrunner.gnm2.ann1.9I36N1	-	tetraspanin-8-like [Glycine max]	GO:0016021(integral component of membrane)	NA	640	660	651	0.747405	5.5	((..((((((((((((((((.&.))))))))))))))))..))	GAGUACAAGCUCGGAGAUUAC&UUAAUUUCUGAGUUUGUCAUC	1	28.4495	4	0.979201	Output/DS/cleaveLand_result/t_plot/ahy-miR3513-5p_arahy.Tifrunner.gnm2.ann1.9I36N1.1_651_TPlot.pdf
ahy-miR3513-5p	arahy.Tifrunner.gnm2.ann1.A1W3C7.2	arahy.Tifrunner.gnm2.ann1.A1W3C7	-	Rho termination factor	NA	NA	862	881	872	0.757785	6	((((((((((-((((((((((&)))))))))).))))))))))	GAUGAUGAAC-CGGAGAUUGA&UUAAUUUCUGAGUUUGUCAUC	2	56.899	2	0.766657	Output/DS/cleaveLand_result/t_plot/ahy-miR3513-5p_arahy.Tifrunner.gnm2.ann1.A1W3C7.2_872_TPlot.pdf
ahy-miR3513-5p	arahy.Tifrunner.gnm2.ann1.BUM29L.1	arahy.Tifrunner.gnm2.ann1.BUM29L	-	uncharacterized protein LOC100806758 isoform X1 [Glycine max]	NA	NA	774	792	783	0.698962	6	(((((((--(((((((((((.&.)))))))))))..)))))))	GAUGACA--UUCAGAGAUUGC&UUAAUUUCUGAGUUUGUCAUC	2	56.899	2	0.951769	Output/DS/cleaveLand_result/t_plot/ahy-miR3513-5p_arahy.Tifrunner.gnm2.ann1.BUM29L.1_783_TPlot.pdf
ahy-miR3513-5p	arahy.Tifrunner.gnm2.ann1.DEE7JK.1	arahy.Tifrunner.gnm2.ann1.DEE7JK	-	unknown protein	GO:0046872(metal ion binding)	NA	1598	1618	1609	0.685121	6	.(((.((((((((((((.(((&))).)))))))))))).))).	UGUGUCAGACUCAGAAAGUGA&UUAAUUUCUGAGUUUGUCAUC	1	28.4495	4	0.999674	Output/DS/cleaveLand_result/t_plot/ahy-miR3513-5p_arahy.Tifrunner.gnm2.ann1.DEE7JK.1_1609_TPlot.pdf
ahy-miR3513-5p	arahy.Tifrunner.gnm2.ann1.HSX4XS.1	arahy.Tifrunner.gnm2.ann1.HSX4XS	cry	alpha/beta fold hydrolase	NA	NA	2037	2057	2048	0.678201	6	(((.(((((((((((((((((&))))))))))))))))).)))	GGUUACGGAUUCAGGAGUUAG&UUAAUUUCUGAGUUUGUCAUC	1	28.4495	4	0.999881	Output/DS/cleaveLand_result/t_plot/ahy-miR3513-5p_arahy.Tifrunner.gnm2.ann1.HSX4XS.1_2048_TPlot.pdf
ahy-miR3513-5p	arahy.Tifrunner.gnm2.ann1.IAZ4XM.1	arahy.Tifrunner.gnm2.ann1.IAZ4XM	At1g22040	Galactose oxidase/kelch repeat superfamily protein	GO:0005515(protein binding)	NA	1474	1493	1484	0.67474	6	((-((((((((((.(((((((&))))))).)))))))))).))	GA-GACAAACUCAUGGAUUGA&UUAAUUUCUGAGUUUGUCAUC	1	28.4495	4	0.999942	Output/DS/cleaveLand_result/t_plot/ahy-miR3513-5p_arahy.Tifrunner.gnm2.ann1.IAZ4XM.1_1484_TPlot.pdf
ahy-miR3513-5p	arahy.Tifrunner.gnm2.ann1.L5SQ1T.1	arahy.Tifrunner.gnm2.ann1.L5SQ1T	MIP1	putative E3 ubiquitin-protein ligase RF298-like isoform X1 [Glycine max]	GO:0005515(protein binding);GO:0008270(zinc ion binding)	NA	1625	1645	1636	0.698962	6	((..(.(((((((((((((((&))))))))))))))).)..))	GAGAGGAGACUCAGAGAUUGA&UUAAUUUCUGAGUUUGUCAUC	1	28.4495	4	0.998738	Output/DS/cleaveLand_result/t_plot/ahy-miR3513-5p_arahy.Tifrunner.gnm2.ann1.L5SQ1T.1_1636_TPlot.pdf
ahy-miR3513-5p	arahy.Tifrunner.gnm2.ann1.Q6N5X0.1	arahy.Tifrunner.gnm2.ann1.Q6N5X0	-	Protein kinase superfamily protein	GO:0004672(protein kinase activity);GO:0004674(protein serine/threonine kinase activity);GO:0005524(ATP binding);GO:0006468(protein phosphorylation);GO:0006950(response to stress)	NA	2627	2647	2638	0.692042	7	...((((((.(((((((((((&))))))))))).))))))...	GUGGGCAAGGUCGGAAAUUAA&UUAAUUUCUGAGUUUGUCAUC	1	28.4495	4	0.999349	Output/DS/cleaveLand_result/t_plot/ahy-miR3513-5p_arahy.Tifrunner.gnm2.ann1.Q6N5X0.1_2638_TPlot.pdf
ahy-miR3513-5p	arahy.Tifrunner.gnm2.ann1.V2Z0GB.1	arahy.Tifrunner.gnm2.ann1.V2Z0GB	TET8	tetraspanin-8-like [Glycine max]	GO:0016021(integral component of membrane)	NA	652	672	663	0.747405	5.5	((..((((((((((((((((.&.))))))))))))))))..))	GAGUACAAGCUCGGAGAUUAC&UUAAUUUCUGAGUUUGUCAUC	1	28.4495	4	0.978535	Output/DS/cleaveLand_result/t_plot/ahy-miR3513-5p_arahy.Tifrunner.gnm2.ann1.V2Z0GB.1_663_TPlot.pdf
ahy-miR3513-5p	arahy.Tifrunner.gnm2.ann1.VW2QG0.1	arahy.Tifrunner.gnm2.ann1.VW2QG0	-	exosome complex component RRP42-like [Glycine max]	NA	NA	1237	1256	1247	0.653979	6.5	((((((.(((-((((((((((&)))))))))).))).))))))	GAUGAUCAAC-CGGAAGUUGA&UUAAUUUCUGAGUUUGUCAUC	1	28.4495	4	0.999999	Output/DS/cleaveLand_result/t_plot/ahy-miR3513-5p_arahy.Tifrunner.gnm2.ann1.VW2QG0.1_1247_TPlot.pdf
ahy-miR3513-5p	arahy.Tifrunner.gnm2.ann1.W2RHW2.1	arahy.Tifrunner.gnm2.ann1.W2RHW2	-	NADH:ubiquinone oxidoreductase intermediate-associated protein 30	NA	NA	612	632	623	0.678201	5.5	((((.((((((((((.(((((&))))).)))))))))).))))	GAUGUUAGGCUCAGAUAUUGA&UUAAUUUCUGAGUUUGUCAUC	3	85.3485	2	0.975078	Output/DS/cleaveLand_result/t_plot/ahy-miR3513-5p_arahy.Tifrunner.gnm2.ann1.W2RHW2.1_623_TPlot.pdf
ahy-miR3513-5p	arahy.Tifrunner.gnm2.ann1.WDEP49.1	arahy.Tifrunner.gnm2.ann1.WDEP49	-	putative E3 ubiquitin-protein ligase RF298-like isoform X1 [Glycine max]	GO:0005515(protein binding);GO:0008270(zinc ion binding)	NA	1623	1643	1634	0.698962	6	((..(.(((((((((((((((&))))))))))))))).)..))	GAGAGGAGACUCAGAGAUUGA&UUAAUUUCUGAGUUUGUCAUC	1	28.4495	4	0.999188	Output/DS/cleaveLand_result/t_plot/ahy-miR3513-5p_arahy.Tifrunner.gnm2.ann1.WDEP49.1_1634_TPlot.pdf
ahy-miR3513-5p	arahy.Tifrunner.gnm2.ann1.X6V7BH.1	arahy.Tifrunner.gnm2.ann1.X6V7BH	PPH	alpha/beta fold hydrolase	NA	NA	1813	1833	1824	0.678201	6	(((.(((((((((((((((((&))))))))))))))))).)))	GGUUACGGAUUCAGGAGUUAG&UUAAUUUCUGAGUUUGUCAUC	5	142.248	2	0.976702	Output/DS/cleaveLand_result/t_plot/ahy-miR3513-5p_arahy.Tifrunner.gnm2.ann1.X6V7BH.1_1824_TPlot.pdf
ahy-miR3513-5p	arahy.Tifrunner.gnm2.ann1.X6V7BH.2	arahy.Tifrunner.gnm2.ann1.X6V7BH	PPH	alpha/beta fold hydrolase	NA	NA	1759	1779	1770	0.678201	6	(((.(((((((((((((((((&))))))))))))))))).)))	GGUUACGGAUUCAGGAGUUAG&UUAAUUUCUGAGUUUGUCAUC	6	170.697	0	0.070372	Output/DS/cleaveLand_result/t_plot/ahy-miR3513-5p_arahy.Tifrunner.gnm2.ann1.X6V7BH.2_1770_TPlot.pdf
ahy-miR3513-5p	arahy.Tifrunner.gnm2.ann1.X6V7BH.3	arahy.Tifrunner.gnm2.ann1.X6V7BH	PPH	alpha/beta fold hydrolase	NA	NA	1708	1728	1719	0.678201	6	(((.(((((((((((((((((&))))))))))))))))).)))	GGUUACGGAUUCAGGAGUUAG&UUAAUUUCUGAGUUUGUCAUC	1	28.4495	4	0.999905	Output/DS/cleaveLand_result/t_plot/ahy-miR3513-5p_arahy.Tifrunner.gnm2.ann1.X6V7BH.3_1719_TPlot.pdf
ahy-miR3513-5p	arahy.Tifrunner.gnm2.ann1.XAT8RN.1	arahy.Tifrunner.gnm2.ann1.XAT8RN	rft1	Lipid transporter	GO:0005319(lipid transporter activity);GO:0006869(lipid transport);GO:0016021(integral component of membrane)	NA	1643	1663	1654	0.678201	6	(((.(((((((((((((((((&))))))))))))))))).)))	GGUUACGGAUUCAGGAGUUAG&UUAAUUUCUGAGUUUGUCAUC	2	56.899	1	0.093719	Output/DS/cleaveLand_result/t_plot/ahy-miR3513-5p_arahy.Tifrunner.gnm2.ann1.XAT8RN.1_1654_TPlot.pdf
ahy-miR3513-5p	arahy.Tifrunner.gnm2.ann1.YWW12F.1	arahy.Tifrunner.gnm2.ann1.YWW12F	PAS1	FKBP-like peptidyl-prolyl cis-trans isomerase family protein	GO:0005515(protein binding);GO:0006457(protein folding)	NA	666	685	676	0.6609	4.5	((.((-(((((((((((((((&))))))))))))))).)).))	GAAGA-AAGCUCAGAAGUUGA&UUAAUUUCUGAGUUUGUCAUC	1	28.4495	4	0.999993	Output/DS/cleaveLand_result/t_plot/ahy-miR3513-5p_arahy.Tifrunner.gnm2.ann1.YWW12F.1_676_TPlot.pdf
ahy-miR3513-5p	arahy.Tifrunner.gnm2.ann1.Z4M8GV.1	arahy.Tifrunner.gnm2.ann1.Z4M8GV	-	uncharacterized protein LOC100806758 isoform X1 [Glycine max]	NA	NA	764	782	773	0.698962	6	(((((((--(((((((((((.&.)))))))))))..)))))))	GAUGACA--UUCAGAGAUUGC&UUAAUUUCUGAGUUUGUCAUC	1	28.4495	4	0.998988	Output/DS/cleaveLand_result/t_plot/ahy-miR3513-5p_arahy.Tifrunner.gnm2.ann1.Z4M8GV.1_773_TPlot.pdf
ahy-miR3514-3p	arahy.Tifrunner.gnm2.ann1.0GK98G.1	arahy.Tifrunner.gnm2.ann1.0GK98G	ERDJ2A	DNAJ heat shock family protein	GO:0008565(protein transporter activity)	ko03060(Protein export);ko04141(Protein processing in endoplasmic reticulum)	2609	2631	2621	0.765217	7	((((((.((((((((((((.(((&)))-)))))))))))).))))))	AGGGGUGCUGUGUUGGCGGAUGA&UCA-CCGUUAAUACAGAAUCCUU	2	56.899	2	0.114206	Output/DS/cleaveLand_result/t_plot/ahy-miR3514-3p_arahy.Tifrunner.gnm2.ann1.0GK98G.1_2621_TPlot.pdf
ahy-miR3514-3p	arahy.Tifrunner.gnm2.ann1.H8RGTW.2	arahy.Tifrunner.gnm2.ann1.H8RGTW	esyt2-b	Calcium-dependent lipid-binding (CaLB domain) family protein	GO:0005515(protein binding)	ko03010(Ribosome)	1396	1419	1410	0.666667	6.5	.((.(((((((.((((((((((((&))))))))))))-)))))))-)).	UAGAGAUUUUGAUAUUGAUGGUGA&UCACCGUUAAUA-CAGAAUC-CUU	1	28.4495	4	0.902704	Output/DS/cleaveLand_result/t_plot/ahy-miR3514-3p_arahy.Tifrunner.gnm2.ann1.H8RGTW.2_1410_TPlot.pdf
ahy-miR3514-3p	arahy.Tifrunner.gnm2.ann1.H8RGTW.3	arahy.Tifrunner.gnm2.ann1.H8RGTW	esyt2-b	Calcium-dependent lipid-binding (CaLB domain) family protein	GO:0005515(protein binding)	ko03010(Ribosome)	1396	1419	1410	0.666667	6.5	.((.(((((((.((((((((((((&))))))))))))-)))))))-)).	UAGAGAUUUUGAUAUUGAUGGUGA&UCACCGUUAAUA-CAGAAUC-CUU	1	28.4495	4	0.908642	Output/DS/cleaveLand_result/t_plot/ahy-miR3514-3p_arahy.Tifrunner.gnm2.ann1.H8RGTW.3_1410_TPlot.pdf
ahy-miR3514-3p	arahy.Tifrunner.gnm2.ann1.JR00DR.1	arahy.Tifrunner.gnm2.ann1.JR00DR	NDA1	internal alternative NAD(P)H-ubiquinone oxidoreductase A1, mitochondrial-like [Glycine max]	GO:0016491(oxidoreductase activity);GO:0050660(flavin adenine dinucleotide binding);GO:0055114(oxidation-reduction process)	NA	1266	1287	1277	0.657971	6.5	(((((((.-(((((((((.((((&))))-)))))))))..)))))))	AAGGAUUG-GUGUUGACGAGUGG&UCAC-CGUUAAUACAGAAUCCUU	2	56.899	3	0.267668	Output/DS/cleaveLand_result/t_plot/ahy-miR3514-3p_arahy.Tifrunner.gnm2.ann1.JR00DR.1_1277_TPlot.pdf
ahy-miR3514-3p	arahy.Tifrunner.gnm2.ann1.LVPM4A.1	arahy.Tifrunner.gnm2.ann1.LVPM4A	ERDJ2A	DNAJ heat shock family protein	GO:0008565(protein transporter activity)	ko03060(Protein export);ko04141(Protein processing in endoplasmic reticulum)	1995	2017	2007	0.765217	7	((((((.((((((((((((.(((&)))-)))))))))))).))))))	AGGGGUGCUGUGUUGGCGGAUGA&UCA-CCGUUAAUACAGAAUCCUU	2	56.899	2	0.126061	Output/DS/cleaveLand_result/t_plot/ahy-miR3514-3p_arahy.Tifrunner.gnm2.ann1.LVPM4A.1_2007_TPlot.pdf
ahy-miR3514-3p	arahy.Tifrunner.gnm2.ann1.LVPM4A.2	arahy.Tifrunner.gnm2.ann1.LVPM4A	ERDJ2A	DNAJ heat shock family protein	GO:0008565(protein transporter activity)	ko03060(Protein export);ko04141(Protein processing in endoplasmic reticulum)	2673	2695	2685	0.765217	7	((((((.((((((((((((.(((&)))-)))))))))))).))))))	AGGGGUGCUGUGUUGGCGGAUGA&UCA-CCGUUAAUACAGAAUCCUU	3	85.3485	2	0.0900098	Output/DS/cleaveLand_result/t_plot/ahy-miR3514-3p_arahy.Tifrunner.gnm2.ann1.LVPM4A.2_2685_TPlot.pdf
ahy-miR3514-3p	arahy.Tifrunner.gnm2.ann1.NN7C7R.1	arahy.Tifrunner.gnm2.ann1.NN7C7R	-	phosphoprotein phosphatase inhibitor	GO:0004864(protein phosphatase inhibitor activity);GO:0009966(regulation of signal transduction);GO:0043666(regulation of phosphoprotein phosphatase activity)	NA	79	98	89	0.678261	6.5	(((((.--((((((((((((((&))))))))))))))...)))))	GAGGAA--UGUGUUGAUGGUGA&UCACCGUUAAUACAGAAUCCUU	2	56.899	3	0.235617	Output/DS/cleaveLand_result/t_plot/ahy-miR3514-3p_arahy.Tifrunner.gnm2.ann1.NN7C7R.1_89_TPlot.pdf
ahy-miR3514-3p	arahy.Tifrunner.gnm2.ann1.P43UC4.1	arahy.Tifrunner.gnm2.ann1.P43UC4	-	40S ribosomal protein S8-like [Glycine max]	GO:0003735(structural constituent of ribosome);GO:0005622(intracellular);GO:0005840(ribosome);GO:0006412(translation)	NA	179	199	190	0.724638	6	((((((((-(((((((.(((((&))))).))))))).))))))))	GAGGAUUC-GUGUUAGAGGUGG&UCACCGUUAAUACAGAAUCCUU	1	28.4495	4	0.572643	Output/DS/cleaveLand_result/t_plot/ahy-miR3514-3p_arahy.Tifrunner.gnm2.ann1.P43UC4.1_190_TPlot.pdf
ahy-miR3514-3p	arahy.Tifrunner.gnm2.ann1.RIL69C.1	arahy.Tifrunner.gnm2.ann1.RIL69C	esyt2-b	Calcium-dependent lipid-binding (CaLB domain) family protein	GO:0005515(protein binding)	ko03010(Ribosome)	1396	1419	1410	0.666667	6.5	.((.(((((((.((((((((((((&))))))))))))-)))))))-)).	UAGAGAUUUUGAUAUUGAUGGUGA&UCACCGUUAAUA-CAGAAUC-CUU	1	28.4495	4	0.90572	Output/DS/cleaveLand_result/t_plot/ahy-miR3514-3p_arahy.Tifrunner.gnm2.ann1.RIL69C.1_1410_TPlot.pdf
ahy-miR3514-3p	arahy.Tifrunner.gnm2.ann1.V9BYJB.1	arahy.Tifrunner.gnm2.ann1.V9BYJB	-	triosephosphate isomerase	GO:0003824(catalytic activity);GO:0004807(triose-phosphate isomerase activity);GO:0006096(glycolysis);GO:0008152(metabolic process)	ko00010(Glycolysis / Gluconeogenesis);ko00051(Fructose and mannose metabolism);ko00562(Inositol phosphate metabolism);ko00710(Carbon fixation in photosynthetic organisms)	806	824	817	0.666667	6.5	((((-(((((((--(((((((.&.)))))))..))))))).))))	GAGG-UUCUGUA--AACGGUGG&UCACCGUUAAUACAGAAUCCUU	4	113.798	2	0.645673	Output/DS/cleaveLand_result/t_plot/ahy-miR3514-3p_arahy.Tifrunner.gnm2.ann1.V9BYJB.1_817_TPlot.pdf
ahy-miR3514-3p	arahy.Tifrunner.gnm2.ann1.WHT3SK.1	arahy.Tifrunner.gnm2.ann1.WHT3SK	NDA1	internal alternative NAD(P)H-ubiquinone oxidoreductase A1, mitochondrial-like [Glycine max]	GO:0016491(oxidoreductase activity);GO:0050660(flavin adenine dinucleotide binding);GO:0055114(oxidation-reduction process)	NA	1212	1233	1223	0.657971	6.5	(((((((.-(((((((((.((((&))))-)))))))))..)))))))	AAGGAUUG-GUGUUGACGAGUGG&UCAC-CGUUAAUACAGAAUCCUU	1	28.4495	4	0.92195	Output/DS/cleaveLand_result/t_plot/ahy-miR3514-3p_arahy.Tifrunner.gnm2.ann1.WHT3SK.1_1223_TPlot.pdf
ahy-miR3514-3p	arahy.Tifrunner.gnm2.ann1.XN0DZ5.1	arahy.Tifrunner.gnm2.ann1.XN0DZ5	-	Ribonuclease E inhibitor RraA/Dimethylmenaquinone methyltransferase	GO:0008428(ribonuclease inhibitor activity);GO:0051252(regulation of RNA metabolic process)	NA	719	742	733	0.733333	7	((((((((.(((.((((((((((.&.))))))))))-)))-))))))))	GAGGGUUCUUGUGAUUGAUGGUGG&UCACCGUUAAU-ACA-GAAUCCUU	1	28.4495	4	0.450223	Output/DS/cleaveLand_result/t_plot/ahy-miR3514-3p_arahy.Tifrunner.gnm2.ann1.XN0DZ5.1_733_TPlot.pdf
ahy-miR3514-5p	arahy.Tifrunner.gnm2.ann1.46MDAV.1	arahy.Tifrunner.gnm2.ann1.46MDAV	-	RNA-binding region RNP-1 (RNA recognition motif)	GO:0000166(nucleotide binding);GO:0003676(nucleic acid binding)	ko03015(mRNA surveillance pathway)	1401	1419	1410	0.655827	7	.((((((---((((((((((..&..))))))))))...)))))).	CCCACCG---AUACAGAAUCGA&AGGAUUCUGUAUUAACGGUGGA	1	28.4495	4	0.948167	Output/DS/cleaveLand_result/t_plot/ahy-miR3514-5p_arahy.Tifrunner.gnm2.ann1.46MDAV.1_1410_TPlot.pdf
ahy-miR3514-5p	arahy.Tifrunner.gnm2.ann1.7C4JLW.1	arahy.Tifrunner.gnm2.ann1.7C4JLW	-	uncharacterized protein LOC100799189 isoform X4 [Glycine max]	NA	NA	849	870	861	0.691057	6.5	(((((((((.(((((((((((.&.))))))))))).)))))))))	UUCACCGUUUGUAUAGGAUUCA&AGGAUUCUGUAUUAACGGUGGA	1	28.4495	4	0.792852	Output/DS/cleaveLand_result/t_plot/ahy-miR3514-5p_arahy.Tifrunner.gnm2.ann1.7C4JLW.1_861_TPlot.pdf
ahy-miR3514-5p	arahy.Tifrunner.gnm2.ann1.AC51CD.1	arahy.Tifrunner.gnm2.ann1.AC51CD	PUB32	Protein kinase superfamily protein	GO:0000151(ubiquitin ligase complex);GO:0004672(protein kinase activity);GO:0004842(ubiquitin-protein ligase activity);GO:0005524(ATP binding);GO:0006468(protein phosphorylation);GO:0006950(response to stress);GO:0016567(protein ubiquitination)	NA	999	1020	1011	0.693767	7	(((((((((((((((.(((((.&.))))).)))))))))))))))	UCCACUGUUGGUGCACAAUUCA&AGGAUUCUGUAUUAACGGUGGA	1	28.4495	4	0.749778	Output/DS/cleaveLand_result/t_plot/ahy-miR3514-5p_arahy.Tifrunner.gnm2.ann1.AC51CD.1_1011_TPlot.pdf
ahy-miR3514-5p	arahy.Tifrunner.gnm2.ann1.KJN3LK.1	arahy.Tifrunner.gnm2.ann1.KJN3LK	RRP45B	Exosome complex exonuclease RRP45	NA	ko03018(RNA degradation)	551	575	565	0.655827	7	.((..(((((.(((((((((((.((&))-))))))))))).)))))--)).	GCCGAGCCGUCGAUACAGAAUCGCU&AG-GAUUCUGUAUUAACGGU--GGA	1	28.4495	4	0.931186	Output/DS/cleaveLand_result/t_plot/ahy-miR3514-5p_arahy.Tifrunner.gnm2.ann1.KJN3LK.1_565_TPlot.pdf
ahy-miR3514-5p	arahy.Tifrunner.gnm2.ann1.WRX76U.1	arahy.Tifrunner.gnm2.ann1.WRX76U	DAR1	protein DA1-related 1-like isoform X4 [Glycine max]	GO:0008270(zinc ion binding)	NA	859	879	870	0.693767	5.5	((((((..-((((((((((((.&.))))))))))))...))))))	UCCACCAG-GAUACAGAAUCUG&AGGAUUCUGUAUUAACGGUGGA	1	28.4495	4	0.765049	Output/DS/cleaveLand_result/t_plot/ahy-miR3514-5p_arahy.Tifrunner.gnm2.ann1.WRX76U.1_870_TPlot.pdf
ahy-miR3514-5p	arahy.Tifrunner.gnm2.ann1.Y2BFPY.1	arahy.Tifrunner.gnm2.ann1.Y2BFPY	CSP41A	NAD-dependent epimerase/dehydratase	GO:0003824(catalytic activity);GO:0044237(cellular metabolic process);GO:0050662(coenzyme binding)	NA	651	672	663	0.680217	6.5	.((((((((((((.((((((((&)))))))).)))))))))))).	CUCACUGUUGGUGAAGAAUCCU&AGGAUUCUGUAUUAACGGUGGA	1	28.4495	4	0.848806	Output/DS/cleaveLand_result/t_plot/ahy-miR3514-5p_arahy.Tifrunner.gnm2.ann1.Y2BFPY.1_663_TPlot.pdf
ahy-miR3516	arahy.Tifrunner.gnm2.ann1.RD29P1.1	arahy.Tifrunner.gnm2.ann1.RD29P1	-	Late embryogenesis abundant (LEA) hydroxyproline-rich glycoprotein family	NA	NA	211	231	223	0.714667	6.5	((((((.(((((((((-(((((&))))).)))))))))-))))))	CUUCUGAUCGGUAUCG-CCGGC&GCUGGGUGAUAUUGA-CAGAAG	2	56.899	3	0.0676921	Output/DS/cleaveLand_result/t_plot/ahy-miR3516_arahy.Tifrunner.gnm2.ann1.RD29P1.1_223_TPlot.pdf
ahy-miR3516	arahy.Tifrunner.gnm2.ann1.STDR6Y.3	arahy.Tifrunner.gnm2.ann1.STDR6Y	PHOT2	protein serine/threonine phosphatases	GO:0000155(phosphorelay sensor kinase activity);GO:0000160(phosphorelay signal transduction system);GO:0004672(protein kinase activity);GO:0004674(protein serine/threonine kinase activity);GO:0004871(signal transducer activity);GO:0005524(ATP binding);GO:0006468(protein phosphorylation);GO:0007165(signal transduction)	NA	177	198	189	0.650667	6	((((((.((((.(((((((((.&.)))))))))-)))).))))))	CUUCUGGCAGUGAUCAUCCAGA&GCUGGGUGAU-AUUGACAGAAG	1	28.4495	4	0.971503	Output/DS/cleaveLand_result/t_plot/ahy-miR3516_arahy.Tifrunner.gnm2.ann1.STDR6Y.3_189_TPlot.pdf
ahy-miR3517	arahy.Tifrunner.gnm2.ann1.10NZ15.1	arahy.Tifrunner.gnm2.ann1.10NZ15	-	60S ribosomal protein L44-like [Glycine max]	GO:0003735(structural constituent of ribosome);GO:0005622(intracellular);GO:0005840(ribosome);GO:0006412(translation)	NA	489	507	498	0.651551	6	.(((((--(((((((((((((&)))))))))))))..))))).	GUCCGG--UUAUGGUGGUCAG&CUGACCACUGUGAUCCCGGAA	2	56.899	3	0.259062	Output/DS/cleaveLand_result/t_plot/ahy-miR3517_arahy.Tifrunner.gnm2.ann1.10NZ15.1_498_TPlot.pdf
ahy-miR3517	arahy.Tifrunner.gnm2.ann1.2LQ1ZN.1	arahy.Tifrunner.gnm2.ann1.2LQ1ZN	-	Major facilitator superfamily protein	NA	NA	637	656	647	0.842482	5.5	..((((((((-((((((((((&)))))))))).))))))))..	AGCCGGGGUC-CAGUGGUCGG&CUGACCACUGUGAUCCCGGAA	1	28.4495	4	0.0610311	Output/DS/cleaveLand_result/t_plot/ahy-miR3517_arahy.Tifrunner.gnm2.ann1.2LQ1ZN.1_647_TPlot.pdf
ahy-miR3517	arahy.Tifrunner.gnm2.ann1.589SZX.1	arahy.Tifrunner.gnm2.ann1.589SZX	DBP2	DEAD-box ATP-dependent RNA helicase	GO:0003676(nucleic acid binding);GO:0004386(helicase activity);GO:0005524(ATP binding);GO:0008026(ATP-dependent helicase activity)	ko03040(Spliceosome)	1839	1858	1850	0.668258	5.5	.(((((((.((((((((-((.&.)).)))))))).))))))).	AUCUGGGAACACAGUGG-CAU&CUGACCACUGUGAUCCCGGAA	1	28.4495	4	0.843969	Output/DS/cleaveLand_result/t_plot/ahy-miR3517_arahy.Tifrunner.gnm2.ann1.589SZX.1_1850_TPlot.pdf
ahy-miR3517	arahy.Tifrunner.gnm2.ann1.8P3SM6.1	arahy.Tifrunner.gnm2.ann1.8P3SM6	-	GTP-binding nuclear protein Ran-3 [Glycine max]	GO:0005525(GTP binding);GO:0005622(intracellular);GO:0006184(GTP catabolic process);GO:0007165(signal transduction);GO:0007264(small GTPase mediated signal transduction);GO:0015031(protein transport);GO:0016020(membrane)	NA	145	165	155	0.711217	6.5	.(((((((-(((((..((((((&))))))-.))))).))))))).	AUCUGGGA-CACAGCCGGUCAG&CUGACC-ACUGUGAUCCCGGAA	2	56.899	3	0.0749248	Output/DS/cleaveLand_result/t_plot/ahy-miR3517_arahy.Tifrunner.gnm2.ann1.8P3SM6.1_155_TPlot.pdf
ahy-miR3517	arahy.Tifrunner.gnm2.ann1.E1XCZG.1	arahy.Tifrunner.gnm2.ann1.E1XCZG	RPL44	60S ribosomal protein L44-like [Glycine max]	GO:0003735(structural constituent of ribosome);GO:0005622(intracellular);GO:0005840(ribosome);GO:0006412(translation)	ko03010(Ribosome)	444	462	453	0.651551	6	.(((((--(((((((((((((&)))))))))))))..))))).	GUCCGG--UUAUGGUGGUCAG&CUGACCACUGUGAUCCCGGAA	3	85.3485	2	0.640866	Output/DS/cleaveLand_result/t_plot/ahy-miR3517_arahy.Tifrunner.gnm2.ann1.E1XCZG.1_453_TPlot.pdf
ahy-miR3517	arahy.Tifrunner.gnm2.ann1.F8B6JQ.1	arahy.Tifrunner.gnm2.ann1.F8B6JQ	CIP8	F-box/LRR-repeat protein 7-like [Glycine max]	NA	NA	1513	1533	1525	0.696897	5	.((((..(((((((((((-(((&))).)))))))))))-.)))).	GUCCGAAGAUCACAGUGG-CAG&CUGACCACUGUGAUC-CCGGAA	1	28.4495	4	0.530307	Output/DS/cleaveLand_result/t_plot/ahy-miR3517_arahy.Tifrunner.gnm2.ann1.F8B6JQ.1_1525_TPlot.pdf
ahy-miR3517	arahy.Tifrunner.gnm2.ann1.IH6UK4.1	arahy.Tifrunner.gnm2.ann1.IH6UK4	-	F-box/LRR protein	NA	NA	1512	1532	1524	0.696897	5	.((((..(((((((((((-(((&))).)))))))))))-.)))).	GUCCGAAGAUCACAGUGG-CAG&CUGACCACUGUGAUC-CCGGAA	2	56.899	2	0.285993	Output/DS/cleaveLand_result/t_plot/ahy-miR3517_arahy.Tifrunner.gnm2.ann1.IH6UK4.1_1524_TPlot.pdf
ahy-miR3517	arahy.Tifrunner.gnm2.ann1.JNH9P6.5	arahy.Tifrunner.gnm2.ann1.JNH9P6	-	DNA primase	GO:0003896(DNA primase activity)	NA	1248	1268	1259	0.673031	6.5	.((((((..((((((((((((&))))))))))))..)))))).	CUCUGGGUAUAUAGUGGUCGG&CUGACCACUGUGAUCCCGGAA	1	28.4495	4	0.811524	Output/DS/cleaveLand_result/t_plot/ahy-miR3517_arahy.Tifrunner.gnm2.ann1.JNH9P6.5_1259_TPlot.pdf
ahy-miR3517	arahy.Tifrunner.gnm2.ann1.MHNB2C.1	arahy.Tifrunner.gnm2.ann1.MHNB2C	-	GTP-binding nuclear Ran-like protein	GO:0003924(GTPase activity);GO:0005525(GTP binding);GO:0005622(intracellular);GO:0006184(GTP catabolic process);GO:0006886(intracellular protein transport);GO:0006913(nucleocytoplasmic transport);GO:0007165(signal transduction);GO:0007264(small GTPase mediated signal transduction);GO:0015031(protein transport);GO:0016020(membrane)	ko04144(Endocytosis);ko04145(Phagosome)	584	604	594	0.653938	6	.(((((((-(((((.(((((((&)))))))-))))).))))))).	AUUUGGGA-UACAGCUGGUCAG&CUGACCA-CUGUGAUCCCGGAA	1	28.4495	4	0.902704	Output/DS/cleaveLand_result/t_plot/ahy-miR3517_arahy.Tifrunner.gnm2.ann1.MHNB2C.1_594_TPlot.pdf
ahy-miR3517	arahy.Tifrunner.gnm2.ann1.U59V20.1	arahy.Tifrunner.gnm2.ann1.U59V20	-	Ribosomal protein S5 family protein	GO:0003723(RNA binding);GO:0003735(structural constituent of ribosome);GO:0005840(ribosome);GO:0006412(translation);GO:0015935(small ribosomal subunit)	NA	129	150	141	0.816229	6	.(((((.(((((((((((((((&)))))))))))))))-))))).	CUUCGGAGGUCGCGGUGGUCGG&CUGACCACUGUGAUC-CCGGAA	1	28.4495	4	0.145665	Output/DS/cleaveLand_result/t_plot/ahy-miR3517_arahy.Tifrunner.gnm2.ann1.U59V20.1_141_TPlot.pdf
ahy-miR3517	arahy.Tifrunner.gnm2.ann1.VAHG0I.1	arahy.Tifrunner.gnm2.ann1.VAHG0I	DBP2	DEAD-box ATP-dependent RNA helicase	GO:0003676(nucleic acid binding);GO:0004386(helicase activity);GO:0005524(ATP binding);GO:0008026(ATP-dependent helicase activity)	ko03040(Spliceosome)	1693	1712	1704	0.668258	5.5	.(((((((.((((((((-((.&.)).)))))))).))))))).	AUCUGGGAACACAGUGG-CAU&CUGACCACUGUGAUCCCGGAA	1	28.4495	4	0.853492	Output/DS/cleaveLand_result/t_plot/ahy-miR3517_arahy.Tifrunner.gnm2.ann1.VAHG0I.1_1704_TPlot.pdf
ahy-miR3518	arahy.Tifrunner.gnm2.ann1.0U4NMV.1	arahy.Tifrunner.gnm2.ann1.0U4NMV	At4g19190	zinc knuckle (CCHC-type) family protein	NA	NA	1261	1280	1271	0.653226	6	((((((-((.((((((((((.&.)))))))))).)).))))))	CAUGAG-AUGCCCAAAGGUUC&UGACCUUUGGGGAUAUUCGUG	1	28.4495	4	0.99428	Output/DS/cleaveLand_result/t_plot/ahy-miR3518_arahy.Tifrunner.gnm2.ann1.0U4NMV.1_1271_TPlot.pdf
ahy-miR3518	arahy.Tifrunner.gnm2.ann1.47C61G.1	arahy.Tifrunner.gnm2.ann1.47C61G	STY46	Protein kinase superfamily protein	GO:0004672(protein kinase activity);GO:0004674(protein serine/threonine kinase activity);GO:0005515(protein binding);GO:0005524(ATP binding);GO:0006468(protein phosphorylation);GO:0009966(regulation of signal transduction)	NA	1113	1132	1124	0.672043	7	((((((((((.(((((((-((&)).))))))).))))))))))	CAUGGAUAUUGCCAGAGG-CA&UGACCUUUGGGGAUAUUCGUG	1	28.4495	4	0.94121	Output/DS/cleaveLand_result/t_plot/ahy-miR3518_arahy.Tifrunner.gnm2.ann1.47C61G.1_1124_TPlot.pdf
ahy-miR3518	arahy.Tifrunner.gnm2.ann1.6Y08YU.2	arahy.Tifrunner.gnm2.ann1.6Y08YU	cwc22	pre-mRNA-splicing factor cwc22, putative	GO:0003723(RNA binding);GO:0005488(binding);GO:0005515(protein binding)	NA	1927	1949	1940	0.696237	6.5	((.((..((((.((((((((((.&.))))))))))-))))-.)).))	CAGGAUCUGUCACCCAAAGGUCU&UGACCUUUGGG-GAUA-UUCGUG	1	28.4495	4	0.792852	Output/DS/cleaveLand_result/t_plot/ahy-miR3518_arahy.Tifrunner.gnm2.ann1.6Y08YU.2_1940_TPlot.pdf
ahy-miR3518	arahy.Tifrunner.gnm2.ann1.EJ8ZFW.1	arahy.Tifrunner.gnm2.ann1.EJ8ZFW	STY46	Protein kinase superfamily protein	GO:0004672(protein kinase activity);GO:0004674(protein serine/threonine kinase activity);GO:0005515(protein binding);GO:0005524(ATP binding);GO:0006468(protein phosphorylation);GO:0009966(regulation of signal transduction)	NA	1104	1123	1115	0.672043	7	((((((((((.(((((((-((&)).))))))).))))))))))	CAUGGAUAUUGCCAGAGG-CA&UGACCUUUGGGGAUAUUCGUG	1	28.4495	4	0.939329	Output/DS/cleaveLand_result/t_plot/ahy-miR3518_arahy.Tifrunner.gnm2.ann1.EJ8ZFW.1_1115_TPlot.pdf
ahy-miR3518	arahy.Tifrunner.gnm2.ann1.FU4JSI.1	arahy.Tifrunner.gnm2.ann1.FU4JSI	RPL9	Ribosomal protein L6 family	GO:0003735(structural constituent of ribosome);GO:0005622(intracellular);GO:0005840(ribosome);GO:0006412(translation);GO:0019843(rRNA binding)	ko03010(Ribosome)	285	304	296	0.709677	5	((((((.(((((((((((-((&)).))))))))))).))))))	CAUGAACAUCCCCGAAGG-CG&UGACCUUUGGGGAUAUUCGUG	4	113.798	2	0.384353	Output/DS/cleaveLand_result/t_plot/ahy-miR3518_arahy.Tifrunner.gnm2.ann1.FU4JSI.1_296_TPlot.pdf
ahy-miR3518	arahy.Tifrunner.gnm2.ann1.W70I1I.1	arahy.Tifrunner.gnm2.ann1.W70I1I	ARID4	ARID/BRIGHT DNA-binding domain-containing protein	GO:0003677(DNA binding);GO:0005622(intracellular)	NA	2760	2780	2771	0.739247	5.5	.((((((((((((((((((((&)))))))))))))))))))).	AAUGGGUAUUCUCAAGGGUCA&UGACCUUUGGGGAUAUUCGUG	1	28.4495	4	0.39576	Output/DS/cleaveLand_result/t_plot/ahy-miR3518_arahy.Tifrunner.gnm2.ann1.W70I1I.1_2771_TPlot.pdf
ahy-miR3518	arahy.Tifrunner.gnm2.ann1.W7JQAT.1	arahy.Tifrunner.gnm2.ann1.W7JQAT	RPL9	Ribosomal protein L6 family	GO:0003735(structural constituent of ribosome);GO:0005622(intracellular);GO:0005840(ribosome);GO:0006412(translation);GO:0019843(rRNA binding)	ko03010(Ribosome)	177	196	188	0.709677	5	((((((.(((((((((((-((&)).))))))))))).))))))	CAUGAACAUCCCCGAAGG-CG&UGACCUUUGGGGAUAUUCGUG	3	85.3485	2	0.376001	Output/DS/cleaveLand_result/t_plot/ahy-miR3518_arahy.Tifrunner.gnm2.ann1.W7JQAT.1_188_TPlot.pdf
ahy-miR3518	arahy.Tifrunner.gnm2.ann1.Y0J304.1	arahy.Tifrunner.gnm2.ann1.Y0J304	-	zinc knuckle (CCHC-type) family protein	NA	NA	1261	1280	1271	0.653226	6	((((((-((.((((((((((.&.)))))))))).)).))))))	CAUGAG-AUGCCCAAAGGUUC&UGACCUUUGGGGAUAUUCGUG	3	85.3485	2	0.887282	Output/DS/cleaveLand_result/t_plot/ahy-miR3518_arahy.Tifrunner.gnm2.ann1.Y0J304.1_1271_TPlot.pdf
ahy-miR3521	arahy.Tifrunner.gnm2.ann1.8B3E5K.1	arahy.Tifrunner.gnm2.ann1.8B3E5K	ARID1	AT-rich interactive domain-containing protein 1-like isoform X2 [Glycine max]	NA	NA	784	804	795	0.72191	6	.((.(((((((((((((((((&))))))))))))))))).)).	GAGAGUGUGUGCGACUUACUA&UGGUGAGUCGUAUACAUACUG	2	56.899	2	0.0900098	Output/DS/cleaveLand_result/t_plot/ahy-miR3521_arahy.Tifrunner.gnm2.ann1.8B3E5K.1_795_TPlot.pdf
ahy-miR3521	arahy.Tifrunner.gnm2.ann1.9ZN1DC.1	arahy.Tifrunner.gnm2.ann1.9ZN1DC	At3g63540	thylakoid lumenal 19 kDa protein	GO:0005509(calcium ion binding);GO:0009523(photosystem II);GO:0009654(photosystem II oxygen evolving complex);GO:0015979(photosynthesis);GO:0019898(extrinsic component of membrane)	NA	480	500	491	0.707865	6.5	.((((((((((((((.((-((.&.)).))-)))))))))))))).	GAGUAUGUGUACGACGUC-CCU&UGGUGA-GUCGUAUACAUACUG	1	28.4495	4	0.467264	Output/DS/cleaveLand_result/t_plot/ahy-miR3521_arahy.Tifrunner.gnm2.ann1.9ZN1DC.1_491_TPlot.pdf
ahy-miR3521	arahy.Tifrunner.gnm2.ann1.MT85JA.2	arahy.Tifrunner.gnm2.ann1.MT85JA	Gba2	Non-lysosomal glucosylceramidase	GO:0003824(catalytic activity);GO:0004348(glucosylceramidase activity);GO:0006665(sphingolipid metabolic process);GO:0006680(glucosylceramide catabolic process);GO:0016020(membrane);GO:0016021(integral component of membrane)	ko00600(Sphingolipid metabolism);ko00511(Other glycan degradation)	282	302	293	0.719101	6.5	(((.((((((((((((((.(.&.).)))))))))))))).)))	UAGAGUGUGUGCGACUCAGCG&UGGUGAGUCGUAUACAUACUG	1	28.4495	4	0.356485	Output/DS/cleaveLand_result/t_plot/ahy-miR3521_arahy.Tifrunner.gnm2.ann1.MT85JA.2_293_TPlot.pdf
ahy-miR398	arahy.Tifrunner.gnm2.ann1.27SX2S.1	arahy.Tifrunner.gnm2.ann1.27SX2S	-	signal recognition particle receptor subunit beta	NA	ko03060(Protein export)	715	733	724	0.662469	6	.((((((-(((.((((((-((&)).))))))-))).)))))).	UGGGGUG-CCUGGAGAAC-CA&UGUGUUCUC-AGGUCACCCCU	2	56.899	2	0.846331	Output/DS/cleaveLand_result/t_plot/ahy-miR398_arahy.Tifrunner.gnm2.ann1.27SX2S.1_724_TPlot.pdf
ahy-miR398	arahy.Tifrunner.gnm2.ann1.43HVBR.1	arahy.Tifrunner.gnm2.ann1.43HVBR	SOD2	copper/zinc superoxide dismutase 2	GO:0004784(superoxide dismutase activity);GO:0006801(superoxide metabolic process);GO:0046872(metal ion binding);GO:0055114(oxidation-reduction process)	ko04146(Peroxisome)	458	478	468	0.758186	6	..((((((((((((.((((((&))))))-))))))))))))..	GCGGGUGACCUGGGAAACAUA&UGUGUU-CUCAGGUCACCCCU	47	1337.13	0	0.00471358	Output/DS/cleaveLand_result/t_plot/ahy-miR398_arahy.Tifrunner.gnm2.ann1.43HVBR.1_468_TPlot.pdf
ahy-miR398	arahy.Tifrunner.gnm2.ann1.566SHA.1	arahy.Tifrunner.gnm2.ann1.566SHA	-	signal recognition particle receptor subunit beta	NA	ko03060(Protein export)	800	818	809	0.662469	6	.((((((-(((.((((((-((&)).))))))-))).)))))).	UGGGGUG-CCUGGAGAAC-CA&UGUGUUCUC-AGGUCACCCCU	1	28.4495	4	0.989596	Output/DS/cleaveLand_result/t_plot/ahy-miR398_arahy.Tifrunner.gnm2.ann1.566SHA.1_809_TPlot.pdf
ahy-miR398	arahy.Tifrunner.gnm2.ann1.7W72E0.1	arahy.Tifrunner.gnm2.ann1.7W72E0	-	copper/zinc superoxide dismutase 2	GO:0004784(superoxide dismutase activity);GO:0006801(superoxide metabolic process);GO:0046872(metal ion binding);GO:0055114(oxidation-reduction process)	NA	428	448	438	0.758186	6	..((((((((((((.((((((&))))))-))))))))))))..	GCGGGUGACCUGGGAAACAUA&UGUGUU-CUCAGGUCACCCCU	62	1763.87	0	0.00523594	Output/DS/cleaveLand_result/t_plot/ahy-miR398_arahy.Tifrunner.gnm2.ann1.7W72E0.1_438_TPlot.pdf
ahy-miR398	arahy.Tifrunner.gnm2.ann1.7W72E0.2	arahy.Tifrunner.gnm2.ann1.7W72E0	-	copper/zinc superoxide dismutase 2	GO:0004784(superoxide dismutase activity);GO:0006801(superoxide metabolic process);GO:0046872(metal ion binding);GO:0055114(oxidation-reduction process)	NA	428	448	438	0.758186	6	..((((((((((((.((((((&))))))-))))))))))))..	GCGGGUGACCUGGGAAACAUA&UGUGUU-CUCAGGUCACCCCU	51	1450.92	0	0.00497479	Output/DS/cleaveLand_result/t_plot/ahy-miR398_arahy.Tifrunner.gnm2.ann1.7W72E0.2_438_TPlot.pdf
ahy-miR398	arahy.Tifrunner.gnm2.ann1.987ZKS.1	arahy.Tifrunner.gnm2.ann1.987ZKS	ADH2	alcohol dehydrogenase 1	GO:0006069(ethanol oxidation);GO:0008270(zinc ion binding);GO:0016491(oxidoreductase activity);GO:0051903(S-(hydroxymethyl)glutathione dehydrogenase activity);GO:0055114(oxidation-reduction process)	ko00010(Glycolysis / Gluconeogenesis);ko00071(Fatty acid degradation);ko00350(Tyrosine metabolism)	279	298	289	0.680101	6.5	...((((((((((((((.((&)).))))))))))))))...	UGCGGUGGCCUGGGAACCCA&UGUGUUCUCAGGUCACCCCU	1	28.4495	4	0.973243	Output/DS/cleaveLand_result/t_plot/ahy-miR398_arahy.Tifrunner.gnm2.ann1.987ZKS.1_289_TPlot.pdf
ahy-miR398	arahy.Tifrunner.gnm2.ann1.DN0YA4.1	arahy.Tifrunner.gnm2.ann1.DN0YA4	-	myosin-11-like isoform X3 [Glycine max]	NA	NA	1711	1731	1721	0.65995	5	..((.((((((((((((.(((&)))-)))))))))))).))..	ACGGAUGACCUGAGAACGACA&UGU-GUUCUCAGGUCACCCCU	4	113.798	2	0.862034	Output/DS/cleaveLand_result/t_plot/ahy-miR398_arahy.Tifrunner.gnm2.ann1.DN0YA4.1_1721_TPlot.pdf
ahy-miR398	arahy.Tifrunner.gnm2.ann1.DN0YA4.2	arahy.Tifrunner.gnm2.ann1.DN0YA4	-	myosin-11-like isoform X3 [Glycine max]	NA	NA	1689	1709	1699	0.65995	5	..((.((((((((((((.(((&)))-)))))))))))).))..	ACGGAUGACCUGAGAACGACA&UGU-GUUCUCAGGUCACCCCU	5	142.248	2	0.860163	Output/DS/cleaveLand_result/t_plot/ahy-miR398_arahy.Tifrunner.gnm2.ann1.DN0YA4.2_1699_TPlot.pdf
ahy-miR398	arahy.Tifrunner.gnm2.ann1.N5G7QD.1	arahy.Tifrunner.gnm2.ann1.N5G7QD	SOD2	copper/zinc superoxide dismutase 2	GO:0004784(superoxide dismutase activity);GO:0006801(superoxide metabolic process);GO:0046872(metal ion binding);GO:0055114(oxidation-reduction process)	ko04146(Peroxisome)	636	656	646	0.758186	6	..((((((((((((.((((((&))))))-))))))))))))..	GCGGGUGACCUGGGAAACAUA&UGUGUU-CUCAGGUCACCCCU	86	2446.66	0	0.00549701	Output/DS/cleaveLand_result/t_plot/ahy-miR398_arahy.Tifrunner.gnm2.ann1.N5G7QD.1_646_TPlot.pdf
ahy-miR398	arahy.Tifrunner.gnm2.ann1.QEYP2G.1	arahy.Tifrunner.gnm2.ann1.QEYP2G	SOD2	copper/zinc superoxide dismutase 2	GO:0004784(superoxide dismutase activity);GO:0006801(superoxide metabolic process);GO:0046872(metal ion binding);GO:0055114(oxidation-reduction process)	ko04146(Peroxisome)	775	795	785	0.758186	6	..((((((((((((.((((((&))))))-))))))))))))..	GCGGGUGACCUGGGAAACAUA&UGUGUU-CUCAGGUCACCCCU	91	2588.9	0	0.0044523	Output/DS/cleaveLand_result/t_plot/ahy-miR398_arahy.Tifrunner.gnm2.ann1.QEYP2G.1_785_TPlot.pdf
ahy-miR398	arahy.Tifrunner.gnm2.ann1.QEYP2G.2	arahy.Tifrunner.gnm2.ann1.QEYP2G	SOD2	copper/zinc superoxide dismutase 2	GO:0004784(superoxide dismutase activity);GO:0006801(superoxide metabolic process);GO:0046872(metal ion binding);GO:0055114(oxidation-reduction process)	ko04146(Peroxisome)	775	795	785	0.758186	6	..((((((((((((.((((((&))))))-))))))))))))..	GCGGGUGACCUGGGAAACAUA&UGUGUU-CUCAGGUCACCCCU	73	2076.81	0	0.00419095	Output/DS/cleaveLand_result/t_plot/ahy-miR398_arahy.Tifrunner.gnm2.ann1.QEYP2G.2_785_TPlot.pdf
ahy-miR408-5p	arahy.Tifrunner.gnm2.ann1.3LN7S1.1	arahy.Tifrunner.gnm2.ann1.3LN7S1	-	long-chain acyl-CoA synthetase 2	GO:0003824(catalytic activity);GO:0008152(metabolic process)	NA	482	502	493	0.650943	7	.....(((.((((((((((((&)))))))))))).))).....	AUUUCCUCCGCCUGUUCCCGG&CUGGGAACAGGCAGAGCAUGA	1	28.4495	4	0.988919	Output/DS/cleaveLand_result/t_plot/ahy-miR408-5p_arahy.Tifrunner.gnm2.ann1.3LN7S1.1_493_TPlot.pdf
ahy-miR408-5p	arahy.Tifrunner.gnm2.ann1.61FCXV.1	arahy.Tifrunner.gnm2.ann1.61FCXV	At1g01500	Erythronate-4-phosphate dehydrogenase family protein	NA	NA	363	383	374	0.653302	7	..(((((((((((.(((((((&))))))).)))))))))))..	AGAUGCUCUGCUUCUUUCCGG&CUGGGAACAGGCAGAGCAUGA	1	28.4495	4	0.984819	Output/DS/cleaveLand_result/t_plot/ahy-miR408-5p_arahy.Tifrunner.gnm2.ann1.61FCXV.1_374_TPlot.pdf
ahy-miR408-5p	arahy.Tifrunner.gnm2.ann1.6480K7.1	arahy.Tifrunner.gnm2.ann1.6480K7	-	cysteine proteinase1	GO:0006508(proteolysis);GO:0008234(cysteine-type peptidase activity)	NA	1409	1429	1421	0.669811	5	.((((((.((((((-(((((((&))))))).))))))-)))))).	ACAUGCUGCUGCCU-UUUCCAG&CUGGGAACAGGCAG-AGCAUGA	9	256.046	2	0.702608	Output/DS/cleaveLand_result/t_plot/ahy-miR408-5p_arahy.Tifrunner.gnm2.ann1.6480K7.1_1421_TPlot.pdf
ahy-miR408-5p	arahy.Tifrunner.gnm2.ann1.ER2CNQ.1	arahy.Tifrunner.gnm2.ann1.ER2CNQ	RD21B	cysteine proteinase1	GO:0006508(proteolysis);GO:0008234(cysteine-type peptidase activity)	ko04145(Phagosome)	1409	1429	1421	0.669811	5	.((((((.((((((-(((((((&))))))).))))))-)))))).	ACAUGCUGCUGCCU-UUUCCAG&CUGGGAACAGGCAG-AGCAUGA	5	142.248	2	0.694485	Output/DS/cleaveLand_result/t_plot/ahy-miR408-5p_arahy.Tifrunner.gnm2.ann1.ER2CNQ.1_1421_TPlot.pdf
ahy-miR408-5p	arahy.Tifrunner.gnm2.ann1.FEKM9F.1	arahy.Tifrunner.gnm2.ann1.FEKM9F	-	dentin sialophosphoprotein-like isoform X1 [Glycine max]	NA	NA	764	784	775	0.674528	6	.((-(((((.((((((((((((&))))))))))))-))))).)).	GCA-GCUCUGGCUUGUUUCCAG&CUGGGAACAGGC-AGAGCAUGA	1	28.4495	4	0.92195	Output/DS/cleaveLand_result/t_plot/ahy-miR408-5p_arahy.Tifrunner.gnm2.ann1.FEKM9F.1_775_TPlot.pdf
ahy-miR408-5p	arahy.Tifrunner.gnm2.ann1.JGQP5W.1	arahy.Tifrunner.gnm2.ann1.JGQP5W	SPAC16C9.04c	uncharacterized protein YMR317W-like isoform X3 [Glycine max]	GO:0005515(protein binding);GO:0008270(zinc ion binding)	ko03018(RNA degradation)	1303	1323	1314	0.683962	7	....(((((((((((((((((&)))))))))))))))))....	GGGAGCUCUGUCUGUUUUCAG&CUGGGAACAGGCAGAGCAUGA	1	28.4495	4	0.874833	Output/DS/cleaveLand_result/t_plot/ahy-miR408-5p_arahy.Tifrunner.gnm2.ann1.JGQP5W.1_1314_TPlot.pdf
ahy-miR408-5p	arahy.Tifrunner.gnm2.ann1.XZ8R5P.1	arahy.Tifrunner.gnm2.ann1.XZ8R5P	CDC2	Protein kinase superfamily protein	GO:0004672(protein kinase activity);GO:0004674(protein serine/threonine kinase activity);GO:0005524(ATP binding);GO:0006468(protein phosphorylation)	NA	1212	1233	1223	0.705189	7	.(((((((((((((..((((((&))))))-.))))))))))))).	GUAUGCUUUGCUUGGAUCCCAG&CUGGGA-ACAGGCAGAGCAUGA	1	28.4495	4	0.772331	Output/DS/cleaveLand_result/t_plot/ahy-miR408-5p_arahy.Tifrunner.gnm2.ann1.XZ8R5P.1_1223_TPlot.pdf
aly-miR157b-3p	arahy.Tifrunner.gnm2.ann1.04PXL7.1	arahy.Tifrunner.gnm2.ann1.04PXL7	-	Serine-type peptidase	GO:0005515(protein binding);GO:0006508(proteolysis);GO:0008236(serine-type peptidase activity)	NA	387	407	399	0.708861	5	.((((((..((((((((-((((&)))).))))))))..)))))).	AGAUGACUCAAGCUUAG-GAGC&GCUCUCUAAGCUUCUGUCAUCA	1	28.4495	4	0.960958	Output/DS/cleaveLand_result/t_plot/aly-miR157b-3p_arahy.Tifrunner.gnm2.ann1.04PXL7.1_399_TPlot.pdf
aly-miR157b-3p	arahy.Tifrunner.gnm2.ann1.1W8BNJ.1	arahy.Tifrunner.gnm2.ann1.1W8BNJ	ABCI8	Iron-sulfur cluster assembly protein SufB	GO:0016226(iron-sulfur cluster assembly)	NA	1091	1113	1103	0.718987	6	(((((((((((((((.(.(((((&)))))-).)))))))))))))))	UGAUGAUAGAAGCUUUGUGGAGU&GCUCU-CUAAGCUUCUGUCAUCA	1	28.4495	4	0.853492	Output/DS/cleaveLand_result/t_plot/aly-miR157b-3p_arahy.Tifrunner.gnm2.ann1.1W8BNJ.1_1103_TPlot.pdf
aly-miR157b-3p	arahy.Tifrunner.gnm2.ann1.61N80Q.1	arahy.Tifrunner.gnm2.ann1.61N80Q	DOT2	U4/U6.U5 tri-snRNP-associated protein 1-like isoform X3 [Glycine max]	NA	ko03040(Spliceosome)	1305	1327	1318	0.686076	5.5	(((..(((.((((((((((((((&))))))))))))))-)))..)))	UGAGAAUGUGGAGCUUGGAGAGC&GCUCUCUAAGCUUC-UGUCAUCA	2	56.899	3	0.43143	Output/DS/cleaveLand_result/t_plot/aly-miR157b-3p_arahy.Tifrunner.gnm2.ann1.61N80Q.1_1318_TPlot.pdf
aly-miR157b-3p	arahy.Tifrunner.gnm2.ann1.79DDAD.1	arahy.Tifrunner.gnm2.ann1.79DDAD	OEP61	peptidyl-prolyl cis-trans isomerase CYP40-like isoform X1 [Glycine max]	GO:0005515(protein binding)	NA	431	453	443	0.663291	6.5	((((((-(((.(((((.(((((((&)))))))-)))))-))).))))))	UGAUGA-GGAUGGCUUCAGAGAGC&GCUCUCU-AAGCU-UCUGUCAUCA	1	28.4495	4	0.999426	Output/DS/cleaveLand_result/t_plot/aly-miR157b-3p_arahy.Tifrunner.gnm2.ann1.79DDAD.1_443_TPlot.pdf
aly-miR157b-3p	arahy.Tifrunner.gnm2.ann1.82UWY2.1	arahy.Tifrunner.gnm2.ann1.82UWY2	-	heat shock protein 70	NA	NA	2203	2222	2214	0.650633	5.5	.(((((-(((((-(((((((((&))))))))).))))).))))).	AGAUGA-AGGAG-UUGGAGAGC&GCUCUCUAAGCUUCUGUCAUCA	1	28.4495	4	0.999905	Output/DS/cleaveLand_result/t_plot/aly-miR157b-3p_arahy.Tifrunner.gnm2.ann1.82UWY2.1_2214_TPlot.pdf
aly-miR157b-3p	arahy.Tifrunner.gnm2.ann1.9YJ8T1.1	arahy.Tifrunner.gnm2.ann1.9YJ8T1	-	2Fe-2S iron-sulfur cluster-binding domain protein	GO:0009055(electron carrier activity);GO:0051536(iron-sulfur cluster binding)	NA	473	495	486	0.731646	6	((((((.((((((((((((((..&..))))))))))))))-))))))	UGGUGGCCAGAAGCUUAGGGACA&GCUCUCUAAGCUUCUG-UCAUCA	6	170.697	2	0.384353	Output/DS/cleaveLand_result/t_plot/aly-miR157b-3p_arahy.Tifrunner.gnm2.ann1.9YJ8T1.1_486_TPlot.pdf
aly-miR157b-3p	arahy.Tifrunner.gnm2.ann1.9YJ8T1.2	arahy.Tifrunner.gnm2.ann1.9YJ8T1	-	2Fe-2S iron-sulfur cluster-binding domain protein	GO:0009055(electron carrier activity);GO:0051536(iron-sulfur cluster binding)	NA	503	525	516	0.731646	6	((((((.((((((((((((((..&..))))))))))))))-))))))	UGGUGGCCAGAAGCUUAGGGACA&GCUCUCUAAGCUUCUG-UCAUCA	7	199.147	2	0.367536	Output/DS/cleaveLand_result/t_plot/aly-miR157b-3p_arahy.Tifrunner.gnm2.ann1.9YJ8T1.2_516_TPlot.pdf
aly-miR157b-3p	arahy.Tifrunner.gnm2.ann1.A1UAR7.1	arahy.Tifrunner.gnm2.ann1.A1UAR7	-	peptidyl-prolyl cis-trans isomerase CYP40-like isoform X1 [Glycine max]	GO:0005515(protein binding)	NA	440	462	452	0.663291	6.5	((((((-(((.(((((.(((((((&)))))))-)))))-))).))))))	UGAUGA-GGAUGGCUUCAGAGAGC&GCUCUCU-AAGCU-UCUGUCAUCA	1	28.4495	4	0.999477	Output/DS/cleaveLand_result/t_plot/aly-miR157b-3p_arahy.Tifrunner.gnm2.ann1.A1UAR7.1_452_TPlot.pdf
aly-miR157b-3p	arahy.Tifrunner.gnm2.ann1.AD32ZX.1	arahy.Tifrunner.gnm2.ann1.AD32ZX	CBK1	Protein kinase family protein	GO:0004672(protein kinase activity);GO:0004674(protein serine/threonine kinase activity);GO:0005524(ATP binding);GO:0006468(protein phosphorylation)	NA	902	924	914	0.693671	6	.((((((((((.(((((.(((((&)))))-))))).)))))))))).	GGAUGACAGAAAUUUAGCAGAGC&GCUCU-CUAAGCUUCUGUCAUCA	1	28.4495	4	0.983315	Output/DS/cleaveLand_result/t_plot/aly-miR157b-3p_arahy.Tifrunner.gnm2.ann1.AD32ZX.1_914_TPlot.pdf
aly-miR157b-3p	arahy.Tifrunner.gnm2.ann1.CN4LCL.1	arahy.Tifrunner.gnm2.ann1.CN4LCL	SFH8	Sec14p-like phosphatidylinositol transfer family protein	GO:0005215(transporter activity);GO:0005622(intracellular);GO:0006810(transport)	ko00970(Aminoacyl-tRNA biosynthesis)	2043	2063	2054	0.663291	7	((((((-(((((((.(((((((&))))))).))))))).))))))	UGAUGA-AGAGGUUAGGGGAGC&GCUCUCUAAGCUUCUGUCAUCA	4	113.798	2	0.957849	Output/DS/cleaveLand_result/t_plot/aly-miR157b-3p_arahy.Tifrunner.gnm2.ann1.CN4LCL.1_2054_TPlot.pdf
aly-miR157b-3p	arahy.Tifrunner.gnm2.ann1.F8CF98.1	arahy.Tifrunner.gnm2.ann1.F8CF98	-	lipoxygenase 1	GO:0046872(metal ion binding);GO:0055114(oxidation-reduction process)	NA	232	255	245	0.655696	6.5	((((((..(((((((.(((((((.&.)))))))-)))))))-.))))))	UGGUGGAAGGAAGCUGUAGAGAGG&GCUCUCUA-AGCUUCU-GUCAUCA	4	113.798	2	0.973698	Output/DS/cleaveLand_result/t_plot/aly-miR157b-3p_arahy.Tifrunner.gnm2.ann1.F8CF98.1_245_TPlot.pdf
aly-miR157b-3p	arahy.Tifrunner.gnm2.ann1.G9MXMR.1	arahy.Tifrunner.gnm2.ann1.G9MXMR	ABCI8	Iron-sulfur cluster assembly protein SufB	GO:0016226(iron-sulfur cluster assembly)	NA	1091	1113	1103	0.718987	6	(((((((((((((((.(.(((((&)))))-).)))))))))))))))	UGAUGAUAGAAGCUUUGUGGAGU&GCUCU-CUAAGCUUCUGUCAUCA	6	170.697	2	0.566307	Output/DS/cleaveLand_result/t_plot/aly-miR157b-3p_arahy.Tifrunner.gnm2.ann1.G9MXMR.1_1103_TPlot.pdf
aly-miR157b-3p	arahy.Tifrunner.gnm2.ann1.I5PMLK.1	arahy.Tifrunner.gnm2.ann1.I5PMLK	-	late embryogenesis abundant protein, putative / LEA protein, putative	NA	NA	1243	1263	1254	0.762025	5.5	.(((((-(((((((((((((((&))))))))))))))).))))).	CGGUGG-GGAAGCUUGGGGAGC&GCUCUCUAAGCUUCUGUCAUCA	3	85.3485	1	0.00535928	Output/DS/cleaveLand_result/t_plot/aly-miR157b-3p_arahy.Tifrunner.gnm2.ann1.I5PMLK.1_1254_TPlot.pdf
aly-miR157b-3p	arahy.Tifrunner.gnm2.ann1.K4ZA4B.2	arahy.Tifrunner.gnm2.ann1.K4ZA4B	CKL6	Protein kinase superfamily protein	GO:0004672(protein kinase activity);GO:0004674(protein serine/threonine kinase activity);GO:0005524(ATP binding);GO:0006468(protein phosphorylation)	NA	3220	3242	3232	0.703797	5.5	(((.(((((.((((.((((((((&))))))))-)))).))))).)))	UGGCGACAGCAGCUCUAGAGGGC&GCUCUCUA-AGCUUCUGUCAUCA	1	28.4495	4	0.969651	Output/DS/cleaveLand_result/t_plot/aly-miR157b-3p_arahy.Tifrunner.gnm2.ann1.K4ZA4B.2_3232_TPlot.pdf
aly-miR157b-3p	arahy.Tifrunner.gnm2.ann1.L8UDC3.1	arahy.Tifrunner.gnm2.ann1.L8UDC3	-	RNA-binding protein 1-like [Glycine max]	GO:0000166(nucleotide binding);GO:0003676(nucleic acid binding)	NA	1157	1179	1169	0.701266	7	(((((((..(((((((((.((((&))))-)))))))))..)))))))	UGAUGGCCAGAGCUUGGAUGGGC&GCUC-UCUAAGCUUCUGUCAUCA	2	56.899	3	0.363458	Output/DS/cleaveLand_result/t_plot/aly-miR157b-3p_arahy.Tifrunner.gnm2.ann1.L8UDC3.1_1169_TPlot.pdf
aly-miR157b-3p	arahy.Tifrunner.gnm2.ann1.MVX6TJ.1	arahy.Tifrunner.gnm2.ann1.MVX6TJ	-	late embryogenesis abundant protein, putative / LEA protein, putative	NA	NA	1318	1338	1329	0.762025	5.5	.(((((-(((((((((((((((&))))))))))))))).))))).	CGGUGG-GGAAGCUUGGGGAGC&GCUCUCUAAGCUUCUGUCAUCA	4	113.798	1	0.00469095	Output/DS/cleaveLand_result/t_plot/aly-miR157b-3p_arahy.Tifrunner.gnm2.ann1.MVX6TJ.1_1329_TPlot.pdf
aly-miR157b-3p	arahy.Tifrunner.gnm2.ann1.MVX6TJ.2	arahy.Tifrunner.gnm2.ann1.MVX6TJ	-	late embryogenesis abundant protein, putative / LEA protein, putative	NA	NA	1243	1263	1254	0.762025	5.5	.(((((-(((((((((((((((&))))))))))))))).))))).	CGGUGG-GGAAGCUUGGGGAGC&GCUCUCUAAGCUUCUGUCAUCA	2	56.899	2	0.183001	Output/DS/cleaveLand_result/t_plot/aly-miR157b-3p_arahy.Tifrunner.gnm2.ann1.MVX6TJ.2_1254_TPlot.pdf
aly-miR157b-3p	arahy.Tifrunner.gnm2.ann1.PI28BA.1	arahy.Tifrunner.gnm2.ann1.PI28BA	HSC-2	heat shock protein 70	NA	ko03040(Spliceosome);ko04141(Protein processing in endoplasmic reticulum);ko04144(Endocytosis)	2222	2241	2233	0.708861	4.5	.(((((-((((((((-((((((&)))))).)))))))).))))).	AGAUGA-AGGAGCUU-GAGAGC&GCUCUCUAAGCUUCUGUCAUCA	1	28.4495	4	0.959709	Output/DS/cleaveLand_result/t_plot/aly-miR157b-3p_arahy.Tifrunner.gnm2.ann1.PI28BA.1_2233_TPlot.pdf
aly-miR157b-3p	arahy.Tifrunner.gnm2.ann1.T5GBA6.1	arahy.Tifrunner.gnm2.ann1.T5GBA6	-	Serine-type peptidase	GO:0005515(protein binding);GO:0006508(proteolysis);GO:0008236(serine-type peptidase activity)	NA	393	413	405	0.708861	5	.((((((..((((((((-((((&)))).))))))))..)))))).	AGAUGACUCAAGCUUAG-GAGC&GCUCUCUAAGCUUCUGUCAUCA	1	28.4495	4	0.95842	Output/DS/cleaveLand_result/t_plot/aly-miR157b-3p_arahy.Tifrunner.gnm2.ann1.T5GBA6.1_405_TPlot.pdf
aly-miR157b-3p	arahy.Tifrunner.gnm2.ann1.TFY1SD.1	arahy.Tifrunner.gnm2.ann1.TFY1SD	CLPB1	ATP-dependent chaperone ClpB	GO:0000166(nucleotide binding);GO:0005524(ATP binding);GO:0017111(nucleoside-triphosphatase activity);GO:0019538(protein metabolic process)	NA	868	888	879	0.711392	5	.(((((-((((((((((((((.&.)))))))))))))).))))).	AGGUGG-AGAAGCUUAGAGGGA&GCUCUCUAAGCUUCUGUCAUCA	1	28.4495	4	0.89638	Output/DS/cleaveLand_result/t_plot/aly-miR157b-3p_arahy.Tifrunner.gnm2.ann1.TFY1SD.1_879_TPlot.pdf
aly-miR157b-3p	arahy.Tifrunner.gnm2.ann1.XC3EXN.1	arahy.Tifrunner.gnm2.ann1.XC3EXN	-	aldo/keto reductase family oxidoreductase	NA	NA	1207	1228	1219	0.76962	6.5	.(((((((((.((((((((((.&.)))))))))).))))))))).	GGAUGAUAGAUGCUUGGGGAGG&GCUCUCUAAGCUUCUGUCAUCA	2	56.899	2	0.126061	Output/DS/cleaveLand_result/t_plot/aly-miR157b-3p_arahy.Tifrunner.gnm2.ann1.XC3EXN.1_1219_TPlot.pdf
aly-miR157b-3p	arahy.Tifrunner.gnm2.ann1.Y0KW7U.1	arahy.Tifrunner.gnm2.ann1.Y0KW7U	PNSB3	Electron carrier/ electron transporter/ iron ion binding protein	GO:0009055(electron carrier activity);GO:0051536(iron-sulfur cluster binding)	NA	479	501	492	0.734177	6	((((((.((((((((((((((..&..))))))))))))))-))))))	UGGUGGCCAGAAGCUUAGGGACA&GCUCUCUAAGCUUCUG-UCAUCA	8	227.596	2	0.323458	Output/DS/cleaveLand_result/t_plot/aly-miR157b-3p_arahy.Tifrunner.gnm2.ann1.Y0KW7U.1_492_TPlot.pdf
aly-miR157b-3p	arahy.Tifrunner.gnm2.ann1.YW42SM.1	arahy.Tifrunner.gnm2.ann1.YW42SM	PLA1	probable LRR receptor-like serine/threonine-protein kinase At1g06840-like isoform X3 [Glycine max]	GO:0005488(binding);GO:0005515(protein binding);GO:0006629(lipid metabolic process);GO:0008152(metabolic process)	NA	3843	3864	3855	0.675949	7	.(((((..(((((((((((((.&.)))))))))))))..))))).	GGAUGGUUGGAGCUUGGAGGGA&GCUCUCUAAGCUUCUGUCAUCA	1	28.4495	4	0.995554	Output/DS/cleaveLand_result/t_plot/aly-miR157b-3p_arahy.Tifrunner.gnm2.ann1.YW42SM.1_3855_TPlot.pdf
aly-miR157b-3p	arahy.Tifrunner.gnm2.ann1.ZF7GKY.1	arahy.Tifrunner.gnm2.ann1.ZF7GKY	ALA3	phospholipid-transporting ATPase-like protein	GO:0000166(nucleotide binding);GO:0000287(magnesium ion binding);GO:0004012(phospholipid-translocating ATPase activity);GO:0005524(ATP binding);GO:0006812(cation transport);GO:0015914(phospholipid transport);GO:0016021(integral component of membrane);GO:0019829(cation-transporting ATPase activity);GO:0046872(metal ion binding)	NA	2315	2335	2326	0.660759	6	.((((((((((-((((.(((((&))))).)))).)))))))))).	AGGUGGCAGAA-CUUAUAGAGC&GCUCUCUAAGCUUCUGUCAUCA	1	28.4495	4	0.999554	Output/DS/cleaveLand_result/t_plot/aly-miR157b-3p_arahy.Tifrunner.gnm2.ann1.ZF7GKY.1_2326_TPlot.pdf
aly-miR157b-3p	arahy.Tifrunner.gnm2.ann1.ZU4F6W.1	arahy.Tifrunner.gnm2.ann1.ZU4F6W	ALA3	phospholipid-transporting ATPase-like protein	GO:0000166(nucleotide binding);GO:0000287(magnesium ion binding);GO:0004012(phospholipid-translocating ATPase activity);GO:0005524(ATP binding);GO:0006812(cation transport);GO:0015914(phospholipid transport);GO:0016021(integral component of membrane);GO:0019829(cation-transporting ATPase activity);GO:0046872(metal ion binding)	NA	2230	2250	2241	0.660759	6	.((((((((((-((((.(((((&))))).)))).)))))))))).	AGGUGGCAGAA-CUUAUAGAGC&GCUCUCUAAGCUUCUGUCAUCA	1	28.4495	4	0.999539	Output/DS/cleaveLand_result/t_plot/aly-miR157b-3p_arahy.Tifrunner.gnm2.ann1.ZU4F6W.1_2241_TPlot.pdf
aly-miR162a-5p	arahy.Tifrunner.gnm2.ann1.0Z9K9L.1	arahy.Tifrunner.gnm2.ann1.0Z9K9L	TIC100	MORN (Membrane Occupation and Recognition Nexus) repeat-containing protein	NA	NA	861	881	872	0.658933	7	...(((.((((((((.(((((&))))).)))))))).)))...	CAGCGACGAGCCGCUCCCUCC&GGAGGCAGCGGUUCAUCGAUC	1	28.4495	4	0.995411	Output/DS/cleaveLand_result/t_plot/aly-miR162a-5p_arahy.Tifrunner.gnm2.ann1.0Z9K9L.1_872_TPlot.pdf
aly-miR162a-5p	arahy.Tifrunner.gnm2.ann1.10FHER.2	arahy.Tifrunner.gnm2.ann1.10FHER	-	transferring glycosyl group transferase	NA	ko00514(Other types of O-glycan biosynthesis)	1008	1028	1019	0.658933	7	((.((((((((.(((((((((&))))))))).)))))))).))	GAAUGAUGGAUGGUUGUCUCC&GGAGGCAGCGGUUCAUCGAUC	1	28.4495	4	0.996433	Output/DS/cleaveLand_result/t_plot/aly-miR162a-5p_arahy.Tifrunner.gnm2.ann1.10FHER.2_1019_TPlot.pdf
aly-miR162a-5p	arahy.Tifrunner.gnm2.ann1.1TT2GW.2	arahy.Tifrunner.gnm2.ann1.1TT2GW	DRP2A	dynamin-like 3	GO:0003924(GTPase activity);GO:0005525(GTP binding)	ko04144(Endocytosis)	3810	3830	3821	0.675174	6	.(((((..((((((((((((.&.))))))))))))..))))).	AAUCGAGCAGCUGCUGCCUCA&GGAGGCAGCGGUUCAUCGAUC	1	28.4495	4	0.978535	Output/DS/cleaveLand_result/t_plot/aly-miR162a-5p_arahy.Tifrunner.gnm2.ann1.1TT2GW.2_3821_TPlot.pdf
aly-miR162a-5p	arahy.Tifrunner.gnm2.ann1.1TT2GW.3	arahy.Tifrunner.gnm2.ann1.1TT2GW	DRP2A	dynamin-like 3	GO:0003924(GTPase activity);GO:0005525(GTP binding)	ko04144(Endocytosis)	1507	1527	1518	0.675174	6	.(((((..((((((((((((.&.))))))))))))..))))).	AAUCGAGCAGCUGCUGCCUCA&GGAGGCAGCGGUUCAUCGAUC	1	28.4495	4	0.983832	Output/DS/cleaveLand_result/t_plot/aly-miR162a-5p_arahy.Tifrunner.gnm2.ann1.1TT2GW.3_1518_TPlot.pdf
aly-miR162a-5p	arahy.Tifrunner.gnm2.ann1.274M2K.1	arahy.Tifrunner.gnm2.ann1.274M2K	CHUP1	protein CHUP1, chloroplastic-like isoform X3 [Glycine max]	NA	NA	1329	1347	1339	0.658933	4.5	((((((-((((((((-(((((&))))).)))))))).))))))	GAUCGA-GAACCGCU-CUUCU&GGAGGCAGCGGUUCAUCGAUC	1	28.4495	4	0.997139	Output/DS/cleaveLand_result/t_plot/aly-miR162a-5p_arahy.Tifrunner.gnm2.ann1.274M2K.1_1339_TPlot.pdf
aly-miR162a-5p	arahy.Tifrunner.gnm2.ann1.49ZYT6.1	arahy.Tifrunner.gnm2.ann1.49ZYT6	-	photosystem II oxygen-evolving enhancer protein	GO:0005509(calcium ion binding);GO:0009279(cell outer membrane);GO:0009523(photosystem II);GO:0009654(photosystem II oxygen evolving complex);GO:0015979(photosynthesis);GO:0016021(integral component of membrane);GO:0019898(extrinsic component of membrane);GO:0042549(photosystem II stabilization)	NA	386	406	396	0.672854	6	((((..-(((((.(((((((((&)))))))))-)))))...))))	GGUUUG-GAACCUGCUGCCUCC&GGAGGCAGC-GGUUCAUCGAUC	4	113.798	3	0.413439	Output/DS/cleaveLand_result/t_plot/aly-miR162a-5p_arahy.Tifrunner.gnm2.ann1.49ZYT6.1_396_TPlot.pdf
aly-miR162a-5p	arahy.Tifrunner.gnm2.ann1.4KJ3L6.1	arahy.Tifrunner.gnm2.ann1.4KJ3L6	-	transferring glycosyl group transferase	NA	NA	1434	1454	1445	0.658933	7	((.((((((((.(((((((((&))))))))).)))))))).))	GAAUGAUGGAUGGUUGUCUCC&GGAGGCAGCGGUUCAUCGAUC	2	56.899	2	0.901491	Output/DS/cleaveLand_result/t_plot/aly-miR162a-5p_arahy.Tifrunner.gnm2.ann1.4KJ3L6.1_1445_TPlot.pdf
aly-miR162a-5p	arahy.Tifrunner.gnm2.ann1.7SQ1BH.1	arahy.Tifrunner.gnm2.ann1.7SQ1BH	-	Phosphoglycerate mutase family protein	GO:0003824(catalytic activity);GO:0008152(metabolic process)	NA	272	290	281	0.728538	5	.((((--((((((((((((((&))))))))))))))..)))).	CAUCG--GAGCCGUUGCCUCC&GGAGGCAGCGGUUCAUCGAUC	1	28.4495	4	0.697746	Output/DS/cleaveLand_result/t_plot/aly-miR162a-5p_arahy.Tifrunner.gnm2.ann1.7SQ1BH.1_281_TPlot.pdf
aly-miR162a-5p	arahy.Tifrunner.gnm2.ann1.AF6NZ2.2	arahy.Tifrunner.gnm2.ann1.AF6NZ2	-	1-phosphatidylinositol-3-phosphate 5-kinase FAB1B-like isoform X3 [Glycine max]	NA	NA	295	315	306	0.791183	5.5	(((((.((((((((((((.((&)).)))))))))))).)))))	GGUCGCUGAGCCGCUGCCGUC&GGAGGCAGCGGUUCAUCGAUC	1	28.4495	4	0.145665	Output/DS/cleaveLand_result/t_plot/aly-miR162a-5p_arahy.Tifrunner.gnm2.ann1.AF6NZ2.2_306_TPlot.pdf
aly-miR162a-5p	arahy.Tifrunner.gnm2.ann1.BDZ3HX.2	arahy.Tifrunner.gnm2.ann1.BDZ3HX	GN	transferring glycosyl group transferase	NA	ko04144(Endocytosis)	1090	1110	1101	0.658933	7	((.((((((((.(((((((((&))))))))).)))))))).))	GAAUGAUGGAUGGUUGUCUCC&GGAGGCAGCGGUUCAUCGAUC	1	28.4495	4	0.99608	Output/DS/cleaveLand_result/t_plot/aly-miR162a-5p_arahy.Tifrunner.gnm2.ann1.BDZ3HX.2_1101_TPlot.pdf
aly-miR162a-5p	arahy.Tifrunner.gnm2.ann1.BP1YKW.1	arahy.Tifrunner.gnm2.ann1.BP1YKW	TIM14-1	alpha/beta-Hydrolases superfamily protein	NA	NA	264	285	276	0.740139	5.5	((((((((.((.(((.((((((&)))))).)))-)).))))))))	GAUCGGUGUACGCGCCGCCUCC&GGAGGCAGCG-GUUCAUCGAUC	2	56.899	2	0.295549	Output/DS/cleaveLand_result/t_plot/aly-miR162a-5p_arahy.Tifrunner.gnm2.ann1.BP1YKW.1_276_TPlot.pdf
aly-miR162a-5p	arahy.Tifrunner.gnm2.ann1.IHW9TM.1	arahy.Tifrunner.gnm2.ann1.IHW9TM	-	unknown protein	NA	NA	541	559	550	0.670534	5.5	.(((((((--(((((((((((&)))))))))))..))))))).	CAUCGAUG--CCGCUGCCUUU&GGAGGCAGCGGUUCAUCGAUC	1	28.4495	4	0.989263	Output/DS/cleaveLand_result/t_plot/aly-miR162a-5p_arahy.Tifrunner.gnm2.ann1.IHW9TM.1_550_TPlot.pdf
aly-miR162a-5p	arahy.Tifrunner.gnm2.ann1.S3H6DK.1	arahy.Tifrunner.gnm2.ann1.S3H6DK	SKP1A	SKP1-like 4	GO:0006511(ubiquitin-dependent protein catabolic process)	ko04141(Protein processing in endoplasmic reticulum);ko04120(Ubiquitin mediated proteolysis)	521	539	530	0.679814	6.5	.(((((((--(((((((((((&)))))))))))..))))))).	CGUCGAUG--CUGCUGCUUCC&GGAGGCAGCGGUUCAUCGAUC	3	85.3485	3	0.353466	Output/DS/cleaveLand_result/t_plot/aly-miR162a-5p_arahy.Tifrunner.gnm2.ann1.S3H6DK.1_530_TPlot.pdf
aly-miR162a-5p	arahy.Tifrunner.gnm2.ann1.S8H407.1	arahy.Tifrunner.gnm2.ann1.S8H407	-	DNA-binding protein	GO:0000976(transcription regulatory region sequence-specific DNA binding);GO:0003677(DNA binding);GO:0003700(sequence-specific DNA binding transcription factor activity);GO:0005634(nucleus);GO:0043565(sequence-specific DNA binding)	NA	1490	1510	1501	0.679814	5	((((.-((.((((((((((.((&)).))))))))))-))..))))	GAUCU-UGAAACCGCUGCCGCC&GGAGGCAGCGGUU-CAUCGAUC	16	455.192	2	0.763491	Output/DS/cleaveLand_result/t_plot/aly-miR162a-5p_arahy.Tifrunner.gnm2.ann1.S8H407.1_1501_TPlot.pdf
aly-miR162a-5p	arahy.Tifrunner.gnm2.ann1.SXNA4M.1	arahy.Tifrunner.gnm2.ann1.SXNA4M	SUMO2	small ubiquitin-like modifier 2	GO:0005515(protein binding)	ko03013(RNA transport)	592	611	602	0.686775	7	..((((((-(((((.((((((&)))))).))))).))))))..	GUUCGAUG-GCCGUCGCCUCC&GGAGGCAGCGGUUCAUCGAUC	2	56.899	2	0.747008	Output/DS/cleaveLand_result/t_plot/aly-miR162a-5p_arahy.Tifrunner.gnm2.ann1.SXNA4M.1_602_TPlot.pdf
aly-miR162a-5p	arahy.Tifrunner.gnm2.ann1.U1N8T2.1	arahy.Tifrunner.gnm2.ann1.U1N8T2	-	DNA-binding protein	GO:0000976(transcription regulatory region sequence-specific DNA binding);GO:0003677(DNA binding);GO:0003700(sequence-specific DNA binding transcription factor activity);GO:0005634(nucleus);GO:0043565(sequence-specific DNA binding)	NA	1511	1531	1522	0.679814	5	((((.-((.((((((((((.((&)).))))))))))-))..))))	GAUCU-UGAAACCGCUGCCGCC&GGAGGCAGCGGUU-CAUCGAUC	19	540.541	2	0.76978	Output/DS/cleaveLand_result/t_plot/aly-miR162a-5p_arahy.Tifrunner.gnm2.ann1.U1N8T2.1_1522_TPlot.pdf
aly-miR162a-5p	arahy.Tifrunner.gnm2.ann1.W0MI6J.1	arahy.Tifrunner.gnm2.ann1.W0MI6J	-	alpha/beta-Hydrolases superfamily protein	NA	NA	263	284	275	0.663573	6.5	((((((((.((.(((.(((((.&.))))).)))-)).))))))))	GAUCGGUGUACGCGCCGCCUCA&GGAGGCAGCG-GUUCAUCGAUC	1	28.4495	4	0.992163	Output/DS/cleaveLand_result/t_plot/aly-miR162a-5p_arahy.Tifrunner.gnm2.ann1.W0MI6J.1_275_TPlot.pdf
aly-miR162a-5p	arahy.Tifrunner.gnm2.ann1.WEA5TY.1	arahy.Tifrunner.gnm2.ann1.WEA5TY	SKP1A	SKP1-like 4	GO:0006511(ubiquitin-dependent protein catabolic process)	ko04141(Protein processing in endoplasmic reticulum);ko04120(Ubiquitin mediated proteolysis)	526	544	535	0.679814	6.5	.(((((((--(((((((((((&)))))))))))..))))))).	CGUCGAUG--CUGCUGCUUCC&GGAGGCAGCGGUUCAUCGAUC	1	28.4495	4	0.96868	Output/DS/cleaveLand_result/t_plot/aly-miR162a-5p_arahy.Tifrunner.gnm2.ann1.WEA5TY.1_535_TPlot.pdf
aly-miR162a-5p	arahy.Tifrunner.gnm2.ann1.WV2S1U.4	arahy.Tifrunner.gnm2.ann1.WV2S1U	-	Reticulon family protein	NA	ko04146(Peroxisome)	159	178	169	0.686775	5.5	...((((.-((((((((((((&))))))))))))..))))...	AGGCGGUC-ACCGCUGCCUCC&GGAGGCAGCGGUUCAUCGAUC	1	28.4495	4	0.95709	Output/DS/cleaveLand_result/t_plot/aly-miR162a-5p_arahy.Tifrunner.gnm2.ann1.WV2S1U.4_169_TPlot.pdf
aly-miR162a-5p	arahy.Tifrunner.gnm2.ann1.XU6ZBK.2	arahy.Tifrunner.gnm2.ann1.XU6ZBK	CHUP1	protein CHUP1, chloroplastic-like isoform X3 [Glycine max]	NA	NA	1327	1345	1337	0.658933	4.5	((((((-((((((((-(((((&))))).)))))))).))))))	GAUCGA-GAACCGCU-CUUCU&GGAGGCAGCGGUUCAUCGAUC	1	28.4495	4	0.996319	Output/DS/cleaveLand_result/t_plot/aly-miR162a-5p_arahy.Tifrunner.gnm2.ann1.XU6ZBK.2_1337_TPlot.pdf
aly-miR165a-3p	arahy.Tifrunner.gnm2.ann1.857KFG.1	arahy.Tifrunner.gnm2.ann1.857KFG	COL7	zinc finger protein CONSTANS-LIKE 16-like [Glycine max]	GO:0005515(protein binding)	ko04712(Circadian rhythm - plant)	606	629	620	0.712963	7	(((((...((((.(((((((((((&)))))))))))-))))---)))))	GGGGAUAUUGAAUGCUUGGUCUGA&UCGGACCAGGC-UUCA---UCCCC	1	28.4495	4	0.838978	Output/DS/cleaveLand_result/t_plot/aly-miR165a-3p_arahy.Tifrunner.gnm2.ann1.857KFG.1_620_TPlot.pdf
aly-miR165a-3p	arahy.Tifrunner.gnm2.ann1.97AX4B.1	arahy.Tifrunner.gnm2.ann1.97AX4B	ATHB-14	DNA binding protein, putative	GO:0003677(DNA binding);GO:0003700(sequence-specific DNA binding transcription factor activity);GO:0008289(lipid binding);GO:0043565(sequence-specific DNA binding)	NA	995	1014	1005	0.93287	2	.((((((((((((((((((.&.)))))))))))))))))).	UGGGAUGAAGCCUGGUCCGG&UCGGACCAGGCUUCAUCCCC	72	2048.36	0	0.00026245	Output/DS/cleaveLand_result/t_plot/aly-miR165a-3p_arahy.Tifrunner.gnm2.ann1.97AX4B.1_1005_TPlot.pdf
aly-miR165a-3p	arahy.Tifrunner.gnm2.ann1.G2DL39.1	arahy.Tifrunner.gnm2.ann1.G2DL39	-	ATPase involved in chromosome partitioning,Mrp	GO:0005524(ATP binding)	NA	902	920	912	0.715278	6.5	((((((((((-(((((((..&..))))))).))))))))))	GGGGGUGAAG-CUGGUCUCU&UCGGACCAGGCUUCAUCCCC	1	28.4495	4	0.828512	Output/DS/cleaveLand_result/t_plot/aly-miR165a-3p_arahy.Tifrunner.gnm2.ann1.G2DL39.1_912_TPlot.pdf
aly-miR165a-3p	arahy.Tifrunner.gnm2.ann1.WU4ITJ.1	arahy.Tifrunner.gnm2.ann1.WU4ITJ	REV	DNA binding protein, putative	GO:0003677(DNA binding);GO:0003700(sequence-specific DNA binding transcription factor activity);GO:0008289(lipid binding);GO:0043565(sequence-specific DNA binding)	NA	1373	1392	1383	0.93287	2	.((((((((((((((((((.&.)))))))))))))))))).	UGGGAUGAAGCCUGGUCCGG&UCGGACCAGGCUUCAUCCCC	496	14111	0	0.000787144	Output/DS/cleaveLand_result/t_plot/aly-miR165a-3p_arahy.Tifrunner.gnm2.ann1.WU4ITJ.1_1383_TPlot.pdf
aly-miR166g-5p	arahy.Tifrunner.gnm2.ann1.30QB4G.1	arahy.Tifrunner.gnm2.ann1.30QB4G	PUB13	U-box domain-containing protein 13-like [Glycine max]	GO:0000151(ubiquitin ligase complex);GO:0004842(ubiquitin-protein ligase activity);GO:0005488(binding);GO:0005515(protein binding);GO:0016567(protein ubiquitination)	NA	2098	2118	2109	0.664062	7	(((((((((((.(((((((((&))))))))).)))))))))))	UCUUGAGCUGAUCGGCAUUCU&GGAAUGUUGUUUGGCUCGAGG	1	28.4495	4	0.996651	Output/DS/cleaveLand_result/t_plot/aly-miR166g-5p_arahy.Tifrunner.gnm2.ann1.30QB4G.1_2109_TPlot.pdf
aly-miR166g-5p	arahy.Tifrunner.gnm2.ann1.AUV3TU.1	arahy.Tifrunner.gnm2.ann1.AUV3TU	TSJT1	stem-specific protein TSJT1-like [Glycine max]	NA	NA	1045	1066	1057	0.664062	6	((((..(((((-(((((((((((&))))))))))).)))))--))))	UCUCAAGAGUC-AACAGCAUUCC&GGAAUGUUGUUUGGCUC--GAGG	1	28.4495	4	0.996433	Output/DS/cleaveLand_result/t_plot/aly-miR166g-5p_arahy.Tifrunner.gnm2.ann1.AUV3TU.1_1057_TPlot.pdf
aly-miR166g-5p	arahy.Tifrunner.gnm2.ann1.EK6TEN.1	arahy.Tifrunner.gnm2.ann1.EK6TEN	FAP1	Chalcone-flavanone isomerase family protein	GO:0016872(intramolecular lyase activity)	NA	313	333	324	0.744792	6	((..((((.((((((((((((&)))))))))))).))))..))	CCAAGAGCGGAGCAACGUUCC&GGAAUGUUGUUUGGCUCGAGG	1	28.4495	4	0.467264	Output/DS/cleaveLand_result/t_plot/aly-miR166g-5p_arahy.Tifrunner.gnm2.ann1.EK6TEN.1_324_TPlot.pdf
aly-miR166g-5p	arahy.Tifrunner.gnm2.ann1.HJ4MYC.2	arahy.Tifrunner.gnm2.ann1.HJ4MYC	SPPA	signal peptide peptidase A (SppA) 36 kDa type protein	GO:0006465(signal peptide processing);GO:0006508(proteolysis);GO:0008233(peptidase activity);GO:0016021(integral component of membrane)	NA	2617	2637	2629	0.755208	5.5	(((((.((((((((((((-(((&))).))))))))))))-)))))	CCUUGCAGCCGAACAACG-UCC&GGAAUGUUGUUUGGCU-CGAGG	1	28.4495	4	0.197806	Output/DS/cleaveLand_result/t_plot/aly-miR166g-5p_arahy.Tifrunner.gnm2.ann1.HJ4MYC.2_2629_TPlot.pdf
aly-miR166g-5p	arahy.Tifrunner.gnm2.ann1.JSHU92.1	arahy.Tifrunner.gnm2.ann1.JSHU92	-	WD repeat-containing protein 25-like [Glycine max]	GO:0005515(protein binding)	NA	116	136	127	0.734375	6.5	((((((((((((((.((((((&)))))).))))))))))))))	CCUUGAGCUAAGCGUCGUUCU&GGAAUGUUGUUUGGCUCGAGG	1	28.4495	4	0.572643	Output/DS/cleaveLand_result/t_plot/aly-miR166g-5p_arahy.Tifrunner.gnm2.ann1.JSHU92.1_127_TPlot.pdf
aly-miR166g-5p	arahy.Tifrunner.gnm2.ann1.WA56KQ.1	arahy.Tifrunner.gnm2.ann1.WA56KQ	-	ATP sulfurylase 1	GO:0000103(sulfate assimilation);GO:0004781(sulfate adenylyltransferase(ATP) activity)	NA	1636	1657	1648	0.708333	7	.(((.(((((((((((((((((&)))))))))))))))))-))).	ACUCAGGGCCGAAUGGCAUUCU&GGAAUGUUGUUUGGCUC-GAGG	1	28.4495	4	0.838978	Output/DS/cleaveLand_result/t_plot/aly-miR166g-5p_arahy.Tifrunner.gnm2.ann1.WA56KQ.1_1648_TPlot.pdf
aly-miR172e-3p	arahy.Tifrunner.gnm2.ann1.00PPME.1	arahy.Tifrunner.gnm2.ann1.00PPME	At2g40290	eukaryotic translation initiation factor 2 alpha subunit	GO:0003723(RNA binding);GO:0003743(translation initiation factor activity);GO:0005850(eukaryotic translation initiation factor 2 complex)	ko03013(RNA transport);ko04141(Protein processing in endoplasmic reticulum)	519	538	529	0.715596	7	..(((((.((((((((((..&..)))))))))).)))))..	CAGCAGCCUCAUCAAGGUCG&GAAUCUUGAUGAUGCUGCAU	1	28.4495	4	0.999747	Output/DS/cleaveLand_result/t_plot/aly-miR172e-3p_arahy.Tifrunner.gnm2.ann1.00PPME.1_529_TPlot.pdf
aly-miR172e-3p	arahy.Tifrunner.gnm2.ann1.07091Z.1	arahy.Tifrunner.gnm2.ann1.07091Z	DAGLA	sn1-specific diacylglycerol lipase beta-like [Glycine max]	GO:0004806(triglyceride lipase activity);GO:0006629(lipid metabolic process);GO:0016042(lipid catabolic process)	ko04933(AGE-RAGE signaling pathway in diabetic complications)	1040	1059	1050	0.66055	7	...(((((((((((.((((.&.)))).)))))))))))...	UCACAGCAUCAUCAUGGUUG&GAAUCUUGAUGAUGCUGCAU	2	56.899	2	0.999777	Output/DS/cleaveLand_result/t_plot/aly-miR172e-3p_arahy.Tifrunner.gnm2.ann1.07091Z.1_1050_TPlot.pdf
aly-miR172e-3p	arahy.Tifrunner.gnm2.ann1.1DD10A.1	arahy.Tifrunner.gnm2.ann1.1DD10A	SKL1	shikimate kinase like 1	NA	ko00400(Phenylalanine, tyrosine and tryptophan biosynthesis)	826	845	836	0.654434	7	..(((.((((((((((((..&..)))))))))))).)))..	AAGCAUCAUCAUCAGGAUCU&GAAUCUUGAUGAUGCUGCAU	1	28.4495	4	1	Output/DS/cleaveLand_result/t_plot/aly-miR172e-3p_arahy.Tifrunner.gnm2.ann1.1DD10A.1_836_TPlot.pdf
aly-miR172e-3p	arahy.Tifrunner.gnm2.ann1.1NMA8N.1	arahy.Tifrunner.gnm2.ann1.1NMA8N	UPTG	alpha-1,4-glucan-protein synthase [UDP-forming]-like protein	GO:0016866(intramolecular transferase activity);GO:0030244(cellulose biosynthetic process)	ko00520(Amino sugar and nucleotide sugar metabolism)	577	595	586	0.651376	7	..((((((-((((((((.((&)).)))))))).))))))..	GAGCAGCA-CAUUAAGAAUC&GAAUCUUGAUGAUGCUGCAU	1	28.4495	4	1	Output/DS/cleaveLand_result/t_plot/aly-miR172e-3p_arahy.Tifrunner.gnm2.ann1.1NMA8N.1_586_TPlot.pdf
aly-miR172e-3p	arahy.Tifrunner.gnm2.ann1.30B54Q.2	arahy.Tifrunner.gnm2.ann1.30B54Q	ANTR5	Peroxidase superfamily protein	GO:0004601(peroxidase activity);GO:0006979(response to oxidative stress);GO:0020037(heme binding);GO:0055114(oxidation-reduction process)	NA	1443	1463	1453	0.657492	5	.((((((.((((.((((((((&))))))))-)))).)))))).	UUGUAGCUUCAUGCAAGAUUU&GAAUCUUG-AUGAUGCUGCAU	1	28.4495	4	1	Output/DS/cleaveLand_result/t_plot/aly-miR172e-3p_arahy.Tifrunner.gnm2.ann1.30B54Q.2_1453_TPlot.pdf
aly-miR172e-3p	arahy.Tifrunner.gnm2.ann1.4539Z2.1	arahy.Tifrunner.gnm2.ann1.4539Z2	-	alpha-1,4-glucan-protein synthase [UDP-forming]-like protein	GO:0016866(intramolecular transferase activity);GO:0030244(cellulose biosynthetic process)	NA	568	586	577	0.651376	7	..((((((-((((((((.((&)).)))))))).))))))..	GAGCAGCA-CAUUAAGAAUC&GAAUCUUGAUGAUGCUGCAU	1	28.4495	4	1	Output/DS/cleaveLand_result/t_plot/aly-miR172e-3p_arahy.Tifrunner.gnm2.ann1.4539Z2.1_577_TPlot.pdf
aly-miR172e-3p	arahy.Tifrunner.gnm2.ann1.45PR62.1	arahy.Tifrunner.gnm2.ann1.45PR62	-	MATE efflux family protein	GO:0006855(drug transmembrane transport);GO:0015238(drug transmembrane transporter activity);GO:0015297(antiporter activity);GO:0016020(membrane);GO:0055085(transmembrane transport)	NA	2863	2882	2873	0.675841	6.5	..((.(((((((((((((((&))))))))))))))).))..	CAGCUGCAUCAUUGAGGUUU&GAAUCUUGAUGAUGCUGCAU	1	28.4495	4	1	Output/DS/cleaveLand_result/t_plot/aly-miR172e-3p_arahy.Tifrunner.gnm2.ann1.45PR62.1_2873_TPlot.pdf
aly-miR172e-3p	arahy.Tifrunner.gnm2.ann1.4SNC56.2	arahy.Tifrunner.gnm2.ann1.4SNC56	-	Coiled-coil domain-containing protein 55 (DUF2040)	NA	NA	414	433	424	0.706422	7	.(((((((.((((.((((((&)))))).)))).))))))).	UUGCAGCACCAUUUGGAUUC&GAAUCUUGAUGAUGCUGCAU	1	28.4495	4	0.999918	Output/DS/cleaveLand_result/t_plot/aly-miR172e-3p_arahy.Tifrunner.gnm2.ann1.4SNC56.2_424_TPlot.pdf
aly-miR172e-3p	arahy.Tifrunner.gnm2.ann1.5X9SY8.1	arahy.Tifrunner.gnm2.ann1.5X9SY8	-	cytokinin riboside 5'-monophosphate phosphoribohydrolase LOG3-like [Glycine max]	NA	NA	351	372	363	0.678899	6	..(((.(.((((((((((((((&))))))))))))))-)-)))..	AGGUAUGACGUCAUCAAGGUUC&GAAUCUUGAUGAUG-C-UGCAU	4	113.798	2	0.998468	Output/DS/cleaveLand_result/t_plot/aly-miR172e-3p_arahy.Tifrunner.gnm2.ann1.5X9SY8.1_363_TPlot.pdf
aly-miR172e-3p	arahy.Tifrunner.gnm2.ann1.6D6Z2R.1	arahy.Tifrunner.gnm2.ann1.6D6Z2R	-	aspartate aminotransferase 5	GO:0003824(catalytic activity);GO:0006520(cellular amino acid metabolic process);GO:0008483(transaminase activity);GO:0009058(biosynthetic process);GO:0030170(pyridoxal phosphate binding)	ko00250(Alanine, aspartate and glutamate metabolism);ko00270(Cysteine and methionine metabolism);ko00220(Arginine biosynthesis);ko00330(Arginine and proline metabolism);ko00350(Tyrosine metabolism);ko00360(Phenylalanine metabolism);ko00400(Phenylalanine, tyrosine and tryptophan biosynthesis);ko00950(Isoquinoline alkaloid biosynthesis);ko00960(Tropane, piperidine and pyridine alkaloid biosynthesis)	1116	1135	1126	0.703364	7	((((((((((..(((((((.&.)))))))..))))))))))	AUGCAGCAUCUGUGAGAUUG&GAAUCUUGAUGAUGCUGCAU	1	28.4495	4	0.999959	Output/DS/cleaveLand_result/t_plot/aly-miR172e-3p_arahy.Tifrunner.gnm2.ann1.6D6Z2R.1_1126_TPlot.pdf
aly-miR172e-3p	arahy.Tifrunner.gnm2.ann1.755JPD.1	arahy.Tifrunner.gnm2.ann1.755JPD	SPX4	SPX domain gene 4	NA	NA	1267	1287	1278	0.669725	5	(((.(((((.(((((((.(((&))).))))))).)))))-)))	AUGUCAGCAACAUCAAGUUUC&GAAUCUUGAUGAUGCUG-CAU	1	28.4495	4	1	Output/DS/cleaveLand_result/t_plot/aly-miR172e-3p_arahy.Tifrunner.gnm2.ann1.755JPD.1_1278_TPlot.pdf
aly-miR172e-3p	arahy.Tifrunner.gnm2.ann1.78LW43.1	arahy.Tifrunner.gnm2.ann1.78LW43	-	protein PHYLLO, chloroplastic isoform X2 [Glycine max]	GO:0003824(catalytic activity);GO:0008152(metabolic process)	NA	173	192	183	0.651376	7	.....((((((((((((((.&.)))))))))))))).....	CCAUUGCAUCAUCAAGGUUG&GAAUCUUGAUGAUGCUGCAU	1	28.4495	4	1	Output/DS/cleaveLand_result/t_plot/aly-miR172e-3p_arahy.Tifrunner.gnm2.ann1.78LW43.1_183_TPlot.pdf
aly-miR172e-3p	arahy.Tifrunner.gnm2.ann1.8NDV1J.1	arahy.Tifrunner.gnm2.ann1.8NDV1J	MDP1	magnesium-dependent phosphatase-like protein	GO:0016791(phosphatase activity)	NA	112	132	123	0.657492	7	..(((.(((((((((..((((&))))..)))))))))-)))..	AGGCAUGCAUCAUCACAAUUC&GAAUCUUGAUGAUGC-UGCAU	15	426.743	0	0.157518	Output/DS/cleaveLand_result/t_plot/aly-miR172e-3p_arahy.Tifrunner.gnm2.ann1.8NDV1J.1_123_TPlot.pdf
aly-miR172e-3p	arahy.Tifrunner.gnm2.ann1.8NU3PL.1	arahy.Tifrunner.gnm2.ann1.8NU3PL	POPTR_0012s05040g	protein PHYLLO, chloroplastic isoform X2 [Glycine max]	GO:0003824(catalytic activity);GO:0008152(metabolic process)	NA	173	192	183	0.651376	7	.....((((((((((((((.&.)))))))))))))).....	CCAUUGCAUCAUCAAGGUUG&GAAUCUUGAUGAUGCUGCAU	1	28.4495	4	1	Output/DS/cleaveLand_result/t_plot/aly-miR172e-3p_arahy.Tifrunner.gnm2.ann1.8NU3PL.1_183_TPlot.pdf
aly-miR172e-3p	arahy.Tifrunner.gnm2.ann1.8Z5VIY.1	arahy.Tifrunner.gnm2.ann1.8Z5VIY	UGT71K1	UDP-Glycosyltransferase superfamily protein	GO:0008152(metabolic process)	ko00130(Ubiquinone and other terpenoid-quinone biosynthesis)	772	790	782	0.663609	7	(((((((((.(-((((((..&..)))))).).)))))))))	AUGCAGCAUGA-CAAGAUAU&GAAUCUUGAUGAUGCUGCAU	3	85.3485	2	0.9997	Output/DS/cleaveLand_result/t_plot/aly-miR172e-3p_arahy.Tifrunner.gnm2.ann1.8Z5VIY.1_782_TPlot.pdf
aly-miR172e-3p	arahy.Tifrunner.gnm2.ann1.9Z9HW6.1	arahy.Tifrunner.gnm2.ann1.9Z9HW6	-	chloride channel C	GO:0005216(ion channel activity);GO:0005247(voltage-gated chloride channel activity);GO:0006821(chloride transport);GO:0016020(membrane);GO:0055085(transmembrane transport)	NA	2500	2519	2510	0.69419	6	((((((((.(((((((((..&..))))))))).))))))))	AUGUGGCAACAUCAAGAUGG&GAAUCUUGAUGAUGCUGCAU	1	28.4495	4	0.999994	Output/DS/cleaveLand_result/t_plot/aly-miR172e-3p_arahy.Tifrunner.gnm2.ann1.9Z9HW6.1_2510_TPlot.pdf
aly-miR172e-3p	arahy.Tifrunner.gnm2.ann1.AKPI0I.1	arahy.Tifrunner.gnm2.ann1.AKPI0I	TPS9	trehalose phosphate synthase	GO:0003824(catalytic activity);GO:0005992(trehalose biosynthetic process);GO:0008152(metabolic process)	ko00500(Starch and sucrose metabolism)	2461	2480	2471	0.83792	5.5	((((((((((((((((((..&..))))))))))))))))))	GUGUGGCAUCAUCGAGAUGC&GAAUCUUGAUGAUGCUGCAU	2	56.899	2	0.432167	Output/DS/cleaveLand_result/t_plot/aly-miR172e-3p_arahy.Tifrunner.gnm2.ann1.AKPI0I.1_2471_TPlot.pdf
aly-miR172e-3p	arahy.Tifrunner.gnm2.ann1.AKPI0I.2	arahy.Tifrunner.gnm2.ann1.AKPI0I	TPS9	trehalose phosphate synthase	GO:0003824(catalytic activity);GO:0005992(trehalose biosynthetic process);GO:0008152(metabolic process)	ko00500(Starch and sucrose metabolism)	3546	3565	3556	0.83792	5.5	((((((((((((((((((..&..))))))))))))))))))	GUGUGGCAUCAUCGAGAUGC&GAAUCUUGAUGAUGCUGCAU	3	85.3485	2	0.424464	Output/DS/cleaveLand_result/t_plot/aly-miR172e-3p_arahy.Tifrunner.gnm2.ann1.AKPI0I.2_3556_TPlot.pdf
aly-miR172e-3p	arahy.Tifrunner.gnm2.ann1.ARY3NI.1	arahy.Tifrunner.gnm2.ann1.ARY3NI	GRXC13	Glutaredoxin family protein	GO:0009055(electron carrier activity);GO:0015035(protein disulfide oxidoreductase activity);GO:0045454(cell redox homeostasis)	NA	47	68	59	0.66055	5.5	..(((((..(((((((((((((&)))))))))))))--)))))..	UAGUAGUUGAUCAUCAAGAUUU&GAAUCUUGAUGAU--GCUGCAU	8	227.596	0	0.151748	Output/DS/cleaveLand_result/t_plot/aly-miR172e-3p_arahy.Tifrunner.gnm2.ann1.ARY3NI.1_59_TPlot.pdf
aly-miR172e-3p	arahy.Tifrunner.gnm2.ann1.B68HGA.1	arahy.Tifrunner.gnm2.ann1.B68HGA	CDF3	DOF zinc finger protein 2	GO:0003677(DNA binding)	ko04712(Circadian rhythm - plant)	1769	1788	1779	0.675841	7	.((((((.((((((((((..&..)))))))))).)))))).	CUGCAGCUUUGUCAAGAUCC&GAAUCUUGAUGAUGCUGCAU	1	28.4495	4	1	Output/DS/cleaveLand_result/t_plot/aly-miR172e-3p_arahy.Tifrunner.gnm2.ann1.B68HGA.1_1779_TPlot.pdf
aly-miR172e-3p	arahy.Tifrunner.gnm2.ann1.BWAS14.1	arahy.Tifrunner.gnm2.ann1.BWAS14	-	F-box protein interaction domain protein	GO:0005515(protein binding)	NA	1253	1269	1261	0.66055	5.5	(((((((--(((((((-(((&))).)))))))..)))))))	GUGCAGC--CAUCAAG-UUC&GAAUCUUGAUGAUGCUGCAU	1	28.4495	4	1	Output/DS/cleaveLand_result/t_plot/aly-miR172e-3p_arahy.Tifrunner.gnm2.ann1.BWAS14.1_1261_TPlot.pdf
aly-miR172e-3p	arahy.Tifrunner.gnm2.ann1.C1L015.1	arahy.Tifrunner.gnm2.ann1.C1L015	-	PLATZ transcription factor family protein	NA	NA	289	309	300	0.672783	4.5	(((((..((.(((((((((((&)))))))))))-))..)))))	AUGCAAAGUCCAUCAAGAUUC&GAAUCUUGAUG-AUGCUGCAU	1	28.4495	4	1	Output/DS/cleaveLand_result/t_plot/aly-miR172e-3p_arahy.Tifrunner.gnm2.ann1.C1L015.1_300_TPlot.pdf
aly-miR172e-3p	arahy.Tifrunner.gnm2.ann1.CAI5H8.1	arahy.Tifrunner.gnm2.ann1.CAI5H8	-	stress up-regulated Nod 19 protein	NA	NA	1147	1165	1156	0.657492	5	(((((((-(((((((.((((&)))).))))))).)))))))	GUGUAGC-UCAUCAGCAUUC&GAAUCUUGAUGAUGCUGCAU	2	56.899	3	0.92837	Output/DS/cleaveLand_result/t_plot/aly-miR172e-3p_arahy.Tifrunner.gnm2.ann1.CAI5H8.1_1156_TPlot.pdf
aly-miR172e-3p	arahy.Tifrunner.gnm2.ann1.CAI5H8.2	arahy.Tifrunner.gnm2.ann1.CAI5H8	-	stress up-regulated Nod 19 protein	NA	NA	1503	1521	1512	0.657492	5	(((((((-(((((((.((((&)))).))))))).)))))))	GUGUAGC-UCAUCAGCAUUC&GAAUCUUGAUGAUGCUGCAU	2	56.899	3	0.930024	Output/DS/cleaveLand_result/t_plot/aly-miR172e-3p_arahy.Tifrunner.gnm2.ann1.CAI5H8.2_1512_TPlot.pdf
aly-miR172e-3p	arahy.Tifrunner.gnm2.ann1.CM68RF.2	arahy.Tifrunner.gnm2.ann1.CM68RF	TPS9	trehalose phosphate synthase	GO:0003824(catalytic activity);GO:0005992(trehalose biosynthetic process);GO:0008152(metabolic process)	ko00500(Starch and sucrose metabolism)	3573	3592	3583	0.847095	4.5	((((((((((((((((((..&..))))))))))))))))))	GUGUGGCAUCAUCAAGAUGC&GAAUCUUGAUGAUGCUGCAU	1	28.4495	4	0.6781	Output/DS/cleaveLand_result/t_plot/aly-miR172e-3p_arahy.Tifrunner.gnm2.ann1.CM68RF.2_3583_TPlot.pdf
aly-miR172e-3p	arahy.Tifrunner.gnm2.ann1.D4JDZB.1	arahy.Tifrunner.gnm2.ann1.D4JDZB	SKL1	shikimate kinase like 1	NA	ko00400(Phenylalanine, tyrosine and tryptophan biosynthesis)	759	778	769	0.654434	7	..(((.((((((((((((..&..)))))))))))).)))..	AAGCAUCAUCAUCAGGAUCU&GAAUCUUGAUGAUGCUGCAU	1	28.4495	4	1	Output/DS/cleaveLand_result/t_plot/aly-miR172e-3p_arahy.Tifrunner.gnm2.ann1.D4JDZB.1_769_TPlot.pdf
aly-miR172e-3p	arahy.Tifrunner.gnm2.ann1.D5R23C.1	arahy.Tifrunner.gnm2.ann1.D5R23C	REV	DNA binding protein, putative	GO:0003677(DNA binding);GO:0003700(sequence-specific DNA binding transcription factor activity);GO:0008289(lipid binding);GO:0043565(sequence-specific DNA binding)	NA	3071	3090	3081	0.798165	6	.(((((((((((((((((..&..))))))))))))))))).	UUGUGGCAUCAUCAGGAUGC&GAAUCUUGAUGAUGCUGCAU	5	142.248	2	0.626052	Output/DS/cleaveLand_result/t_plot/aly-miR172e-3p_arahy.Tifrunner.gnm2.ann1.D5R23C.1_3081_TPlot.pdf
aly-miR172e-3p	arahy.Tifrunner.gnm2.ann1.FQRE9J.1	arahy.Tifrunner.gnm2.ann1.FQRE9J	MRS2-I	magnesium transporter 9	GO:0015095(magnesium ion transmembrane transporter activity);GO:0015693(magnesium ion transport)	NA	100	118	109	0.688073	6	((((-((((.((((((((((&)))))))))).)))).))))	AUGC-GCAUGGUUGAGAUUC&GAAUCUUGAUGAUGCUGCAU	1	28.4495	4	0.999999	Output/DS/cleaveLand_result/t_plot/aly-miR172e-3p_arahy.Tifrunner.gnm2.ann1.FQRE9J.1_109_TPlot.pdf
aly-miR172e-3p	arahy.Tifrunner.gnm2.ann1.FUU6HY.1	arahy.Tifrunner.gnm2.ann1.FUU6HY	-	Pentatricopeptide repeat (PPR) superfamily protein	NA	NA	1792	1811	1802	0.746177	6.5	((((((((.(((((((..((&))..))))))).))))))))	AUGCGGCAGCAUCAAGUGUC&GAAUCUUGAUGAUGCUGCAU	1	28.4495	4	0.995113	Output/DS/cleaveLand_result/t_plot/aly-miR172e-3p_arahy.Tifrunner.gnm2.ann1.FUU6HY.1_1802_TPlot.pdf
aly-miR172e-3p	arahy.Tifrunner.gnm2.ann1.GSP809.1	arahy.Tifrunner.gnm2.ann1.GSP809	-	disease resistance protein (TIR-NBS-LRR class), putative	GO:0000166(nucleotide binding);GO:0005515(protein binding);GO:0006952(defense response);GO:0007165(signal transduction);GO:0017111(nucleoside-triphosphatase activity);GO:0043531(ADP binding)	NA	2754	2773	2764	0.721713	6.5	(((.((((((..((((((((&))))))))..)))))).)))	GUGGAGCAUUUGCAAGAUUC&GAAUCUUGAUGAUGCUGCAU	1	28.4495	4	0.999388	Output/DS/cleaveLand_result/t_plot/aly-miR172e-3p_arahy.Tifrunner.gnm2.ann1.GSP809.1_2764_TPlot.pdf
aly-miR172e-3p	arahy.Tifrunner.gnm2.ann1.GYF1N1.1	arahy.Tifrunner.gnm2.ann1.GYF1N1	-	Octicosapeptide/Phox/Bem1p family protein	GO:0005515(protein binding)	NA	1671	1689	1681	0.697248	5	((((((.((((-((((((((&)))))))).)))).))))))	GUGCAGGAUCA-CAAGGUUU&GAAUCUUGAUGAUGCUGCAU	1	28.4495	4	0.999988	Output/DS/cleaveLand_result/t_plot/aly-miR172e-3p_arahy.Tifrunner.gnm2.ann1.GYF1N1.1_1681_TPlot.pdf
aly-miR172e-3p	arahy.Tifrunner.gnm2.ann1.H515SB.1	arahy.Tifrunner.gnm2.ann1.H515SB	-	PLATZ transcription factor family protein	NA	NA	477	497	488	0.672783	4.5	(((((..((.(((((((((((&)))))))))))-))..)))))	AUGCAAAGUCCAUCAAGAUUC&GAAUCUUGAUG-AUGCUGCAU	1	28.4495	4	1	Output/DS/cleaveLand_result/t_plot/aly-miR172e-3p_arahy.Tifrunner.gnm2.ann1.H515SB.1_488_TPlot.pdf
aly-miR172e-3p	arahy.Tifrunner.gnm2.ann1.HYKS38.1	arahy.Tifrunner.gnm2.ann1.HYKS38	-	Protein kinase superfamily protein	GO:0004672(protein kinase activity);GO:0004674(protein serine/threonine kinase activity);GO:0005524(ATP binding);GO:0006468(protein phosphorylation)	NA	2947	2965	2956	0.66055	6.5	.((((((-((((.(((((((&))))))).)))).)))))).	CUGUAGC-UCAUGAGGGUUC&GAAUCUUGAUGAUGCUGCAU	2	56.899	2	0.999797	Output/DS/cleaveLand_result/t_plot/aly-miR172e-3p_arahy.Tifrunner.gnm2.ann1.HYKS38.1_2956_TPlot.pdf
aly-miR172e-3p	arahy.Tifrunner.gnm2.ann1.HYKS38.2	arahy.Tifrunner.gnm2.ann1.HYKS38	-	Protein kinase superfamily protein	GO:0004672(protein kinase activity);GO:0004674(protein serine/threonine kinase activity);GO:0005524(ATP binding);GO:0006468(protein phosphorylation)	NA	2947	2965	2956	0.66055	6.5	.((((((-((((.(((((((&))))))).)))).)))))).	CUGUAGC-UCAUGAGGGUUC&GAAUCUUGAUGAUGCUGCAU	1	28.4495	4	1	Output/DS/cleaveLand_result/t_plot/aly-miR172e-3p_arahy.Tifrunner.gnm2.ann1.HYKS38.2_2956_TPlot.pdf
aly-miR172e-3p	arahy.Tifrunner.gnm2.ann1.IE8W25.1	arahy.Tifrunner.gnm2.ann1.IE8W25	-	trehalose phosphate synthase	GO:0003824(catalytic activity);GO:0005992(trehalose biosynthetic process);GO:0008152(metabolic process)	NA	2280	2299	2290	0.847095	4.5	((((((((((((((((((..&..))))))))))))))))))	GUGUGGCAUCAUCAAGAUGC&GAAUCUUGAUGAUGCUGCAU	1	28.4495	4	0.646211	Output/DS/cleaveLand_result/t_plot/aly-miR172e-3p_arahy.Tifrunner.gnm2.ann1.IE8W25.1_2290_TPlot.pdf
aly-miR172e-3p	arahy.Tifrunner.gnm2.ann1.JM9TK1.1	arahy.Tifrunner.gnm2.ann1.JM9TK1	-	Pentatricopeptide repeat (PPR) superfamily protein	NA	NA	273	292	283	0.746177	6.5	((((((((.(((((((..((&))..))))))).))))))))	AUGCGGCAGCAUCAAGUGUC&GAAUCUUGAUGAUGCUGCAU	4	113.798	0	0.0446451	Output/DS/cleaveLand_result/t_plot/aly-miR172e-3p_arahy.Tifrunner.gnm2.ann1.JM9TK1.1_283_TPlot.pdf
aly-miR172e-3p	arahy.Tifrunner.gnm2.ann1.K6QUG2.1	arahy.Tifrunner.gnm2.ann1.K6QUG2	-	ethylene-responsive transcription factor 3 [Glycine max]	GO:0003677(DNA binding);GO:0003700(sequence-specific DNA binding transcription factor activity)	NA	1814	1833	1824	1	2	.(((((((((((((((((((&))))))))))))))))))).	UUGCAGCAUCAUCAGGAUUC&GAAUCUUGAUGAUGCUGCAU	1	28.4495	4	0.432637	Output/DS/cleaveLand_result/t_plot/aly-miR172e-3p_arahy.Tifrunner.gnm2.ann1.K6QUG2.1_1824_TPlot.pdf
aly-miR172e-3p	arahy.Tifrunner.gnm2.ann1.KDI7TH.1	arahy.Tifrunner.gnm2.ann1.KDI7TH	RAP2-7	AP2-like ethylene-responsive transcription factor ANT-like isoform X3 [Glycine max]	GO:0003677(DNA binding);GO:0003700(sequence-specific DNA binding transcription factor activity)	NA	1754	1773	1764	1	2	.(((((((((((((((((((&))))))))))))))))))).	CUGCAGCAUCAUCAGGAUUC&GAAUCUUGAUGAUGCUGCAU	1	28.4495	4	0.197806	Output/DS/cleaveLand_result/t_plot/aly-miR172e-3p_arahy.Tifrunner.gnm2.ann1.KDI7TH.1_1764_TPlot.pdf
aly-miR172e-3p	arahy.Tifrunner.gnm2.ann1.L53237.1	arahy.Tifrunner.gnm2.ann1.L53237	-	Transmembrane amino acid transporter family protein	NA	NA	199	218	209	0.718654	4	(((((.((((((((.(((((&))))).)))))))).)))))	AUGCAUCAUCAUCAUGGUUC&GAAUCUUGAUGAUGCUGCAU	1	28.4495	4	0.999619	Output/DS/cleaveLand_result/t_plot/aly-miR172e-3p_arahy.Tifrunner.gnm2.ann1.L53237.1_209_TPlot.pdf
aly-miR172e-3p	arahy.Tifrunner.gnm2.ann1.MKUL9J.1	arahy.Tifrunner.gnm2.ann1.MKUL9J	Tf2-12	Retrotransposon protein, putative, Ty3-gypsy subclass	GO:0003676(nucleic acid binding);GO:0003723(RNA binding);GO:0003964(RNA-directed DNA polymerase activity);GO:0006278(RNA-dependent DNA replication);GO:0015074(DNA integration)	ko00511(Other glycan degradation)	628	648	638	0.69419	6.5	(((.((((((((((.((((((&))))))-)))))))))).)))	GUGGGGUAUUAUCGCAGAUUC&GAAUCU-UGAUGAUGCUGCAU	1	28.4495	4	0.999991	Output/DS/cleaveLand_result/t_plot/aly-miR172e-3p_arahy.Tifrunner.gnm2.ann1.MKUL9J.1_638_TPlot.pdf
aly-miR172e-3p	arahy.Tifrunner.gnm2.ann1.MWC9N2.1	arahy.Tifrunner.gnm2.ann1.MWC9N2	-	RAB GDP dissociation inhibitor 2	GO:0005093(Rab GDP-dissociation inhibitor activity);GO:0015031(protein transport);GO:0016791(phosphatase activity)	NA	1963	1983	1974	0.657492	7	..(((.(((((((((..((((&))))..)))))))))-)))..	AGGCAUGCAUCAUCACAAUUC&GAAUCUUGAUGAUGC-UGCAU	10	284.495	0	0.161269	Output/DS/cleaveLand_result/t_plot/aly-miR172e-3p_arahy.Tifrunner.gnm2.ann1.MWC9N2.1_1974_TPlot.pdf
aly-miR172e-3p	arahy.Tifrunner.gnm2.ann1.MWC9N2.3	arahy.Tifrunner.gnm2.ann1.MWC9N2	-	RAB GDP dissociation inhibitor 2	GO:0005093(Rab GDP-dissociation inhibitor activity);GO:0015031(protein transport);GO:0016791(phosphatase activity)	NA	22	42	33	0.657492	7	..(((.(((((((((..((((&))))..)))))))))-)))..	GGGCAUGCAUCAUCACAAUUC&GAAUCUUGAUGAUGC-UGCAU	14	398.293	0	0.164345	Output/DS/cleaveLand_result/t_plot/aly-miR172e-3p_arahy.Tifrunner.gnm2.ann1.MWC9N2.3_33_TPlot.pdf
aly-miR172e-3p	arahy.Tifrunner.gnm2.ann1.N044W1.1	arahy.Tifrunner.gnm2.ann1.N044W1	-	RNA polymerase sigma factor	GO:0003677(DNA binding);GO:0003700(sequence-specific DNA binding transcription factor activity);GO:0016987(sigma factor activity)	NA	950	970	960	0.7737	4.5	.((((((((((((.(((((((&)))))))-)))))))))))).	UUGCAGCAUCAUUGAAGAUUU&GAAUCUU-GAUGAUGCUGCAU	2	56.899	3	0.319894	Output/DS/cleaveLand_result/t_plot/aly-miR172e-3p_arahy.Tifrunner.gnm2.ann1.N044W1.1_960_TPlot.pdf
aly-miR172e-3p	arahy.Tifrunner.gnm2.ann1.NSGB9G.1	arahy.Tifrunner.gnm2.ann1.NSGB9G	AMP1	glutamate carboxypeptidase, putative	GO:0006508(proteolysis);GO:0008233(peptidase activity)	NA	1305	1325	1315	0.66055	7	.((((((((((.((((((((.&.))))))))-)))))))))).	CUGCAGCAUUACUUGAGAUUG&GAAUCUUGA-UGAUGCUGCAU	2	56.899	2	0.999836	Output/DS/cleaveLand_result/t_plot/aly-miR172e-3p_arahy.Tifrunner.gnm2.ann1.NSGB9G.1_1315_TPlot.pdf
aly-miR172e-3p	arahy.Tifrunner.gnm2.ann1.PHA4NK.2	arahy.Tifrunner.gnm2.ann1.PHA4NK	HAG1	Guanylate-binding family protein	GO:0003924(GTPase activity);GO:0005525(GTP binding)	NA	1658	1678	1668	0.672783	6.5	..((((.((((.(((((((((&)))))))))-)))).))))..	CAGUGGGGUCAUUCAAGAUUC&GAAUCUUGA-UGAUGCUGCAU	2	56.899	2	0.999106	Output/DS/cleaveLand_result/t_plot/aly-miR172e-3p_arahy.Tifrunner.gnm2.ann1.PHA4NK.2_1668_TPlot.pdf
aly-miR172e-3p	arahy.Tifrunner.gnm2.ann1.QP34EV.1	arahy.Tifrunner.gnm2.ann1.QP34EV	COL16	zinc finger protein CONSTANS-LIKE 16-like [Glycine max]	GO:0005515(protein binding);GO:0005622(intracellular);GO:0008270(zinc ion binding)	ko04712(Circadian rhythm - plant)	797	816	807	0.651376	7	((((((((.((.((((((..&..)))))).)).))))))))	AUGCAGCAGCAACAAGAUGC&GAAUCUUGAUGAUGCUGCAU	1	28.4495	4	1	Output/DS/cleaveLand_result/t_plot/aly-miR172e-3p_arahy.Tifrunner.gnm2.ann1.QP34EV.1_807_TPlot.pdf
aly-miR172e-3p	arahy.Tifrunner.gnm2.ann1.QS4CJG.2	arahy.Tifrunner.gnm2.ann1.QS4CJG	VLN2	villin-3-like isoform X3 [Glycine max]	GO:0003779(actin binding);GO:0007010(cytoskeleton organization)	NA	2049	2067	2059	0.657492	6.5	..(((((((((((((-((((&)))).)))))))))))))..	UGGCAGCGUCAUUGA-AUUC&GAAUCUUGAUGAUGCUGCAU	1	28.4495	4	1	Output/DS/cleaveLand_result/t_plot/aly-miR172e-3p_arahy.Tifrunner.gnm2.ann1.QS4CJG.2_2059_TPlot.pdf
aly-miR172e-3p	arahy.Tifrunner.gnm2.ann1.R4BZXE.1	arahy.Tifrunner.gnm2.ann1.R4BZXE	REV	DNA binding protein, putative	GO:0003677(DNA binding);GO:0003700(sequence-specific DNA binding transcription factor activity);GO:0008289(lipid binding);GO:0043565(sequence-specific DNA binding)	NA	3062	3081	3072	0.798165	6	.(((((((((((((((((..&..))))))))))))))))).	UUGUGGCAUCAUCAGGAUGC&GAAUCUUGAUGAUGCUGCAU	5	142.248	2	0.605344	Output/DS/cleaveLand_result/t_plot/aly-miR172e-3p_arahy.Tifrunner.gnm2.ann1.R4BZXE.1_3072_TPlot.pdf
aly-miR172e-3p	arahy.Tifrunner.gnm2.ann1.R4BZXE.3	arahy.Tifrunner.gnm2.ann1.R4BZXE	REV	DNA binding protein, putative	GO:0003677(DNA binding);GO:0003700(sequence-specific DNA binding transcription factor activity);GO:0008289(lipid binding);GO:0043565(sequence-specific DNA binding)	NA	436	455	446	0.798165	6	.(((((((((((((((((..&..))))))))))))))))).	UUGUGGCAUCAUCAGGAUGC&GAAUCUUGAUGAUGCUGCAU	1	28.4495	4	0.811524	Output/DS/cleaveLand_result/t_plot/aly-miR172e-3p_arahy.Tifrunner.gnm2.ann1.R4BZXE.3_446_TPlot.pdf
aly-miR172e-3p	arahy.Tifrunner.gnm2.ann1.T6QQUE.2	arahy.Tifrunner.gnm2.ann1.T6QQUE	ISA3	debranching enzyme 1	GO:0003824(catalytic activity);GO:0005975(carbohydrate metabolic process);GO:0043169(cation binding)	ko00500(Starch and sucrose metabolism)	1796	1815	1806	0.678899	6.5	(((((((.((((((((((..&..)))))))))).)))))))	AUGCAGUCUUAUCGAGAUGU&GAAUCUUGAUGAUGCUGCAU	1	28.4495	4	1	Output/DS/cleaveLand_result/t_plot/aly-miR172e-3p_arahy.Tifrunner.gnm2.ann1.T6QQUE.2_1806_TPlot.pdf
aly-miR172e-3p	arahy.Tifrunner.gnm2.ann1.U024VF.1	arahy.Tifrunner.gnm2.ann1.U024VF	-	Protein of unknown function (DUF630 and DUF632)	NA	ko03050(Proteasome)	1314	1332	1324	0.70948	7	..(((((((((((.-((((.&.))))..)))))))))))..	AAGCAGCAUCAUCU-GAUUG&GAAUCUUGAUGAUGCUGCAU	4	113.798	2	0.979911	Output/DS/cleaveLand_result/t_plot/aly-miR172e-3p_arahy.Tifrunner.gnm2.ann1.U024VF.1_1324_TPlot.pdf
aly-miR172e-3p	arahy.Tifrunner.gnm2.ann1.UMBD9R.2	arahy.Tifrunner.gnm2.ann1.UMBD9R	F8H	exostosin family protein	GO:0005515(protein binding)	NA	493	513	503	0.688073	6	((((((.((((.((((((((.&.))))))))-)))).))))))	AUGCAGGAUCAUUCGGGAUUG&GAAUCUUGA-UGAUGCUGCAU	1	28.4495	4	0.999998	Output/DS/cleaveLand_result/t_plot/aly-miR172e-3p_arahy.Tifrunner.gnm2.ann1.UMBD9R.2_503_TPlot.pdf
aly-miR172e-3p	arahy.Tifrunner.gnm2.ann1.V8VI2N.1	arahy.Tifrunner.gnm2.ann1.V8VI2N	UGT71K1	UDP-Glycosyltransferase superfamily protein	GO:0008152(metabolic process)	ko00130(Ubiquinone and other terpenoid-quinone biosynthesis)	940	958	950	0.663609	7	(((((((((.(-((((((..&..)))))).).)))))))))	AUGCAGCAUGA-CAAGAUAU&GAAUCUUGAUGAUGCUGCAU	2	56.899	3	0.907379	Output/DS/cleaveLand_result/t_plot/aly-miR172e-3p_arahy.Tifrunner.gnm2.ann1.V8VI2N.1_950_TPlot.pdf
aly-miR172e-3p	arahy.Tifrunner.gnm2.ann1.V9UCIZ.1	arahy.Tifrunner.gnm2.ann1.V9UCIZ	LOX1.1	seed linoleate 9S-lipoxygenase	GO:0005506(iron ion binding);GO:0005515(protein binding);GO:0016165(linoleate 13S-lipoxygenase activity);GO:0046872(metal ion binding);GO:0055114(oxidation-reduction process)	ko00591(Linoleic acid metabolism)	2164	2185	2174	0.69419	6	((((.((((((..(((((((((&)))))))))--)))))).))))	AUGCUGCAUUAGUUCAAGAUUC&GAAUCUUGA--UGAUGCUGCAU	9	256.046	2	0.993863	Output/DS/cleaveLand_result/t_plot/aly-miR172e-3p_arahy.Tifrunner.gnm2.ann1.V9UCIZ.1_2174_TPlot.pdf
aly-miR172e-3p	arahy.Tifrunner.gnm2.ann1.VUN41D.1	arahy.Tifrunner.gnm2.ann1.VUN41D	-	Unknown protein	NA	NA	598	617	608	0.654434	7	..(((((.((.(((((((((&))))))))).)).)))))..	CAGCGGCUUCUUCAGGAUUU&GAAUCUUGAUGAUGCUGCAU	3	85.3485	2	0.99994	Output/DS/cleaveLand_result/t_plot/aly-miR172e-3p_arahy.Tifrunner.gnm2.ann1.VUN41D.1_608_TPlot.pdf
aly-miR172e-3p	arahy.Tifrunner.gnm2.ann1.W8JJXT.1	arahy.Tifrunner.gnm2.ann1.W8JJXT	-	Integral membrane Yip1 family protein	GO:0016020(membrane)	NA	1128	1148	1139	0.691131	7	..(((((..((((((((((((&))))))))))))-.)))))..	UGGCAGUCUUCAUCAAGGUUU&GAAUCUUGAUGA-UGCUGCAU	1	28.4495	4	0.999995	Output/DS/cleaveLand_result/t_plot/aly-miR172e-3p_arahy.Tifrunner.gnm2.ann1.W8JJXT.1_1139_TPlot.pdf
aly-miR172e-3p	arahy.Tifrunner.gnm2.ann1.WP7YMH.1	arahy.Tifrunner.gnm2.ann1.WP7YMH	MRS2-I	Mitochondrial inner membrane magnesium transporter mrs2	GO:0015095(magnesium ion transmembrane transporter activity);GO:0015693(magnesium ion transport);GO:0016020(membrane);GO:0030001(metal ion transport);GO:0046873(metal ion transmembrane transporter activity);GO:0055085(transmembrane transport)	NA	1103	1121	1112	0.688073	6	((((-((((.((((((((((&)))))))))).)))).))))	AUGC-GCAUGGUUGAGAUUC&GAAUCUUGAUGAUGCUGCAU	1	28.4495	4	0.999999	Output/DS/cleaveLand_result/t_plot/aly-miR172e-3p_arahy.Tifrunner.gnm2.ann1.WP7YMH.1_1112_TPlot.pdf
aly-miR172e-3p	arahy.Tifrunner.gnm2.ann1.WP7YMH.2	arahy.Tifrunner.gnm2.ann1.WP7YMH	MRS2-I	Mitochondrial inner membrane magnesium transporter mrs2	GO:0015095(magnesium ion transmembrane transporter activity);GO:0015693(magnesium ion transport);GO:0016020(membrane);GO:0030001(metal ion transport);GO:0046873(metal ion transmembrane transporter activity);GO:0055085(transmembrane transport)	NA	100	118	109	0.688073	6	((((-((((.((((((((((&)))))))))).)))).))))	AUGC-GCAUGGUUGAGAUUC&GAAUCUUGAUGAUGCUGCAU	1	28.4495	4	0.999998	Output/DS/cleaveLand_result/t_plot/aly-miR172e-3p_arahy.Tifrunner.gnm2.ann1.WP7YMH.2_109_TPlot.pdf
aly-miR172e-3p	arahy.Tifrunner.gnm2.ann1.Y0J304.1	arahy.Tifrunner.gnm2.ann1.Y0J304	-	zinc knuckle (CCHC-type) family protein	NA	NA	1664	1682	1673	0.828746	4	..(((((-((((((((((((&)))))))))))).)))))..	CAGCAGC-UCAUCGAGAUUC&GAAUCUUGAUGAUGCUGCAU	1	28.4495	4	0.749778	Output/DS/cleaveLand_result/t_plot/aly-miR172e-3p_arahy.Tifrunner.gnm2.ann1.Y0J304.1_1673_TPlot.pdf
aly-miR172e-3p	arahy.Tifrunner.gnm2.ann1.Y24I4W.1	arahy.Tifrunner.gnm2.ann1.Y24I4W	-	stress up-regulated Nod 19 protein	NA	NA	1147	1165	1156	0.666667	4	(((((((-(((((((.((((&)))).))))))).)))))))	GUGUAGC-UCAUCAACAUUC&GAAUCUUGAUGAUGCUGCAU	2	56.899	3	0.890496	Output/DS/cleaveLand_result/t_plot/aly-miR172e-3p_arahy.Tifrunner.gnm2.ann1.Y24I4W.1_1156_TPlot.pdf
aly-miR172e-3p	arahy.Tifrunner.gnm2.ann1.Y24I4W.2	arahy.Tifrunner.gnm2.ann1.Y24I4W	-	stress up-regulated Nod 19 protein	NA	NA	1495	1513	1504	0.666667	4	(((((((-(((((((.((((&)))).))))))).)))))))	GUGUAGC-UCAUCAACAUUC&GAAUCUUGAUGAUGCUGCAU	2	56.899	3	0.896306	Output/DS/cleaveLand_result/t_plot/aly-miR172e-3p_arahy.Tifrunner.gnm2.ann1.Y24I4W.2_1504_TPlot.pdf
aly-miR172e-3p	arahy.Tifrunner.gnm2.ann1.YTA3II.1	arahy.Tifrunner.gnm2.ann1.YTA3II	-	Integral membrane Yip1 family protein	GO:0016020(membrane)	NA	1126	1146	1137	0.691131	7	..(((((..((((((((((((&))))))))))))-.)))))..	UGGCAGUCUUCAUCAAGGUUU&GAAUCUUGAUGA-UGCUGCAU	1	28.4495	4	0.999996	Output/DS/cleaveLand_result/t_plot/aly-miR172e-3p_arahy.Tifrunner.gnm2.ann1.YTA3II.1_1137_TPlot.pdf
aly-miR395i	arahy.Tifrunner.gnm2.ann1.7ZJB2L.1	arahy.Tifrunner.gnm2.ann1.7ZJB2L	EMB1691	methyltransferase-like protein 1-like isoform X3 [Glycine max]	NA	NA	396	418	410	0.67027	7	((((...(((((((((((-(((((&))))).)))))))))))---))))	GAGUUCUUCCUCCAAGCA-UUUAG&CUGAAGUGUUUGGAGGA---ACUC	1	28.4495	4	0.998988	Output/DS/cleaveLand_result/t_plot/aly-miR395i_arahy.Tifrunner.gnm2.ann1.7ZJB2L.1_410_TPlot.pdf
aly-miR395i	arahy.Tifrunner.gnm2.ann1.86BA7N.3	arahy.Tifrunner.gnm2.ann1.86BA7N	-	glutamate dehydrogenase 2	GO:0006520(cellular amino acid metabolic process);GO:0016491(oxidoreductase activity);GO:0055114(oxidation-reduction process)	ko00910(Nitrogen metabolism);ko00250(Alanine, aspartate and glutamate metabolism);ko00220(Arginine biosynthesis)	678	698	689	0.694595	5.5	((((((.((((((((.(((((&))))).)))))))).))))))	GAGUUCAUUCAGGCAGUUCAG&CUGAAGUGUUUGGAGGAACUC	1	28.4495	4	0.981662	Output/DS/cleaveLand_result/t_plot/aly-miR395i_arahy.Tifrunner.gnm2.ann1.86BA7N.3_689_TPlot.pdf
aly-miR395i	arahy.Tifrunner.gnm2.ann1.B3L4BD.1	arahy.Tifrunner.gnm2.ann1.B3L4BD	SAT3	serine acetyltransferase 2	GO:0005737(cytoplasm);GO:0006535(cysteine biosynthetic process from serine);GO:0009001(serine O-acetyltransferase activity);GO:0016740(transferase activity)	ko00920(Sulfur metabolism);ko00270(Cysteine and methionine metabolism)	222	242	233	0.764865	6	(((((((((((((..((((((&))))))..)))))))))))))	GGGUUUCUCCAGAAUCUUCAG&CUGAAGUGUUUGGAGGAACUC	1	28.4495	4	0.432637	Output/DS/cleaveLand_result/t_plot/aly-miR395i_arahy.Tifrunner.gnm2.ann1.B3L4BD.1_233_TPlot.pdf
aly-miR395i	arahy.Tifrunner.gnm2.ann1.BKZC9D.2	arahy.Tifrunner.gnm2.ann1.BKZC9D	-	unknown protein	NA	NA	1097	1117	1108	0.683243	7	(((.((((((((...((((((&))))))...)))))))).)))	GAGGUCCUCCAACUUCUUCAG&CUGAAGUGUUUGGAGGAACUC	1	28.4495	4	0.99608	Output/DS/cleaveLand_result/t_plot/aly-miR395i_arahy.Tifrunner.gnm2.ann1.BKZC9D.2_1108_TPlot.pdf
aly-miR395i	arahy.Tifrunner.gnm2.ann1.EUV7FN.1	arahy.Tifrunner.gnm2.ann1.EUV7FN	DRP1E	DYNAMIN-like 1E	GO:0003924(GTPase activity);GO:0005525(GTP binding)	ko04144(Endocytosis)	1869	1889	1880	0.756757	6.5	(((((((((((((.(((((..&..))))).)))))))))))))	GAGUUCUUCCGAAGACUUCCU&CUGAAGUGUUUGGAGGAACUC	1	28.4495	4	0.724989	Output/DS/cleaveLand_result/t_plot/aly-miR395i_arahy.Tifrunner.gnm2.ann1.EUV7FN.1_1880_TPlot.pdf
aly-miR395i	arahy.Tifrunner.gnm2.ann1.G0VLJ9.1	arahy.Tifrunner.gnm2.ann1.G0VLJ9	-	unknown protein	NA	NA	1206	1226	1217	0.683243	7	(((.((((((((...((((((&))))))...)))))))).)))	GAGGUCCUCCAACUUCUUCAG&CUGAAGUGUUUGGAGGAACUC	1	28.4495	4	0.995265	Output/DS/cleaveLand_result/t_plot/aly-miR395i_arahy.Tifrunner.gnm2.ann1.G0VLJ9.1_1217_TPlot.pdf
aly-miR395i	arahy.Tifrunner.gnm2.ann1.G0VLJ9.2	arahy.Tifrunner.gnm2.ann1.G0VLJ9	-	unknown protein	NA	NA	1175	1195	1186	0.683243	7	(((.((((((((...((((((&))))))...)))))))).)))	GAGGUCCUCCAACUUCUUCAG&CUGAAGUGUUUGGAGGAACUC	2	56.899	2	0.897428	Output/DS/cleaveLand_result/t_plot/aly-miR395i_arahy.Tifrunner.gnm2.ann1.G0VLJ9.2_1186_TPlot.pdf
aly-miR395i	arahy.Tifrunner.gnm2.ann1.G0VLJ9.6	arahy.Tifrunner.gnm2.ann1.G0VLJ9	-	unknown protein	NA	NA	1088	1108	1099	0.683243	7	(((.((((((((...((((((&))))))...)))))))).)))	GAGGUCCUCCAACUUCUUCAG&CUGAAGUGUUUGGAGGAACUC	1	28.4495	4	0.995411	Output/DS/cleaveLand_result/t_plot/aly-miR395i_arahy.Tifrunner.gnm2.ann1.G0VLJ9.6_1099_TPlot.pdf
aly-miR395i	arahy.Tifrunner.gnm2.ann1.G0VLJ9.7	arahy.Tifrunner.gnm2.ann1.G0VLJ9	-	unknown protein	NA	NA	1201	1221	1212	0.683243	7	(((.((((((((...((((((&))))))...)))))))).)))	GAGGUCCUCCAACUUCUUCAG&CUGAAGUGUUUGGAGGAACUC	1	28.4495	4	0.996201	Output/DS/cleaveLand_result/t_plot/aly-miR395i_arahy.Tifrunner.gnm2.ann1.G0VLJ9.7_1212_TPlot.pdf
aly-miR395i	arahy.Tifrunner.gnm2.ann1.GS86GR.1	arahy.Tifrunner.gnm2.ann1.GS86GR	-	uncharacterized protein LOC100306238 isoform X2 [Glycine max]	GO:0005634(nucleus);GO:0043189(H4/H2A histone acetyltransferase complex)	NA	411	431	422	0.664865	7	(((((((..((((((((((..&..))))))))))..)))))))	GAGUUUUGACAGACACUUCUC&CUGAAGUGUUUGGAGGAACUC	2	56.899	2	0.954912	Output/DS/cleaveLand_result/t_plot/aly-miR395i_arahy.Tifrunner.gnm2.ann1.GS86GR.1_422_TPlot.pdf
aly-miR395i	arahy.Tifrunner.gnm2.ann1.N69HTX.1	arahy.Tifrunner.gnm2.ann1.N69HTX	PGRL1A	PGR5-LIKE A	NA	NA	616	636	627	0.775676	5	(((((((((((((((((.(((&))).)))))))))))))))))	GAGUUUCUUCAGGCACUGCAG&CUGAAGUGUUUGGAGGAACUC	1	28.4495	4	0.356485	Output/DS/cleaveLand_result/t_plot/aly-miR395i_arahy.Tifrunner.gnm2.ann1.N69HTX.1_627_TPlot.pdf
aly-miR395i	arahy.Tifrunner.gnm2.ann1.N69HTX.2	arahy.Tifrunner.gnm2.ann1.N69HTX	PGRL1A	PGR5-LIKE A	NA	NA	616	636	627	0.775676	5	(((((((((((((((((.(((&))).)))))))))))))))))	GAGUUUCUUCAGGCACUGCAG&CUGAAGUGUUUGGAGGAACUC	3	85.3485	2	0.149298	Output/DS/cleaveLand_result/t_plot/aly-miR395i_arahy.Tifrunner.gnm2.ann1.N69HTX.2_627_TPlot.pdf
aly-miR395i	arahy.Tifrunner.gnm2.ann1.QN4KPS.1	arahy.Tifrunner.gnm2.ann1.QN4KPS	PGRL1A	PGR5-LIKE A	NA	NA	613	633	624	0.775676	5	(((((((((((((((((.(((&))).)))))))))))))))))	GAGUUUCUUCAGGCACUGCAG&CUGAAGUGUUUGGAGGAACUC	2	56.899	3	0.0493622	Output/DS/cleaveLand_result/t_plot/aly-miR395i_arahy.Tifrunner.gnm2.ann1.QN4KPS.1_624_TPlot.pdf
aly-miR395i	arahy.Tifrunner.gnm2.ann1.Y0J304.1	arahy.Tifrunner.gnm2.ann1.Y0J304	-	zinc knuckle (CCHC-type) family protein	NA	NA	1146	1165	1156	0.72973	4	((((((..-((((((((((((&))))))))))))...))))))	GAGUUCGG-CAGACACUUCAG&CUGAAGUGUUUGGAGGAACUC	1	28.4495	4	0.828512	Output/DS/cleaveLand_result/t_plot/aly-miR395i_arahy.Tifrunner.gnm2.ann1.Y0J304.1_1156_TPlot.pdf
aly-miR395i	arahy.Tifrunner.gnm2.ann1.Z66RMF.1	arahy.Tifrunner.gnm2.ann1.Z66RMF	CARB	carbamoyl-phosphate synthase large chain	GO:0003824(catalytic activity);GO:0005524(ATP binding);GO:0006807(nitrogen compound metabolic process);GO:0008152(metabolic process);GO:0046872(metal ion binding)	ko00240(Pyrimidine metabolism);ko00250(Alanine, aspartate and glutamate metabolism)	500	519	510	0.664865	5	(((..-(((((.(((((((((&))))))))).)))))...)))	GAGCA-CUCCACACACUUCAG&CUGAAGUGUUUGGAGGAACUC	1	28.4495	4	0.999328	Output/DS/cleaveLand_result/t_plot/aly-miR395i_arahy.Tifrunner.gnm2.ann1.Z66RMF.1_510_TPlot.pdf
ama-miR396-3p	arahy.Tifrunner.gnm2.ann1.09V7NE.1	arahy.Tifrunner.gnm2.ann1.09V7NE	PPC1	phosphoenolpyruvate carboxylase 1	GO:0003824(catalytic activity);GO:0006099(tricarboxylic acid cycle);GO:0008964(phosphoenolpyruvate carboxylase activity);GO:0015977(carbon fixation)	ko00620(Pyruvate metabolism);ko00710(Carbon fixation in photosynthetic organisms)	1634	1653	1644	0.650919	7	(((((.(((.-(((((((((.&.)))))))))..))).)))))	UCCUGGAGCC-UCUUGAGCUA&AAGCUCAAGAAAGCUGUGGGA	1	28.4495	4	0.991387	Output/DS/cleaveLand_result/t_plot/ama-miR396-3p_arahy.Tifrunner.gnm2.ann1.09V7NE.1_1644_TPlot.pdf
ama-miR396-3p	arahy.Tifrunner.gnm2.ann1.79JQUH.1	arahy.Tifrunner.gnm2.ann1.79JQUH	-	DCD (Development and Cell Death) domain protein	NA	NA	1188	1209	1200	0.661417	5.5	(((((-(((((..((((((((((&))))))))))--))))).)))))	UCCCA-AGUUUCGUCUUGAGCUU&AAGCUCAAGA--AAGCUGUGGGA	1	28.4495	4	0.976409	Output/DS/cleaveLand_result/t_plot/ama-miR396-3p_arahy.Tifrunner.gnm2.ann1.79JQUH.1_1200_TPlot.pdf
ama-miR396-3p	arahy.Tifrunner.gnm2.ann1.8Y7GXP.1	arahy.Tifrunner.gnm2.ann1.8Y7GXP	GTE8	transcription factor GTE8-like isoform X2 [Glycine max]	GO:0005515(protein binding)	NA	1006	1027	1018	0.664042	5.5	..(((.((((((((((((((((&))))))))))))))))-)))..	AGCCACCAGUUUUCUUGGGUUU&AAGCUCAAGAAAGCUG-UGGGA	1	28.4495	4	0.95709	Output/DS/cleaveLand_result/t_plot/ama-miR396-3p_arahy.Tifrunner.gnm2.ann1.8Y7GXP.1_1018_TPlot.pdf
ama-miR396-3p	arahy.Tifrunner.gnm2.ann1.I4CKLR.3	arahy.Tifrunner.gnm2.ann1.I4CKLR	At1g73710	Tubulin-specific chaperone E	GO:0005515(protein binding)	NA	1344	1362	1354	0.653543	4	(((((-(((((((-(((((((&))))))).))))))).)))))	UCCCA-GGUUUUC-UGAGCUU&AAGCUCAAGAAAGCUGUGGGA	1	28.4495	4	0.988565	Output/DS/cleaveLand_result/t_plot/ama-miR396-3p_arahy.Tifrunner.gnm2.ann1.I4CKLR.3_1354_TPlot.pdf
ama-miR396-3p	arahy.Tifrunner.gnm2.ann1.J6NIZK.1	arahy.Tifrunner.gnm2.ann1.J6NIZK	-	Nuclear pore complex protein Nup214	NA	NA	467	488	478	0.677165	5.5	(((((.((((((((.((((((.&.))))))-)))))))).)))))	UUCCAGAGCUUUCUAUGAGUUC&AAGCUCA-AGAAAGCUGUGGGA	39	1109.53	0	0.0151088	Output/DS/cleaveLand_result/t_plot/ama-miR396-3p_arahy.Tifrunner.gnm2.ann1.J6NIZK.1_478_TPlot.pdf
ama-miR396-3p	arahy.Tifrunner.gnm2.ann1.ND36BV.1	arahy.Tifrunner.gnm2.ann1.ND36BV	-	Nuclear pore complex protein Nup214	NA	NA	463	484	474	0.677165	5.5	(((((.((((((((.((((((.&.))))))-)))))))).)))))	UUCCAGAGCUUUCUAUGAGUUC&AAGCUCA-AGAAAGCUGUGGGA	37	1052.63	2	0.516944	Output/DS/cleaveLand_result/t_plot/ama-miR396-3p_arahy.Tifrunner.gnm2.ann1.ND36BV.1_474_TPlot.pdf
ama-miR396-3p	arahy.Tifrunner.gnm2.ann1.QBKP7Q.1	arahy.Tifrunner.gnm2.ann1.QBKP7Q	RH33	probable DEAD-box ATP-dependent RNA helicase 48-like [Glycine max]	NA	NA	801	821	812	0.671916	5	((((.(((((((.(((((((.&.))))))).))))))).))))	UUCUUCAGCUUUGUUGAGCUC&AAGCUCAAGAAAGCUGUGGGA	5	142.248	2	0.631057	Output/DS/cleaveLand_result/t_plot/ama-miR396-3p_arahy.Tifrunner.gnm2.ann1.QBKP7Q.1_812_TPlot.pdf
ama-miR396-3p	arahy.Tifrunner.gnm2.ann1.ZBK6XN.3	arahy.Tifrunner.gnm2.ann1.ZBK6XN	-	unknown protein	NA	NA	2846	2867	2857	0.664042	6.5	(((((.(((((((((((.(((.&.)))-))))))))))).)))))	UUCCAGGGUUUUCUUGGUGCUG&AAGC-UCAAGAAAGCUGUGGGA	1	28.4495	4	0.959709	Output/DS/cleaveLand_result/t_plot/ama-miR396-3p_arahy.Tifrunner.gnm2.ann1.ZBK6XN.3_2857_TPlot.pdf
aof-miR160b	arahy.Tifrunner.gnm2.ann1.09KNS5.1	arahy.Tifrunner.gnm2.ann1.09KNS5	-	photosystem II oxygen-evolving enhancer protein	GO:0005509(calcium ion binding);GO:0009279(cell outer membrane);GO:0009523(photosystem II);GO:0009654(photosystem II oxygen evolving complex);GO:0015979(photosynthesis);GO:0016021(integral component of membrane);GO:0019898(extrinsic component of membrane);GO:0042549(photosystem II stabilization)	NA	929	949	939	0.662791	5	((((((-(((((.((((((.((&)).))))))-))))).))))))	UGGCAU-CAGGGAAACCAGACA&UGCCUGGUU-CCCUGUAUGCCA	54	1536.27	2	0.916199	Output/DS/cleaveLand_result/t_plot/aof-miR160b_arahy.Tifrunner.gnm2.ann1.09KNS5.1_939_TPlot.pdf
aof-miR160b	arahy.Tifrunner.gnm2.ann1.22510N.1	arahy.Tifrunner.gnm2.ann1.22510N	ARF10	auxin response factor 16	GO:0003677(DNA binding);GO:0005634(nucleus);GO:0009725(response to hormone);GO:0046983(protein dimerization activity)	ko04075(Plant hormone signal transduction)	1907	1927	1918	0.923256	2	..(((((((((((((((((((&)))))))))))))))))))..	AAGCAUACAGGGAACCAGGCA&UGCCUGGUUCCCUGUAUGCCA	7	199.147	0	0.00340649	Output/DS/cleaveLand_result/t_plot/aof-miR160b_arahy.Tifrunner.gnm2.ann1.22510N.1_1918_TPlot.pdf
aof-miR160b	arahy.Tifrunner.gnm2.ann1.7DXU0K.2	arahy.Tifrunner.gnm2.ann1.7DXU0K	ARF18	auxin response factor 10	GO:0003677(DNA binding);GO:0005634(nucleus);GO:0009725(response to hormone);GO:0046983(protein dimerization activity)	ko04075(Plant hormone signal transduction)	2248	2268	2259	1	2	.((((((((((((((((((((&)))))))))))))))))))).	AGGCAUACAGGGAGCCAGGCA&UGCCUGGUUCCCUGUAUGCCA	246	6998.58	0	0.00104939	Output/DS/cleaveLand_result/t_plot/aof-miR160b_arahy.Tifrunner.gnm2.ann1.7DXU0K.2_2259_TPlot.pdf
aof-miR160b	arahy.Tifrunner.gnm2.ann1.B9QMIW.1	arahy.Tifrunner.gnm2.ann1.B9QMIW	COL4	zinc finger protein CONSTANS-LIKE 4-like [Glycine max]	GO:0005515(protein binding);GO:0005622(intracellular);GO:0008270(zinc ion binding)	ko04712(Circadian rhythm - plant)	1267	1289	1280	0.720465	7	.(((....(.(((((((((((((&))))))))))))).)--..))).	CGGUGGAGGGAGGGAACCAGGCA&UGCCUGGUUCCCUGU--AUGCCA	5	142.248	3	0.217548	Output/DS/cleaveLand_result/t_plot/aof-miR160b_arahy.Tifrunner.gnm2.ann1.B9QMIW.1_1280_TPlot.pdf
aof-miR160b	arahy.Tifrunner.gnm2.ann1.F3RJIU.1	arahy.Tifrunner.gnm2.ann1.F3RJIU	ARF10	auxin response factor 16	GO:0003677(DNA binding);GO:0005634(nucleus);GO:0009725(response to hormone)	ko04075(Plant hormone signal transduction)	1517	1537	1528	1	2	.((((((((((((((((((((&)))))))))))))))))))).	AGGCAUACAGGGAGCCAGGCA&UGCCUGGUUCCCUGUAUGCCA	9	256.046	0	0.00026245	Output/DS/cleaveLand_result/t_plot/aof-miR160b_arahy.Tifrunner.gnm2.ann1.F3RJIU.1_1528_TPlot.pdf
aof-miR160b	arahy.Tifrunner.gnm2.ann1.QMDN7F.1	arahy.Tifrunner.gnm2.ann1.QMDN7F	GLCNAC1PUT2	UDP-N-acetylglucosamine pyrophosphorylase	GO:0008152(metabolic process);GO:0016779(nucleotidyltransferase activity)	ko00520(Amino sugar and nucleotide sugar metabolism)	881	898	889	0.653488	7	((((---(((((((((.(((.&.))).)))))))))...))))	UGGC---CAGGGGACCCGGCU&UGCCUGGUUCCCUGUAUGCCA	1	28.4495	4	0.998427	Output/DS/cleaveLand_result/t_plot/aof-miR160b_arahy.Tifrunner.gnm2.ann1.QMDN7F.1_889_TPlot.pdf
aof-miR160b	arahy.Tifrunner.gnm2.ann1.WQVL7P.1	arahy.Tifrunner.gnm2.ann1.WQVL7P	ARF10	auxin response factor 10	GO:0003677(DNA binding);GO:0005634(nucleus);GO:0009725(response to hormone);GO:0046983(protein dimerization activity)	ko04075(Plant hormone signal transduction)	2159	2179	2170	0.923256	2	..(((((((((((((((((((&)))))))))))))))))))..	AAGCAUACAGGGAACCAGGCA&UGCCUGGUUCCCUGUAUGCCA	29	825.036	0	0.00366804	Output/DS/cleaveLand_result/t_plot/aof-miR160b_arahy.Tifrunner.gnm2.ann1.WQVL7P.1_2170_TPlot.pdf
aof-miR160b	arahy.Tifrunner.gnm2.ann1.XDAI2B.3	arahy.Tifrunner.gnm2.ann1.XDAI2B	ACA9	calcium-transporting ATPase 8, plasma membrane-type protein	GO:0000166(nucleotide binding);GO:0005388(calcium-transporting ATPase activity);GO:0005524(ATP binding);GO:0006812(cation transport);GO:0016020(membrane);GO:0016021(integral component of membrane);GO:0019829(cation-transporting ATPase activity);GO:0046872(metal ion binding);GO:0051260(protein homooligomerization);GO:0070588(calcium ion transmembrane transport)	NA	787	810	801	0.78186	7	.((((.....((((((((((((((&))))))))))))))---..)))).	GGGCGCCAAUCGGGGAACCAGGCA&UGCCUGGUUCCCUG---UAUGCCA	1	28.4495	4	0.611163	Output/DS/cleaveLand_result/t_plot/aof-miR160b_arahy.Tifrunner.gnm2.ann1.XDAI2B.3_801_TPlot.pdf
aof-miR160b	arahy.Tifrunner.gnm2.ann1.ZS9VWH.1	arahy.Tifrunner.gnm2.ann1.ZS9VWH	COL4	zinc finger protein CONSTANS-LIKE 4-like [Glycine max]	GO:0005515(protein binding);GO:0005622(intracellular);GO:0008270(zinc ion binding)	ko04712(Circadian rhythm - plant)	1239	1261	1252	0.720465	7	.(((....(.(((((((((((((&))))))))))))).)--..))).	CGGUGGAGGGAGGGAACCAGGCA&UGCCUGGUUCCCUGU--AUGCCA	4	113.798	3	0.220589	Output/DS/cleaveLand_result/t_plot/aof-miR160b_arahy.Tifrunner.gnm2.ann1.ZS9VWH.1_1252_TPlot.pdf
aof-miR393a	arahy.Tifrunner.gnm2.ann1.3X0QME.1	arahy.Tifrunner.gnm2.ann1.3X0QME	AFB2	transport inhibitor response 1-like protein-like [Glycine max]	GO:0005515(protein binding)	ko04075(Plant hormone signal transduction)	2580	2601	2592	0.914062	1	(((.((((((((((((((((((&)))))))))))))))))).)))	GAAACAAUGCGAUCCCUUUGGA&UCCAAAGGGAUCGCAUUGAUUC	237	6742.53	0	0.00026245	Output/DS/cleaveLand_result/t_plot/aof-miR393a_arahy.Tifrunner.gnm2.ann1.3X0QME.1_2592_TPlot.pdf
aof-miR393a	arahy.Tifrunner.gnm2.ann1.Y9S2IA.1	arahy.Tifrunner.gnm2.ann1.Y9S2IA	AFB2	transport inhibitor response 1-like protein-like [Glycine max]	GO:0005515(protein binding)	ko04075(Plant hormone signal transduction)	2598	2619	2610	0.914062	1	(((.((((((((((((((((((&)))))))))))))))))).)))	GAAACAAUGCGAUCCCUUUGGA&UCCAAAGGGAUCGCAUUGAUUC	186	5291.61	2	0.0265891	Output/DS/cleaveLand_result/t_plot/aof-miR393a_arahy.Tifrunner.gnm2.ann1.Y9S2IA.1_2610_TPlot.pdf
aof-miR393a	arahy.Tifrunner.gnm2.ann1.ZE2ILJ.3	arahy.Tifrunner.gnm2.ann1.ZE2ILJ	TIR1	protein TRANSPORT INHIBITOR RESPONSE 1-like isoform X3 [Glycine max]	GO:0005515(protein binding)	ko04075(Plant hormone signal transduction)	1730	1751	1742	0.653646	7	(((((((((.((((.((.((((&)))).)).)))).)))))))))	GAGUCGAUGAGGUCGCUGUGGA&UCCAAAGGGAUCGCAUUGAUUC	1	28.4495	4	0.937389	Output/DS/cleaveLand_result/t_plot/aof-miR393a_arahy.Tifrunner.gnm2.ann1.ZE2ILJ.3_1742_TPlot.pdf
aof-miR395b	arahy.Tifrunner.gnm2.ann1.33W0XH.1	arahy.Tifrunner.gnm2.ann1.33W0XH	-	MAP7 domain-containing protein 2-like [Glycine max]	NA	NA	180	199	191	0.685864	4	(((.(((.((((((-((((((&)))))).)))))).))).)))	GAGAUCCGCCAUAC-CUUCAU&AUGAAGUGUAUGGGGGAACUC	3	85.3485	3	0.253269	Output/DS/cleaveLand_result/t_plot/aof-miR395b_arahy.Tifrunner.gnm2.ann1.33W0XH.1_191_TPlot.pdf
aof-miR395b	arahy.Tifrunner.gnm2.ann1.4X04Y3.1	arahy.Tifrunner.gnm2.ann1.4X04Y3	-	NADH-ubiquinone oxidoreductase chain	NA	NA	48	69	60	0.717277	6.5	((((((.((((.(((((((((.&.))))))))).))))-))))))	GAGUUUACCCCUUGCACUUCGG&AUGAAGUGUAUGGGG-GAACUC	1	28.4495	4	0.611163	Output/DS/cleaveLand_result/t_plot/aof-miR395b_arahy.Tifrunner.gnm2.ann1.4X04Y3.1_60_TPlot.pdf
aof-miR395b	arahy.Tifrunner.gnm2.ann1.8F194T.1	arahy.Tifrunner.gnm2.ann1.8F194T	GRIK1	beta-galactosidase 8	GO:0005975(carbohydrate metabolic process);GO:0030246(carbohydrate binding)	NA	2082	2105	2096	0.65445	6.5	((((..((...(((((((((((((&)))))))))))))---))..))))	GAGUCGCUUGGCCAUGCACUUCAU&AUGAAGUGUAUGG---GGGAACUC	1	28.4495	4	0.977849	Output/DS/cleaveLand_result/t_plot/aof-miR395b_arahy.Tifrunner.gnm2.ann1.8F194T.1_2096_TPlot.pdf
aof-miR395b	arahy.Tifrunner.gnm2.ann1.L79JZ5.2	arahy.Tifrunner.gnm2.ann1.L79JZ5	-	Pentatricopeptide repeat (PPR) superfamily protein	GO:0005515(protein binding)	NA	444	464	455	0.685864	7	......((((((((((((((.&.))))))))))))))......	CACCAACCCCAUACACUUCAA&AUGAAGUGUAUGGGGGAACUC	1	28.4495	4	0.899592	Output/DS/cleaveLand_result/t_plot/aof-miR395b_arahy.Tifrunner.gnm2.ann1.L79JZ5.2_455_TPlot.pdf
aof-miR395b	arahy.Tifrunner.gnm2.ann1.YXV5G1.1	arahy.Tifrunner.gnm2.ann1.YXV5G1	-	NADPH-cytochrome P450 family 2 reductase	GO:0016491(oxidoreductase activity);GO:0055114(oxidation-reduction process)	NA	2429	2450	2441	0.753927	6	..((((((.((((((((((((.&.))))))))))))-))))))..	CCGUUCCCUCCAUGCACUUUAA&AUGAAGUGUAUGG-GGGAACUC	1	28.4495	4	0.335901	Output/DS/cleaveLand_result/t_plot/aof-miR395b_arahy.Tifrunner.gnm2.ann1.YXV5G1.1_2441_TPlot.pdf
aof-miR5139b	arahy.Tifrunner.gnm2.ann1.5MW7KS.1	arahy.Tifrunner.gnm2.ann1.5MW7KS	-	uncharacterized protein LOC100782706 isoform X1 [Glycine max]	NA	NA	1385	1406	1397	0.70437	7	.((-(((((((..(((((((((.&.)))))))))--))))))).)).	AGG-AUCAGAGGACCAGGUUGAG&AUCAACCUGG--CUCUGAUACCA	1	28.4495	4	0.853492	Output/DS/cleaveLand_result/t_plot/aof-miR5139b_arahy.Tifrunner.gnm2.ann1.5MW7KS.1_1397_TPlot.pdf
aof-miR5139b	arahy.Tifrunner.gnm2.ann1.BR1VS7.1	arahy.Tifrunner.gnm2.ann1.BR1VS7	-	Phosphoglycerate mutase family protein	NA	NA	517	535	526	0.667866	5.5	(((..--(((((((((((((.&.)))))))))))))....)))	UGGCU--GGAGCCAGGUUGAC&AUCAACCUGGCUCUGAUACCA	1	28.4495	4	0.975654	Output/DS/cleaveLand_result/t_plot/aof-miR5139b_arahy.Tifrunner.gnm2.ann1.BR1VS7.1_526_TPlot.pdf
aof-miR5139b	arahy.Tifrunner.gnm2.ann1.HKB63Q.1	arahy.Tifrunner.gnm2.ann1.HKB63Q	WDL4	TPX2 (targeting protein for Xklp2) protein family	NA	NA	380	401	391	0.673522	6.5	(((((..((((((((.((((((&))))))-))))))))..)))))	UGGUGGAAGAGCUAGUGUUGGU&AUCAAC-CUGGCUCUGAUACCA	3	85.3485	2	0.76978	Output/DS/cleaveLand_result/t_plot/aof-miR5139b_arahy.Tifrunner.gnm2.ann1.HKB63Q.1_391_TPlot.pdf
aof-miR5139b	arahy.Tifrunner.gnm2.ann1.KUZ5B2.1	arahy.Tifrunner.gnm2.ann1.KUZ5B2	-	Thioredoxin superfamily protein	GO:0006662(glycerol ether metabolic process);GO:0015035(protein disulfide oxidoreductase activity);GO:0045454(cell redox homeostasis)	NA	838	857	849	0.652442	6	(((...((((((((((-((((&)))).))))))))))...)))	UGGCAACAGAGCCGGG-UGAU&AUCAACCUGGCUCUGAUACCA	2	56.899	3	0.482159	Output/DS/cleaveLand_result/t_plot/aof-miR5139b_arahy.Tifrunner.gnm2.ann1.KUZ5B2.1_849_TPlot.pdf
aof-miR5139b	arahy.Tifrunner.gnm2.ann1.W1N14J.1	arahy.Tifrunner.gnm2.ann1.W1N14J	CDSP32	thioredoxin 3	GO:0006662(glycerol ether metabolic process);GO:0015035(protein disulfide oxidoreductase activity);GO:0045454(cell redox homeostasis)	NA	1304	1323	1315	0.652442	6	(((...((((((((((-((((&)))).))))))))))...)))	UGGCAACAGAGCCGGG-UGAU&AUCAACCUGGCUCUGAUACCA	1	28.4495	4	0.995265	Output/DS/cleaveLand_result/t_plot/aof-miR5139b_arahy.Tifrunner.gnm2.ann1.W1N14J.1_1315_TPlot.pdf
aof-miR5139b	arahy.Tifrunner.gnm2.ann1.WN4J7U.1	arahy.Tifrunner.gnm2.ann1.WN4J7U	-	uncharacterized protein LOC100782706 isoform X1 [Glycine max]	NA	NA	1376	1397	1388	0.70437	7	.((-(((((((..(((((((((.&.)))))))))--))))))).)).	AGG-AUCAGAGGACCAGGUUGAG&AUCAACCUGG--CUCUGAUACCA	2	56.899	3	0.214495	Output/DS/cleaveLand_result/t_plot/aof-miR5139b_arahy.Tifrunner.gnm2.ann1.WN4J7U.1_1388_TPlot.pdf
aqc-miR159	arahy.Tifrunner.gnm2.ann1.4RT16T.2	arahy.Tifrunner.gnm2.ann1.4RT16T	GAM1	MYB transcription factor MYB98 [Glycine max]	GO:0003677(DNA binding);GO:0003682(chromatin binding)	NA	1721	1741	1732	0.845361	3.5	((((((((((((((.(((((.&.))))).))))))))))))))	UGGAGCUCCCUUCACUCCAAU&UUUGGACUGAAGGGAGCUCUA	35	995.733	0	0.00026245	Output/DS/cleaveLand_result/t_plot/aqc-miR159_arahy.Tifrunner.gnm2.ann1.4RT16T.2_1732_TPlot.pdf
aqc-miR159	arahy.Tifrunner.gnm2.ann1.4W5VYJ.1	arahy.Tifrunner.gnm2.ann1.4W5VYJ	wdr82-b	WD repeat-containing protein 5-like [Glycine max]	GO:0005515(protein binding)	ko03015(mRNA surveillance pathway)	1074	1095	1086	0.796392	3.5	(((.((((((((((((((((((&))))))))))))))))))-)))	UAGAAGCUUCUUUCAGUCCAGA&UUUGGACUGAAGGGAGCU-CUA	3	85.3485	2	0.137758	Output/DS/cleaveLand_result/t_plot/aqc-miR159_arahy.Tifrunner.gnm2.ann1.4W5VYJ.1_1086_TPlot.pdf
aqc-miR159	arahy.Tifrunner.gnm2.ann1.H68WEX.1	arahy.Tifrunner.gnm2.ann1.H68WEX	APUM2	pumilio 2	GO:0003723(RNA binding);GO:0005488(binding)	NA	1781	1802	1793	0.701031	4	.((((.((.(((((((((((((&)))))))))))))-)).)))).	CAGGGGUCAUCUUCAGUCCAAA&UUUGGACUGAAGG-GAGCUCUA	1	28.4495	4	0.952839	Output/DS/cleaveLand_result/t_plot/aqc-miR159_arahy.Tifrunner.gnm2.ann1.H68WEX.1_1793_TPlot.pdf
aqc-miR159	arahy.Tifrunner.gnm2.ann1.UVB7WH.1	arahy.Tifrunner.gnm2.ann1.UVB7WH	CHR25	DNA repair and recombination protein RAD54-like [Glycine max]	GO:0003676(nucleic acid binding);GO:0003677(DNA binding);GO:0004386(helicase activity);GO:0005524(ATP binding)	ko03440(Homologous recombination)	1318	1338	1328	0.659794	7	..((-(((((((.((((((((.&.))))))))-))))))).))..	UUGA-CUCCCUUACAGUCCGAC&UUUGGACUG-AAGGGAGCUCUA	2	56.899	1	0.0643366	Output/DS/cleaveLand_result/t_plot/aqc-miR159_arahy.Tifrunner.gnm2.ann1.UVB7WH.1_1328_TPlot.pdf
aqc-miR167	arahy.Tifrunner.gnm2.ann1.2W1XFU.1	arahy.Tifrunner.gnm2.ann1.2W1XFU	3PCR	protochlorophyllide oxidoreductase A	GO:0008152(metabolic process);GO:0016491(oxidoreductase activity);GO:0016630(protochlorophyllide reductase activity);GO:0055114(oxidation-reduction process)	ko00860(Porphyrin and chlorophyll metabolism)	854	873	864	0.696658	5.5	.(((-(.((((((((((((((&)))))))))))))).).))).	GGGA-CUUGCUGGUGGCUUGA&UCAAGCUGCCAGCAUGAUCUA	1	28.4495	4	0.939329	Output/DS/cleaveLand_result/t_plot/aqc-miR167_arahy.Tifrunner.gnm2.ann1.2W1XFU.1_864_TPlot.pdf
aqc-miR167	arahy.Tifrunner.gnm2.ann1.31YFLV.1	arahy.Tifrunner.gnm2.ann1.31YFLV	At1g62020	Coatomer, alpha subunit	GO:0005198(structural molecule activity);GO:0005515(protein binding);GO:0006886(intracellular protein transport);GO:0016192(vesicle-mediated transport);GO:0030117(membrane coat);GO:0030126(COPI vesicle coat)	NA	2529	2550	2540	0.681234	7	..(((..(((((.(((((((((&)))))))))-)))))..)))..	AUGAUGUUGCUGAGCGGCUUGA&UCAAGCUGC-CAGCAUGAUCUA	1	28.4495	4	0.983315	Output/DS/cleaveLand_result/t_plot/aqc-miR167_arahy.Tifrunner.gnm2.ann1.31YFLV.1_2540_TPlot.pdf
aqc-miR167	arahy.Tifrunner.gnm2.ann1.3ZKN46.1	arahy.Tifrunner.gnm2.ann1.3ZKN46	-	DEAD-box ATP-dependent RNA helicase	GO:0003676(nucleic acid binding);GO:0004386(helicase activity);GO:0005524(ATP binding);GO:0008026(ATP-dependent helicase activity)	NA	547	566	558	0.701799	6.5	.(((((((((.(((-(((((.&.))))).))).))))))))).	AAGGUCAUGCGGGC-GCUUGG&UCAAGCUGCCAGCAUGAUCUA	1	28.4495	4	0.908642	Output/DS/cleaveLand_result/t_plot/aqc-miR167_arahy.Tifrunner.gnm2.ann1.3ZKN46.1_558_TPlot.pdf
aqc-miR167	arahy.Tifrunner.gnm2.ann1.3ZKN46.2	arahy.Tifrunner.gnm2.ann1.3ZKN46	-	DEAD-box ATP-dependent RNA helicase	GO:0003676(nucleic acid binding);GO:0004386(helicase activity);GO:0005524(ATP binding);GO:0008026(ATP-dependent helicase activity)	NA	523	542	534	0.701799	6.5	.(((((((((.(((-(((((.&.))))).))).))))))))).	AAGGUCAUGCGGGC-GCUUGG&UCAAGCUGCCAGCAUGAUCUA	2	56.899	2	0.631057	Output/DS/cleaveLand_result/t_plot/aqc-miR167_arahy.Tifrunner.gnm2.ann1.3ZKN46.2_534_TPlot.pdf
aqc-miR167	arahy.Tifrunner.gnm2.ann1.43GLKP.1	arahy.Tifrunner.gnm2.ann1.43GLKP	HDG1	homeobox-leucine zipper protein ANTHOCYANINLESS 2-like isoform X1 [Glycine max]	GO:0003677(DNA binding);GO:0003700(sequence-specific DNA binding transcription factor activity);GO:0005634(nucleus);GO:0008289(lipid binding);GO:0043565(sequence-specific DNA binding)	NA	3188	3209	3199	0.66838	7	(((((..(((((((..(((((.&.)))))-.)))))))..)))))	UAGAUGCUGCUGGCUCGCUUGU&UCAAGC-UGCCAGCAUGAUCUA	1	28.4495	4	0.993908	Output/DS/cleaveLand_result/t_plot/aqc-miR167_arahy.Tifrunner.gnm2.ann1.43GLKP.1_3199_TPlot.pdf
aqc-miR167	arahy.Tifrunner.gnm2.ann1.4B2YIP.1	arahy.Tifrunner.gnm2.ann1.4B2YIP	-	uncharacterized protein C18orf8 isoform X2 [Glycine max]	NA	NA	2822	2843	2832	0.676093	6	((((-(((((((.(.((((((((&))))))))-)-))))))).))))	UGGA-CAUGCUGAGACAGCUUGG&UCAAGCUG-C-CAGCAUGAUCUA	1	28.4495	4	0.989918	Output/DS/cleaveLand_result/t_plot/aqc-miR167_arahy.Tifrunner.gnm2.ann1.4B2YIP.1_2832_TPlot.pdf
aqc-miR167	arahy.Tifrunner.gnm2.ann1.67S2V9.1	arahy.Tifrunner.gnm2.ann1.67S2V9	-	Pentatricopeptide repeat (PPR) superfamily protein	GO:0005515(protein binding)	NA	1386	1406	1397	0.683805	6.5	..(((((((((((.(.(((((&))))).).)))))))))))..	GUGGUCAUGCUGGGAACUUGA&UCAAGCUGCCAGCAUGAUCUA	1	28.4495	4	0.978535	Output/DS/cleaveLand_result/t_plot/aqc-miR167_arahy.Tifrunner.gnm2.ann1.67S2V9.1_1397_TPlot.pdf
aqc-miR167	arahy.Tifrunner.gnm2.ann1.EIIH6H.1	arahy.Tifrunner.gnm2.ann1.EIIH6H	ARF8	auxin response factor 8	GO:0003677(DNA binding);GO:0005634(nucleus);GO:0009725(response to hormone);GO:0046983(protein dimerization activity)	ko04075(Plant hormone signal transduction)	2379	2399	2390	0.874036	2	(((((((.((((((((((((.&.)))))))))))).)))))))	UAGAUCAGGCUGGCAGCUUGU&UCAAGCUGCCAGCAUGAUCUA	43	1223.33	0	0.00026245	Output/DS/cleaveLand_result/t_plot/aqc-miR167_arahy.Tifrunner.gnm2.ann1.EIIH6H.1_2390_TPlot.pdf
aqc-miR167	arahy.Tifrunner.gnm2.ann1.MJPM8B.1	arahy.Tifrunner.gnm2.ann1.MJPM8B	UAF30	SWIB/MDM2 domain superfamily protein	GO:0005515(protein binding)	NA	484	505	495	0.742931	5	.((((((.(((((((.((((((&))))))-))))))).)))))).	GAGAUCAAGUUGGCAUGCUUGA&UCAAGC-UGCCAGCAUGAUCUA	1	28.4495	4	0.697746	Output/DS/cleaveLand_result/t_plot/aqc-miR167_arahy.Tifrunner.gnm2.ann1.MJPM8B.1_495_TPlot.pdf
aqc-miR167	arahy.Tifrunner.gnm2.ann1.MU7GXS.1	arahy.Tifrunner.gnm2.ann1.MU7GXS	PAE10	protein notum homolog isoform X1 [Glycine max]	NA	NA	886	908	899	0.658098	7	.((((.(..((((((((((((((&))))))))))))))-.)-)))).	CGGAUGCUCUGCUGGUGGCUUGG&UCAAGCUGCCAGCA-UG-AUCUA	1	28.4495	4	0.997845	Output/DS/cleaveLand_result/t_plot/aqc-miR167_arahy.Tifrunner.gnm2.ann1.MU7GXS.1_899_TPlot.pdf
aqc-miR167	arahy.Tifrunner.gnm2.ann1.PXWH2C.1	arahy.Tifrunner.gnm2.ann1.PXWH2C	HDG1	homeobox-leucine zipper protein ANTHOCYANINLESS 2-like isoform X1 [Glycine max]	GO:0003677(DNA binding);GO:0003700(sequence-specific DNA binding transcription factor activity);GO:0005634(nucleus);GO:0008289(lipid binding);GO:0043565(sequence-specific DNA binding)	NA	3184	3205	3195	0.66838	7	(((((..(((((((..(((((.&.)))))-.)))))))..)))))	UAGAUGCUGCUGGCUCGCUUGU&UCAAGC-UGCCAGCAUGAUCUA	3	85.3485	2	0.894626	Output/DS/cleaveLand_result/t_plot/aqc-miR167_arahy.Tifrunner.gnm2.ann1.PXWH2C.1_3195_TPlot.pdf
aqc-miR167	arahy.Tifrunner.gnm2.ann1.S4AEC7.1	arahy.Tifrunner.gnm2.ann1.S4AEC7	-	protochlorophyllide oxidoreductase A	GO:0008152(metabolic process);GO:0016491(oxidoreductase activity);GO:0016630(protochlorophyllide reductase activity);GO:0055114(oxidation-reduction process)	NA	854	873	864	0.696658	5.5	.(((-(.((((((((((((((&)))))))))))))).).))).	GGGA-CUUGCUGGUGGCUUGA&UCAAGCUGCCAGCAUGAUCUA	7	199.147	2	0.694485	Output/DS/cleaveLand_result/t_plot/aqc-miR167_arahy.Tifrunner.gnm2.ann1.S4AEC7.1_864_TPlot.pdf
aqc-miR167	arahy.Tifrunner.gnm2.ann1.TZ3SVZ.1	arahy.Tifrunner.gnm2.ann1.TZ3SVZ	ARF8	auxin response factor 8	GO:0003677(DNA binding);GO:0005634(nucleus);GO:0009725(response to hormone);GO:0046983(protein dimerization activity)	ko04075(Plant hormone signal transduction)	2595	2615	2606	0.874036	2	(((((((.((((((((((((.&.)))))))))))).)))))))	UAGAUCAGGCUGGCAGCUUGU&UCAAGCUGCCAGCAUGAUCUA	53	1507.82	0	0.000787144	Output/DS/cleaveLand_result/t_plot/aqc-miR167_arahy.Tifrunner.gnm2.ann1.TZ3SVZ.1_2606_TPlot.pdf
aqc-miR167	arahy.Tifrunner.gnm2.ann1.TZ3SVZ.2	arahy.Tifrunner.gnm2.ann1.TZ3SVZ	ARF8	auxin response factor 8	GO:0003677(DNA binding);GO:0005634(nucleus);GO:0009725(response to hormone);GO:0046983(protein dimerization activity)	ko04075(Plant hormone signal transduction)	2382	2402	2393	0.874036	2	(((((((.((((((((((((.&.)))))))))))).)))))))	UAGAUCAGGCUGGCAGCUUGU&UCAAGCUGCCAGCAUGAUCUA	62	1763.87	0	0.00131156	Output/DS/cleaveLand_result/t_plot/aqc-miR167_arahy.Tifrunner.gnm2.ann1.TZ3SVZ.2_2393_TPlot.pdf
aqc-miR167	arahy.Tifrunner.gnm2.ann1.TZ3SVZ.3	arahy.Tifrunner.gnm2.ann1.TZ3SVZ	ARF8	auxin response factor 8	GO:0003677(DNA binding);GO:0005634(nucleus);GO:0009725(response to hormone);GO:0046983(protein dimerization activity)	ko04075(Plant hormone signal transduction)	2367	2387	2378	0.874036	2	(((((((.((((((((((((.&.)))))))))))).)))))))	UAGAUCAGGCUGGCAGCUUGU&UCAAGCUGCCAGCAUGAUCUA	47	1337.13	0	0.00104939	Output/DS/cleaveLand_result/t_plot/aqc-miR167_arahy.Tifrunner.gnm2.ann1.TZ3SVZ.3_2378_TPlot.pdf
aqc-miR167	arahy.Tifrunner.gnm2.ann1.XR6FWD.1	arahy.Tifrunner.gnm2.ann1.XR6FWD	MTACP2	acyl carrier protein 5	GO:0006633(fatty acid biosynthetic process)	ko00190(Oxidative phosphorylation)	432	451	443	0.650386	5.5	.((((((((.(((((-(((((&))))).))))).)))))))).	GAGAUCGUGAUGGCA-CUUGA&UCAAGCUGCCAGCAUGAUCUA	3	85.3485	2	0.940966	Output/DS/cleaveLand_result/t_plot/aqc-miR167_arahy.Tifrunner.gnm2.ann1.XR6FWD.1_443_TPlot.pdf
aqc-miR167	arahy.Tifrunner.gnm2.ann1.YGB7WG.1	arahy.Tifrunner.gnm2.ann1.YGB7WG	yidA	haloacid dehalogenase-like hydrolase	GO:0004222(metalloendopeptidase activity);GO:0006364(rRNA processing);GO:0008152(metabolic process);GO:0016787(hydrolase activity)	NA	606	627	617	0.699229	6	(((((.((((((((.(((((((&)))))))-)))))))).)))))	UAGAUGAUGUUGGCGGGUUUGA&UCAAGCU-GCCAGCAUGAUCUA	2	56.899	2	0.659711	Output/DS/cleaveLand_result/t_plot/aqc-miR167_arahy.Tifrunner.gnm2.ann1.YGB7WG.1_617_TPlot.pdf
aqc-miR167	arahy.Tifrunner.gnm2.ann1.YGB7WG.2	arahy.Tifrunner.gnm2.ann1.YGB7WG	yidA	haloacid dehalogenase-like hydrolase	GO:0004222(metalloendopeptidase activity);GO:0006364(rRNA processing);GO:0008152(metabolic process);GO:0016787(hydrolase activity)	NA	606	627	617	0.699229	6	(((((.((((((((.(((((((&)))))))-)))))))).)))))	UAGAUGAUGUUGGCGGGUUUGA&UCAAGCU-GCCAGCAUGAUCUA	1	28.4495	4	0.924369	Output/DS/cleaveLand_result/t_plot/aqc-miR167_arahy.Tifrunner.gnm2.ann1.YGB7WG.2_617_TPlot.pdf
aqc-miR167	arahy.Tifrunner.gnm2.ann1.ZFYB8G.1	arahy.Tifrunner.gnm2.ann1.ZFYB8G	QWRF2	QWRF motif-containing protein 2-like isoform X1 [Glycine max]	NA	NA	2066	2085	2076	0.655527	6.5	.(((..-((((((((((((((&))))))))))))))...))).	CGGAGU-UGCUGGUAGUUUGA&UCAAGCUGCCAGCAUGAUCUA	1	28.4495	4	0.998271	Output/DS/cleaveLand_result/t_plot/aqc-miR167_arahy.Tifrunner.gnm2.ann1.ZFYB8G.1_2076_TPlot.pdf
aqc-miR171f	arahy.Tifrunner.gnm2.ann1.IIU33D.1	arahy.Tifrunner.gnm2.ann1.IIU33D	SCL6	scarecrow-like protein 6-like [Glycine max]	NA	ko04075(Plant hormone signal transduction)	1361	1381	1372	0.974432	4	(((((((((((((((((((..&..)))))))))))))))))))	GAUAUUGGCGCGGCUCAAUCA&UAAUUGAGCCGUGCCAAUAUC	66	1877.67	0	0.00026245	Output/DS/cleaveLand_result/t_plot/aqc-miR171f_arahy.Tifrunner.gnm2.ann1.IIU33D.1_1372_TPlot.pdf
aqc-miR171f	arahy.Tifrunner.gnm2.ann1.KTR52G.1	arahy.Tifrunner.gnm2.ann1.KTR52G	-	bZIP transcription factor bZIP109 isoform X1 [Glycine max]	NA	NA	866	885	877	0.698864	5	...((((((((((-(((((((&))))))).))))))))))...	UGAAUUGGCACGG-UCAAUUA&UAAUUGAGCCGUGCCAAUAUC	3	85.3485	2	0.454663	Output/DS/cleaveLand_result/t_plot/aqc-miR171f_arahy.Tifrunner.gnm2.ann1.KTR52G.1_877_TPlot.pdf
aqc-miR171f	arahy.Tifrunner.gnm2.ann1.PUF87X.1	arahy.Tifrunner.gnm2.ann1.PUF87X	-	bZIP transcription factor bZIP109 isoform X1 [Glycine max]	NA	NA	1030	1049	1041	0.698864	5	...((((((((((-(((((((&))))))).))))))))))...	UGAAUUGGCACGG-UCAAUUA&UAAUUGAGCCGUGCCAAUAUC	1	28.4495	4	0.749778	Output/DS/cleaveLand_result/t_plot/aqc-miR171f_arahy.Tifrunner.gnm2.ann1.PUF87X.1_1041_TPlot.pdf
aqc-miR171f	arahy.Tifrunner.gnm2.ann1.S44JZV.1	arahy.Tifrunner.gnm2.ann1.S44JZV	-	bZIP transcription factor bZIP109 isoform X1 [Glycine max]	NA	NA	516	535	527	0.698864	5	...((((((((((-(((((((&))))))).))))))))))...	UGAAUUGGCACGG-UCAAUUA&UAAUUGAGCCGUGCCAAUAUC	1	28.4495	4	0.733514	Output/DS/cleaveLand_result/t_plot/aqc-miR171f_arahy.Tifrunner.gnm2.ann1.S44JZV.1_527_TPlot.pdf
aqc-miR477e	arahy.Tifrunner.gnm2.ann1.0F5MQQ.1	arahy.Tifrunner.gnm2.ann1.0F5MQQ	At5g10290	ATP-binding/protein serine/threonine kinase [Glycine max]	GO:0004672(protein kinase activity);GO:0004674(protein serine/threonine kinase activity);GO:0005515(protein binding);GO:0005524(ATP binding);GO:0006468(protein phosphorylation)	NA	1509	1527	1518	0.682741	7	...((((((-(((((((((.&.))))))))).))))))...	UGAAAGCCC-UGGGGGAGAU&CUCUCCCUCAAGGGCUUCUA	1	28.4495	4	0.999873	Output/DS/cleaveLand_result/t_plot/aqc-miR477e_arahy.Tifrunner.gnm2.ann1.0F5MQQ.1_1518_TPlot.pdf
aqc-miR477e	arahy.Tifrunner.gnm2.ann1.2LG1YU.1	arahy.Tifrunner.gnm2.ann1.2LG1YU	BKI1	BRI1 kinase inhibitor 1-like [Glycine max]	NA	ko04075(Plant hormone signal transduction)	649	668	659	0.687817	6	.((((((((((.((((((((&)))))))).)))))))))).	AAGAGGCUUUUCAGGGGGAG&CUCUCCCUCAAGGGCUUCUA	1	28.4495	4	0.999606	Output/DS/cleaveLand_result/t_plot/aqc-miR477e_arahy.Tifrunner.gnm2.ann1.2LG1YU.1_659_TPlot.pdf
aqc-miR477e	arahy.Tifrunner.gnm2.ann1.41KAT0.1	arahy.Tifrunner.gnm2.ann1.41KAT0	-	Ribose 5-phosphate isomerase B	GO:0005975(carbohydrate metabolic process);GO:0016853(isomerase activity)	NA	604	623	614	0.690355	5.5	..((((.(((-((((((((((&)))))))))).)))-))))..	AUGAAGAUCC-UGAGGGAGAG&CUCUCCCUCAAGGG-CUUCUA	2	56.899	3	0.604172	Output/DS/cleaveLand_result/t_plot/aqc-miR477e_arahy.Tifrunner.gnm2.ann1.41KAT0.1_614_TPlot.pdf
aqc-miR477e	arahy.Tifrunner.gnm2.ann1.6W0K3P.1	arahy.Tifrunner.gnm2.ann1.6W0K3P	APX1	ascorbate peroxidase 1	GO:0004601(peroxidase activity);GO:0006979(response to oxidative stress);GO:0020037(heme binding);GO:0055114(oxidation-reduction process)	ko00053(Ascorbate and aldarate metabolism);ko00480(Glutathione metabolism)	993	1013	1003	0.659898	7	.(((((((((((((.((.(((&))).))-))))))))))))).	AAGGAGCUUUUGAGUGGUGAG&CUCUCC-CUCAAGGGCUUCUA	3	85.3485	2	0.996118	Output/DS/cleaveLand_result/t_plot/aqc-miR477e_arahy.Tifrunner.gnm2.ann1.6W0K3P.1_1003_TPlot.pdf
aqc-miR477e	arahy.Tifrunner.gnm2.ann1.AR5NL3.2	arahy.Tifrunner.gnm2.ann1.AR5NL3	-	Mitochondrial import inner membrane translocase subunit Tim17/Tim22/Tim23 family protein	NA	NA	309	328	319	0.72335	5	.((((((((.((((.(((((&))))).)))).)))))))).	AAGAAGCCCCUGAGAGAGAG&CUCUCCCUCAAGGGCUUCUA	1	28.4495	4	0.974876	Output/DS/cleaveLand_result/t_plot/aqc-miR477e_arahy.Tifrunner.gnm2.ann1.AR5NL3.2_319_TPlot.pdf
aqc-miR477e	arahy.Tifrunner.gnm2.ann1.FI1VU9.2	arahy.Tifrunner.gnm2.ann1.FI1VU9	-	peroxisomal targeting signal 1 receptor	GO:0005515(protein binding)	NA	1522	1540	1532	0.725888	5	.(((((((((((-(((((((&))))))).))))))))))).	AAGGAGCUUUUG-GGGAGAG&CUCUCCCUCAAGGGCUUCUA	1	28.4495	4	0.955717	Output/DS/cleaveLand_result/t_plot/aqc-miR477e_arahy.Tifrunner.gnm2.ann1.FI1VU9.2_1532_TPlot.pdf
aqc-miR477e	arahy.Tifrunner.gnm2.ann1.J7EN8P.1	arahy.Tifrunner.gnm2.ann1.J7EN8P	HUB1	E3 ubiquitin-protein ligase BRE1-like protein	GO:0005515(protein binding);GO:0008270(zinc ion binding)	NA	2055	2074	2065	0.685279	5.5	(((((((((.(((((.(((.&.))).))))).)))))))))	UGGAAGCCCGUGAGGCAGAA&CUCUCCCUCAAGGGCUUCUA	1	28.4495	4	0.99979	Output/DS/cleaveLand_result/t_plot/aqc-miR477e_arahy.Tifrunner.gnm2.ann1.J7EN8P.1_2065_TPlot.pdf
aqc-miR477e	arahy.Tifrunner.gnm2.ann1.JYC97M.2	arahy.Tifrunner.gnm2.ann1.JYC97M	JMJ25	Transcription factor jumonji (jmjC) domain-containing protein	GO:0005515(protein binding);GO:0008270(zinc ion binding)	NA	2755	2774	2765	0.65736	6.5	..(((((((.(((((((((.&.))))))))).)))))))..	AUGGAGUUCAUGAGGGAGAA&CUCUCCCUCAAGGGCUUCUA	1	28.4495	4	0.999999	Output/DS/cleaveLand_result/t_plot/aqc-miR477e_arahy.Tifrunner.gnm2.ann1.JYC97M.2_2765_TPlot.pdf
aqc-miR477e	arahy.Tifrunner.gnm2.ann1.KA48HN.1	arahy.Tifrunner.gnm2.ann1.KA48HN	PRMT13	protein arginine methyltransferase 4A	GO:0006479(protein methylation);GO:0008168(methyltransferase activity)	NA	563	582	573	0.65736	7	...(((((((((((((((((&)))))))))))))))))...	UUUGGGUUUUUGAGGGAGGG&CUCUCCCUCAAGGGCUUCUA	2	56.899	2	0.996913	Output/DS/cleaveLand_result/t_plot/aqc-miR477e_arahy.Tifrunner.gnm2.ann1.KA48HN.1_573_TPlot.pdf
aqc-miR477e	arahy.Tifrunner.gnm2.ann1.KPVH9B.1	arahy.Tifrunner.gnm2.ann1.KPVH9B	EXO70B1	exocyst subunit exo70 family protein F1	GO:0000145(exocyst);GO:0006887(exocytosis)	NA	2083	2102	2093	0.652284	5	.(((.(.((((((.((((((&)))))).)))))).).))).	AAGAUGGCCUUGAAGGAGAG&CUCUCCCUCAAGGGCUUCUA	2	56.899	2	0.998294	Output/DS/cleaveLand_result/t_plot/aqc-miR477e_arahy.Tifrunner.gnm2.ann1.KPVH9B.1_2093_TPlot.pdf
aqc-miR477e	arahy.Tifrunner.gnm2.ann1.MX15H0.1	arahy.Tifrunner.gnm2.ann1.MX15H0	-	Photosystem II chlorophyll-binding protein CP43	GO:0009521(photosystem);GO:0009523(photosystem II);GO:0009767(photosynthetic electron transport chain);GO:0009772(photosynthetic electron transport in photosystem II);GO:0015979(photosynthesis);GO:0016020(membrane);GO:0016168(chlorophyll binding);GO:0030076(light-harvesting complex)	NA	1261	1280	1271	0.71066	7	((((((((((.((((((((.&.)))))))).))))))))))	UGGGGGUCCUGGGGGGAGGU&CUCUCCCUCAAGGGCUUCUA	2	56.899	2	0.888791	Output/DS/cleaveLand_result/t_plot/aqc-miR477e_arahy.Tifrunner.gnm2.ann1.MX15H0.1_1271_TPlot.pdf
aqc-miR477e	arahy.Tifrunner.gnm2.ann1.N2B8GP.1	arahy.Tifrunner.gnm2.ann1.N2B8GP	SR34A	pre-mRNA-splicing factor SF2-like isoform X6 [Glycine max]	GO:0000166(nucleotide binding);GO:0003676(nucleic acid binding)	ko03040(Spliceosome)	800	820	810	0.659898	6.5	((((((((((..((((((.((&)).))))))-.))))))))))	UAGAAGUCCUAAGAGGGAUAG&CUCUCCCUC-AAGGGCUUCUA	3	85.3485	3	0.805899	Output/DS/cleaveLand_result/t_plot/aqc-miR477e_arahy.Tifrunner.gnm2.ann1.N2B8GP.1_810_TPlot.pdf
aqc-miR477e	arahy.Tifrunner.gnm2.ann1.P6ISWJ.1	arahy.Tifrunner.gnm2.ann1.P6ISWJ	At2g26850	F-box family protein	GO:0005515(protein binding)	NA	1685	1704	1695	0.804569	5	....((((((((((((((((&))))))))))))))))....	UGCCGGUCCUUGAGGGAGAG&CUCUCCCUCAAGGGCUUCUA	1	28.4495	4	0.467264	Output/DS/cleaveLand_result/t_plot/aqc-miR477e_arahy.Tifrunner.gnm2.ann1.P6ISWJ.1_1695_TPlot.pdf
aqc-miR477e	arahy.Tifrunner.gnm2.ann1.PNMP4P.1	arahy.Tifrunner.gnm2.ann1.PNMP4P	HUB1	E3 ubiquitin-protein ligase BRE1-like protein	GO:0005515(protein binding);GO:0008270(zinc ion binding)	NA	2742	2761	2752	0.685279	5.5	(((((((((.(((((.(((.&.))).))))).)))))))))	UGGAAGCCCGUGAGGCAGAA&CUCUCCCUCAAGGGCUUCUA	2	56.899	2	0.972613	Output/DS/cleaveLand_result/t_plot/aqc-miR477e_arahy.Tifrunner.gnm2.ann1.PNMP4P.1_2752_TPlot.pdf
aqc-miR477e	arahy.Tifrunner.gnm2.ann1.X7XT05.1	arahy.Tifrunner.gnm2.ann1.X7XT05	-	dihydrolipoyl dehydrogenase	GO:0004148(dihydrolipoyl dehydrogenase activity);GO:0016491(oxidoreductase activity);GO:0045454(cell redox homeostasis);GO:0050660(flavin adenine dinucleotide binding);GO:0055114(oxidation-reduction process)	NA	985	1004	995	0.675127	4.5	(((((.(((((((.((((((&)))))).))))))).)))))	UGGAAACCCUUGAUGGAGGG&CUCUCCCUCAAGGGCUUCUA	1	28.4495	4	0.999949	Output/DS/cleaveLand_result/t_plot/aqc-miR477e_arahy.Tifrunner.gnm2.ann1.X7XT05.1_995_TPlot.pdf
aqc-miR477e	arahy.Tifrunner.gnm2.ann1.YLWP30.1	arahy.Tifrunner.gnm2.ann1.YLWP30	-	heat shock protein 70	NA	NA	1330	1351	1341	0.695431	6	.((((((.(((((((.((((((&))))))-)))))))-)))))).	AGGAAGCAUUUUGAGCGGAGAG&CUCUCC-CUCAAGG-GCUUCUA	1	28.4495	4	0.999108	Output/DS/cleaveLand_result/t_plot/aqc-miR477e_arahy.Tifrunner.gnm2.ann1.YLWP30.1_1341_TPlot.pdf
aqc-miR477e	arahy.Tifrunner.gnm2.ann1.Z845V7.3	arahy.Tifrunner.gnm2.ann1.Z845V7	-	SPFH/band 7/PHB domain membrane-associated family protein	NA	NA	1731	1750	1741	0.659898	6	.(((((((.(((((((.(((&))).))))))).))))))).	AAGGAGUCAUUGAGGGUGAG&CUCUCCCUCAAGGGCUUCUA	1	28.4495	4	0.999998	Output/DS/cleaveLand_result/t_plot/aqc-miR477e_arahy.Tifrunner.gnm2.ann1.Z845V7.3_1741_TPlot.pdf
ata-miR167f-3p	arahy.Tifrunner.gnm2.ann1.1I7GZ6.1	arahy.Tifrunner.gnm2.ann1.1I7GZ6	-	glutamate synthase 1	GO:0003824(catalytic activity);GO:0006537(glutamate biosynthetic process);GO:0006807(nitrogen compound metabolic process);GO:0008152(metabolic process);GO:0015930(glutamate synthase activity);GO:0016491(oxidoreductase activity);GO:0055114(oxidation-reduction process)	NA	2494	2514	2505	0.686842	6.5	((((((((((((-((((..(((&)))-.)))).))))))))))))	GUGAAGCUGCAG-AUGAAGCUG&CAG-AUCAUGCUGCAGCUUCAU	2	56.899	3	0.480139	Output/DS/cleaveLand_result/t_plot/ata-miR167f-3p_arahy.Tifrunner.gnm2.ann1.1I7GZ6.1_2505_TPlot.pdf
ata-miR167f-3p	arahy.Tifrunner.gnm2.ann1.1I7GZ6.2	arahy.Tifrunner.gnm2.ann1.1I7GZ6	-	glutamate synthase 1	GO:0003824(catalytic activity);GO:0006537(glutamate biosynthetic process);GO:0006807(nitrogen compound metabolic process);GO:0008152(metabolic process);GO:0015930(glutamate synthase activity);GO:0016491(oxidoreductase activity);GO:0055114(oxidation-reduction process)	NA	2446	2466	2457	0.686842	6.5	((((((((((((-((((..(((&)))-.)))).))))))))))))	GUGAAGCUGCAG-AUGAAGCUG&CAG-AUCAUGCUGCAGCUUCAU	1	28.4495	4	0.996433	Output/DS/cleaveLand_result/t_plot/ata-miR167f-3p_arahy.Tifrunner.gnm2.ann1.1I7GZ6.2_2457_TPlot.pdf
ata-miR167f-3p	arahy.Tifrunner.gnm2.ann1.1RS4AR.1	arahy.Tifrunner.gnm2.ann1.1RS4AR	OEP80	outer membrane OMP85 family protein	GO:0019867(outer membrane)	NA	1342	1362	1353	0.686842	6.5	((((((..((((((.((((((&)))))).))))))..))))))	GUGAAGGAGCAGUAGGGUCUG&CAGAUCAUGCUGCAGCUUCAU	1	28.4495	4	0.995113	Output/DS/cleaveLand_result/t_plot/ata-miR167f-3p_arahy.Tifrunner.gnm2.ann1.1RS4AR.1_1353_TPlot.pdf
ata-miR167f-3p	arahy.Tifrunner.gnm2.ann1.59KA91.1	arahy.Tifrunner.gnm2.ann1.59KA91	-	ribulose bisphosphate carboxylase/oxygenase activase	GO:0005524(ATP binding)	NA	911	932	922	0.710526	7	(((((((.((((.(((((((..&..)))))))-)))).)))))))	GUGAGGCAGCAGACAUGAUCAA&CAGAUCAUG-CUGCAGCUUCAU	12	341.394	3	0.322537	Output/DS/cleaveLand_result/t_plot/ata-miR167f-3p_arahy.Tifrunner.gnm2.ann1.59KA91.1_922_TPlot.pdf
ata-miR167f-3p	arahy.Tifrunner.gnm2.ann1.7IM9YU.2	arahy.Tifrunner.gnm2.ann1.7IM9YU	OEP80	outer membrane OMP85 family protein	GO:0019867(outer membrane)	NA	1305	1325	1316	0.686842	6.5	((((((..((((((.((((((&)))))).))))))..))))))	GUGAAGGAGCAGUAGGGUCUG&CAGAUCAUGCUGCAGCUUCAU	1	28.4495	4	0.995265	Output/DS/cleaveLand_result/t_plot/ata-miR167f-3p_arahy.Tifrunner.gnm2.ann1.7IM9YU.2_1316_TPlot.pdf
ata-miR167f-3p	arahy.Tifrunner.gnm2.ann1.7IM9YU.3	arahy.Tifrunner.gnm2.ann1.7IM9YU	OEP80	outer membrane OMP85 family protein	GO:0019867(outer membrane)	NA	1422	1442	1433	0.686842	6.5	((((((..((((((.((((((&)))))).))))))..))))))	GUGAAGGAGCAGUAGGGUCUG&CAGAUCAUGCUGCAGCUUCAU	2	56.899	2	0.893197	Output/DS/cleaveLand_result/t_plot/ata-miR167f-3p_arahy.Tifrunner.gnm2.ann1.7IM9YU.3_1433_TPlot.pdf
ata-miR167f-3p	arahy.Tifrunner.gnm2.ann1.DHZ2RQ.1	arahy.Tifrunner.gnm2.ann1.DHZ2RQ	PSAEB	photosystem I reaction center subunit IV A	GO:0009522(photosystem I);GO:0009538(photosystem I reaction center);GO:0015979(photosynthesis)	ko00195(Photosynthesis)	545	565	556	0.694737	5	((((((.((((((-((.(((((&)))))-)).)))))).))))))	AUGAAGGUGCAGC-UGCAUCUG&CAGAU-CAUGCUGCAGCUUCAU	2	56.899	3	0.43364	Output/DS/cleaveLand_result/t_plot/ata-miR167f-3p_arahy.Tifrunner.gnm2.ann1.DHZ2RQ.1_556_TPlot.pdf
ata-miR167f-3p	arahy.Tifrunner.gnm2.ann1.FN6SHM.1	arahy.Tifrunner.gnm2.ann1.FN6SHM	UPF1	DNA-binding protein SMUBP-2	GO:0003677(DNA binding);GO:0004386(helicase activity);GO:0005524(ATP binding);GO:0005737(cytoplasm);GO:0008270(zinc ion binding)	ko03013(RNA transport);ko03015(mRNA surveillance pathway)	3295	3315	3306	0.673684	7	(((((((((((-((((((.(((&)))-)))))).)))))))))))	GUGGAGCUGUA-CAUGGUCCUG&CAG-AUCAUGCUGCAGCUUCAU	1	28.4495	4	0.998815	Output/DS/cleaveLand_result/t_plot/ata-miR167f-3p_arahy.Tifrunner.gnm2.ann1.FN6SHM.1_3306_TPlot.pdf
ata-miR167f-3p	arahy.Tifrunner.gnm2.ann1.FTPE9D.2	arahy.Tifrunner.gnm2.ann1.FTPE9D	ABCG24	ATP-binding ABC transporter	GO:0000166(nucleotide binding);GO:0005524(ATP binding);GO:0016887(ATPase activity);GO:0017111(nucleoside-triphosphatase activity)	ko02010(ABC transporters)	1472	1492	1483	0.686842	7	..(((((.(((((..((((((&))))))..))))).)))))..	GAGAAGCAGCAGCUAGAUCUG&CAGAUCAUGCUGCAGCUUCAU	1	28.4495	4	0.995411	Output/DS/cleaveLand_result/t_plot/ata-miR167f-3p_arahy.Tifrunner.gnm2.ann1.FTPE9D.2_1483_TPlot.pdf
ata-miR167f-3p	arahy.Tifrunner.gnm2.ann1.L380RS.1	arahy.Tifrunner.gnm2.ann1.L380RS	UPF1	DNA-binding protein SMUBP-2	GO:0003677(DNA binding);GO:0004386(helicase activity);GO:0005524(ATP binding);GO:0005737(cytoplasm);GO:0008270(zinc ion binding)	ko03013(RNA transport);ko03015(mRNA surveillance pathway)	3295	3315	3306	0.673684	7	(((((((((((-((((((.(((&)))-)))))).)))))))))))	GUGGAGCUGUA-CAUGGUCCUG&CAG-AUCAUGCUGCAGCUUCAU	1	28.4495	4	0.998476	Output/DS/cleaveLand_result/t_plot/ata-miR167f-3p_arahy.Tifrunner.gnm2.ann1.L380RS.1_3306_TPlot.pdf
ata-miR167f-3p	arahy.Tifrunner.gnm2.ann1.NBNL1F.1	arahy.Tifrunner.gnm2.ann1.NBNL1F	GLU1	glutamate synthase 1	GO:0003824(catalytic activity);GO:0006537(glutamate biosynthetic process);GO:0006807(nitrogen compound metabolic process);GO:0008152(metabolic process);GO:0015930(glutamate synthase activity);GO:0016491(oxidoreductase activity);GO:0055114(oxidation-reduction process)	ko00630(Glyoxylate and dicarboxylate metabolism);ko00910(Nitrogen metabolism)	2486	2506	2497	0.686842	6.5	((((((((((((-((((..(((&)))-.)))).))))))))))))	GUGAAGCUGCAG-AUGAAGCUG&CAG-AUCAUGCUGCAGCUUCAU	2	56.899	3	0.503872	Output/DS/cleaveLand_result/t_plot/ata-miR167f-3p_arahy.Tifrunner.gnm2.ann1.NBNL1F.1_2497_TPlot.pdf
ata-miR167f-3p	arahy.Tifrunner.gnm2.ann1.SJ5ARF.1	arahy.Tifrunner.gnm2.ann1.SJ5ARF	CRSH	RELA/SPOT homolog 2	GO:0005509(calcium ion binding);GO:0015969(guanosine tetraphosphate metabolic process)	NA	1589	1609	1601	0.655263	6	(((..(((((((((-(((.(((&))).))).)))))))))-.)))	AUGCUAGCUGCAGC-UGAGCUG&CAGAUCAUGCUGCAGCU-UCAU	1	28.4495	4	0.999923	Output/DS/cleaveLand_result/t_plot/ata-miR167f-3p_arahy.Tifrunner.gnm2.ann1.SJ5ARF.1_1601_TPlot.pdf
ata-miR167f-3p	arahy.Tifrunner.gnm2.ann1.TDMJ0N.1	arahy.Tifrunner.gnm2.ann1.TDMJ0N	-	uncharacterized protein LOC100818172 isoform X1 [Glycine max]	NA	NA	1926	1945	1937	0.652632	5	(((((((.(((((((((-(((&))).))))))))).)))))))	AUGGAGUAGUAGCAUGA-CUG&CAGAUCAUGCUGCAGCUUCAU	1	28.4495	4	0.999959	Output/DS/cleaveLand_result/t_plot/ata-miR167f-3p_arahy.Tifrunner.gnm2.ann1.TDMJ0N.1_1937_TPlot.pdf
ata-miR167f-3p	arahy.Tifrunner.gnm2.ann1.TV1R4T.1	arahy.Tifrunner.gnm2.ann1.TV1R4T	CRSH	RELA/SPOT homolog 2	GO:0005509(calcium ion binding);GO:0015969(guanosine tetraphosphate metabolic process)	NA	1597	1617	1609	0.655263	6	(((..(((((((((-(((.(((&))).))).)))))))))-.)))	AUGCUAGCUGCAGC-UGAGCUG&CAGAUCAUGCUGCAGCU-UCAU	1	28.4495	4	0.999937	Output/DS/cleaveLand_result/t_plot/ata-miR167f-3p_arahy.Tifrunner.gnm2.ann1.TV1R4T.1_1609_TPlot.pdf
ata-miR393-5p	arahy.Tifrunner.gnm2.ann1.2FZ5KR.1	arahy.Tifrunner.gnm2.ann1.2FZ5KR	slr0305	SNARE associated Golgi protein family	NA	NA	1114	1135	1126	0.662921	6.5	((((((((.(((.(((((((((&))))))))).)))-))))))))	GUUAGUGCUGGUGCUUUUGGAA&UUCCAAAGGGAUC-GCAUUGAU	1	28.4495	4	0.974072	Output/DS/cleaveLand_result/t_plot/ata-miR393-5p_arahy.Tifrunner.gnm2.ann1.2FZ5KR.1_1126_TPlot.pdf
ata-miR393-5p	arahy.Tifrunner.gnm2.ann1.3X0QME.1	arahy.Tifrunner.gnm2.ann1.3X0QME	AFB2	transport inhibitor response 1-like protein-like [Glycine max]	GO:0005515(protein binding)	ko04075(Plant hormone signal transduction)	2582	2602	2593	0.941011	3	..((((((((((((((((((.&.))))))))))))))))))..	AACAAUGCGAUCCCUUUGGAU&UUCCAAAGGGAUCGCAUUGAU	8	227.596	2	0.0265891	Output/DS/cleaveLand_result/t_plot/ata-miR393-5p_arahy.Tifrunner.gnm2.ann1.3X0QME.1_2593_TPlot.pdf
ata-miR393-5p	arahy.Tifrunner.gnm2.ann1.8IM4PM.1	arahy.Tifrunner.gnm2.ann1.8IM4PM	TIR1	transport inhibitor response 1-like protein-like [Glycine max]	GO:0005515(protein binding)	ko04075(Plant hormone signal transduction)	1793	1813	1804	0.941011	3	..((((((((((((((((((.&.))))))))))))))))))..	GACAAUGCGAUCCCUUUGGAU&UUCCAAAGGGAUCGCAUUGAU	1	28.4495	4	0.145665	Output/DS/cleaveLand_result/t_plot/ata-miR393-5p_arahy.Tifrunner.gnm2.ann1.8IM4PM.1_1804_TPlot.pdf
ata-miR393-5p	arahy.Tifrunner.gnm2.ann1.8IM4PM.3	arahy.Tifrunner.gnm2.ann1.8IM4PM	TIR1	transport inhibitor response 1-like protein-like [Glycine max]	GO:0005515(protein binding)	ko04075(Plant hormone signal transduction)	1793	1813	1804	0.941011	3	..((((((((((((((((((.&.))))))))))))))))))..	GACAAUGCGAUCCCUUUGGAU&UUCCAAAGGGAUCGCAUUGAU	3	85.3485	2	0.0133841	Output/DS/cleaveLand_result/t_plot/ata-miR393-5p_arahy.Tifrunner.gnm2.ann1.8IM4PM.3_1804_TPlot.pdf
ata-miR393-5p	arahy.Tifrunner.gnm2.ann1.B6YWYF.1	arahy.Tifrunner.gnm2.ann1.B6YWYF	At4g00590	N-terminal nucleophile aminohydrolases (Ntn hydrolases) superfamily protein	GO:0016787(hydrolase activity)	NA	997	1016	1007	0.679775	5	(((((..-((((((((((((.&.))))))))))))...)))))	AUCAAAA-GGUCCCUUUGGAU&UUCCAAAGGGAUCGCAUUGAU	2	56.899	2	0.655094	Output/DS/cleaveLand_result/t_plot/ata-miR393-5p_arahy.Tifrunner.gnm2.ann1.B6YWYF.1_1007_TPlot.pdf
ata-miR393-5p	arahy.Tifrunner.gnm2.ann1.B6YWYF.2	arahy.Tifrunner.gnm2.ann1.B6YWYF	At4g00590	N-terminal nucleophile aminohydrolases (Ntn hydrolases) superfamily protein	GO:0016787(hydrolase activity)	NA	1256	1275	1266	0.679775	5	(((((..-((((((((((((.&.))))))))))))...)))))	AUCAAAA-GGUCCCUUUGGAU&UUCCAAAGGGAUCGCAUUGAU	1	28.4495	4	0.90572	Output/DS/cleaveLand_result/t_plot/ata-miR393-5p_arahy.Tifrunner.gnm2.ann1.B6YWYF.2_1266_TPlot.pdf
ata-miR393-5p	arahy.Tifrunner.gnm2.ann1.CP5KSN.1	arahy.Tifrunner.gnm2.ann1.CP5KSN	AKR1	aldo/keto reductase family oxidoreductase	NA	ko00010(Glycolysis / Gluconeogenesis);ko00040(Pentose and glucuronate interconversions);ko00561(Glycerolipid metabolism)	595	615	606	0.764045	4.5	(((((.((((((((((((((.&.)))))))))))))).)))))	AUUAGAGUGGUCCCUUUGGAC&UUCCAAAGGGAUCGCAUUGAU	1	28.4495	4	0.292736	Output/DS/cleaveLand_result/t_plot/ata-miR393-5p_arahy.Tifrunner.gnm2.ann1.CP5KSN.1_606_TPlot.pdf
ata-miR393-5p	arahy.Tifrunner.gnm2.ann1.E4I2JR.2	arahy.Tifrunner.gnm2.ann1.E4I2JR	BHLH144	transcription factor bHLH144-like [Glycine max]	GO:0046983(protein dimerization activity)	NA	1256	1276	1267	0.66573	6	..(((-(((((.((((((((((&))))))))))-))))).)))..	GGCAG-GUGAUGCCCUUUGGAA&UUCCAAAGGG-AUCGCAUUGAU	2	56.899	2	0.753735	Output/DS/cleaveLand_result/t_plot/ata-miR393-5p_arahy.Tifrunner.gnm2.ann1.E4I2JR.2_1267_TPlot.pdf
ata-miR393-5p	arahy.Tifrunner.gnm2.ann1.PTU9AS.1	arahy.Tifrunner.gnm2.ann1.PTU9AS	rplT	50S ribosomal protein L20	GO:0003735(structural constituent of ribosome);GO:0005622(intracellular);GO:0005840(ribosome);GO:0006412(translation);GO:0019843(rRNA binding)	ko03010(Ribosome)	449	469	460	0.668539	6	....(((.((((((((((((.&.)))))))))))).)))....	UGACAUGAGAUCCCUUUGGAU&UUCCAAAGGGAUCGCAUUGAU	2	56.899	2	0.732998	Output/DS/cleaveLand_result/t_plot/ata-miR393-5p_arahy.Tifrunner.gnm2.ann1.PTU9AS.1_460_TPlot.pdf
ata-miR393-5p	arahy.Tifrunner.gnm2.ann1.Q0SER0.1	arahy.Tifrunner.gnm2.ann1.Q0SER0	-	SNARE associated Golgi protein family	NA	NA	1121	1142	1133	0.662921	6.5	((((((((.(((.(((((((((&))))))))).)))-))))))))	GUUAGUGCUGGUGCUUUUGGAA&UUCCAAAGGGAUC-GCAUUGAU	2	56.899	2	0.772861	Output/DS/cleaveLand_result/t_plot/ata-miR393-5p_arahy.Tifrunner.gnm2.ann1.Q0SER0.1_1133_TPlot.pdf
ata-miR393-5p	arahy.Tifrunner.gnm2.ann1.X5FAHR.1	arahy.Tifrunner.gnm2.ann1.X5FAHR	TIR1	protein TRANSPORT INHIBITOR RESPONSE 1-like isoform X1 [Glycine max]	GO:0005515(protein binding)	ko04075(Plant hormone signal transduction)	1793	1813	1804	0.941011	3	..((((((((((((((((((.&.))))))))))))))))))..	GACAAUGCGAUCCCUUUGGAU&UUCCAAAGGGAUCGCAUUGAU	2	56.899	3	0.0116141	Output/DS/cleaveLand_result/t_plot/ata-miR393-5p_arahy.Tifrunner.gnm2.ann1.X5FAHR.1_1804_TPlot.pdf
ata-miR393-5p	arahy.Tifrunner.gnm2.ann1.Y9S2IA.1	arahy.Tifrunner.gnm2.ann1.Y9S2IA	AFB2	transport inhibitor response 1-like protein-like [Glycine max]	GO:0005515(protein binding)	ko04075(Plant hormone signal transduction)	2600	2620	2611	0.941011	3	..((((((((((((((((((.&.))))))))))))))))))..	AACAAUGCGAUCCCUUUGGAU&UUCCAAAGGGAUCGCAUUGAU	3	85.3485	2	0.0524712	Output/DS/cleaveLand_result/t_plot/ata-miR393-5p_arahy.Tifrunner.gnm2.ann1.Y9S2IA.1_2611_TPlot.pdf
ata-miR395b-3p	arahy.Tifrunner.gnm2.ann1.0N85F7.1	arahy.Tifrunner.gnm2.ann1.0N85F7	-	HXXXD-type acyl-transferase family protein	NA	NA	1096	1114	1104	0.696875	6	(((((((((.((((((((.&.))))))))-)))))))))	GAGUUCCCUACAAAUAUUG&AAGUGUUUG-GGGGAACUC	4	113.798	2	0.999883	Output/DS/cleaveLand_result/t_plot/ata-miR395b-3p_arahy.Tifrunner.gnm2.ann1.0N85F7.1_1104_TPlot.pdf
ata-miR395b-3p	arahy.Tifrunner.gnm2.ann1.0Z1YQG.1	arahy.Tifrunner.gnm2.ann1.0Z1YQG	ALE2	Protein kinase superfamily protein	GO:0004672(protein kinase activity);GO:0004674(protein serine/threonine kinase activity);GO:0005524(ATP binding);GO:0006468(protein phosphorylation)	NA	708	725	716	0.675	6.5	((((((((..(((((((.&.)))))))..))))))))	GAGUUUCCAAAAGCACUG&AAGUGUUUGGGGGAACUC	1	28.4495	4	1	Output/DS/cleaveLand_result/t_plot/ata-miR395b-3p_arahy.Tifrunner.gnm2.ann1.0Z1YQG.1_716_TPlot.pdf
ata-miR395b-3p	arahy.Tifrunner.gnm2.ann1.16JRKN.1	arahy.Tifrunner.gnm2.ann1.16JRKN	MCD1	multiple chloroplast division site 1	NA	NA	1198	1215	1206	0.721875	7	..(((((((((((((((.&.)))))))))))))))..	CUGUUCCUCCAGAUGCUG&AAGUGUUUGGGGGAACUC	1	28.4495	4	0.999996	Output/DS/cleaveLand_result/t_plot/ata-miR395b-3p_arahy.Tifrunner.gnm2.ann1.16JRKN.1_1206_TPlot.pdf
ata-miR395b-3p	arahy.Tifrunner.gnm2.ann1.192FJ1.1	arahy.Tifrunner.gnm2.ann1.192FJ1	-	trihelix transcription factor [Glycine max]	GO:0003682(chromatin binding)	NA	679	697	687	0.690625	6.5	.(((((((((((..(((((&)))))-.))))))))))).	UGGUUCCCUCAACUCACUU&AAGUG-UUUGGGGGAACUC	2	56.899	2	0.999942	Output/DS/cleaveLand_result/t_plot/ata-miR395b-3p_arahy.Tifrunner.gnm2.ann1.192FJ1.1_687_TPlot.pdf
ata-miR395b-3p	arahy.Tifrunner.gnm2.ann1.3KGV08.1	arahy.Tifrunner.gnm2.ann1.3KGV08	-	ubiquitin-protein ligase 1	GO:0004842(ubiquitin-protein ligase activity);GO:0005488(binding);GO:0005515(protein binding)	NA	5268	5285	5276	0.790625	2.5	(((..(((((((((((((&)))))))))))))..)))	GAGGAUCCCCAAACACUU&AAGUGUUUGGGGGAACUC	1	28.4495	4	0.919453	Output/DS/cleaveLand_result/t_plot/ata-miR395b-3p_arahy.Tifrunner.gnm2.ann1.3KGV08.1_5276_TPlot.pdf
ata-miR395b-3p	arahy.Tifrunner.gnm2.ann1.41JFP3.1	arahy.Tifrunner.gnm2.ann1.41JFP3	-	G-patch nucleic acid binding protein (ISS)	GO:0003676(nucleic acid binding)	NA	84	101	92	0.65625	7	.....(((((((((((((&))))))))))))).....	GGCACCCUCCAAGCACUU&AAGUGUUUGGGGGAACUC	1	28.4495	4	1	Output/DS/cleaveLand_result/t_plot/ata-miR395b-3p_arahy.Tifrunner.gnm2.ann1.41JFP3.1_92_TPlot.pdf
ata-miR395b-3p	arahy.Tifrunner.gnm2.ann1.54CHXN.1	arahy.Tifrunner.gnm2.ann1.54CHXN	-	Protein of unknown function, DUF538	NA	NA	163	181	172	0.65625	6.5	(((.((((((((((((.(.&.).))))))))))))-)))	GGGCUUCUCCCAAACGGUG&AAGUGUUUGGGGGAA-CUC	1	28.4495	4	1	Output/DS/cleaveLand_result/t_plot/ata-miR395b-3p_arahy.Tifrunner.gnm2.ann1.54CHXN.1_172_TPlot.pdf
ata-miR395b-3p	arahy.Tifrunner.gnm2.ann1.6M8E1A.1	arahy.Tifrunner.gnm2.ann1.6M8E1A	PGR3	Pentatricopeptide repeat (PPR) superfamily protein	GO:0005515(protein binding)	NA	2810	2827	2818	0.69375	6	((((((.(((((.((((.&.)))).))))).))))))	GAGUUCGCCCAACCAUUG&AAGUGUUUGGGGGAACUC	1	28.4495	4	1	Output/DS/cleaveLand_result/t_plot/ata-miR395b-3p_arahy.Tifrunner.gnm2.ann1.6M8E1A.1_2818_TPlot.pdf
ata-miR395b-3p	arahy.Tifrunner.gnm2.ann1.6MFS5J.1	arahy.Tifrunner.gnm2.ann1.6MFS5J	UGT709C2	UDP-Glycosyltransferase superfamily protein	GO:0008152(metabolic process)	NA	2129	2146	2137	0.653125	6	(((.-(((.(((((((((.&.)))))))))-)))..)))	GAGA-CCCACCAAACGCUC&AAGUGUUUGG-GGGAACUC	1	28.4495	4	1	Output/DS/cleaveLand_result/t_plot/ata-miR395b-3p_arahy.Tifrunner.gnm2.ann1.6MFS5J.1_2137_TPlot.pdf
ata-miR395b-3p	arahy.Tifrunner.gnm2.ann1.6PI0D0.1	arahy.Tifrunner.gnm2.ann1.6PI0D0	-	Protein kinase superfamily protein	GO:0004672(protein kinase activity);GO:0004674(protein serine/threonine kinase activity);GO:0005524(ATP binding);GO:0006468(protein phosphorylation)	NA	721	738	729	0.675	6.5	((((((((..(((((((.&.)))))))..))))))))	GAGUUUCCAAAAGCACUG&AAGUGUUUGGGGGAACUC	2	56.899	2	0.999999	Output/DS/cleaveLand_result/t_plot/ata-miR395b-3p_arahy.Tifrunner.gnm2.ann1.6PI0D0.1_729_TPlot.pdf
ata-miR395b-3p	arahy.Tifrunner.gnm2.ann1.708L2Y.1	arahy.Tifrunner.gnm2.ann1.708L2Y	At5g28300	trihelix transcription factor [Glycine max]	GO:0003682(chromatin binding)	ko00040(Pentose and glucuronate interconversions)	676	694	684	0.690625	6.5	.(((((((((((..(((((&)))))-.))))))))))).	UGGUUCCCUCAACUCACUU&AAGUG-UUUGGGGGAACUC	2	56.899	2	0.999946	Output/DS/cleaveLand_result/t_plot/ata-miR395b-3p_arahy.Tifrunner.gnm2.ann1.708L2Y.1_684_TPlot.pdf
ata-miR395b-3p	arahy.Tifrunner.gnm2.ann1.72M3AR.2	arahy.Tifrunner.gnm2.ann1.72M3AR	ALMT9	aluminum-activated malate transporter 9	GO:0015743(malate transport)	NA	227	246	237	0.740625	6	((((..(((.(((((((((.&.))))))))).)))--))))	GAGUACUCCGCCAAACGCUG&AAGUGUUUGGGGGA--ACUC	3	85.3485	2	0.968663	Output/DS/cleaveLand_result/t_plot/ata-miR395b-3p_arahy.Tifrunner.gnm2.ann1.72M3AR.2_237_TPlot.pdf
ata-miR395b-3p	arahy.Tifrunner.gnm2.ann1.74EE6B.2	arahy.Tifrunner.gnm2.ann1.74EE6B	SNL4	paired amphipathic helix SIN3-like protein	GO:0005634(nucleus)	NA	646	663	654	0.696875	6	...(((((((((((((((&)))))))))))))))...	AUUUUCUCCCGGACACUU&AAGUGUUUGGGGGAACUC	2	56.899	2	0.999868	Output/DS/cleaveLand_result/t_plot/ata-miR395b-3p_arahy.Tifrunner.gnm2.ann1.74EE6B.2_654_TPlot.pdf
ata-miR395b-3p	arahy.Tifrunner.gnm2.ann1.7G1ZKD.1	arahy.Tifrunner.gnm2.ann1.7G1ZKD	PREP1	presequence protease 2	GO:0003824(catalytic activity);GO:0006508(proteolysis);GO:0046872(metal ion binding)	NA	1898	1916	1906	0.678125	6	(((.((((((((((.(((.&.)))-)))))))))).)))	GAGCUCUCCCAAGCUACUC&AAGU-GUUUGGGGGAACUC	1	28.4495	4	1	Output/DS/cleaveLand_result/t_plot/ata-miR395b-3p_arahy.Tifrunner.gnm2.ann1.7G1ZKD.1_1906_TPlot.pdf
ata-miR395b-3p	arahy.Tifrunner.gnm2.ann1.7G1ZKD.2	arahy.Tifrunner.gnm2.ann1.7G1ZKD	PREP1	presequence protease 2	GO:0003824(catalytic activity);GO:0006508(proteolysis);GO:0046872(metal ion binding)	NA	979	997	987	0.678125	6	(((.((((((((((.(((.&.)))-)))))))))).)))	GAGCUCUCCCAAGCUACUC&AAGU-GUUUGGGGGAACUC	1	28.4495	4	1	Output/DS/cleaveLand_result/t_plot/ata-miR395b-3p_arahy.Tifrunner.gnm2.ann1.7G1ZKD.2_987_TPlot.pdf
ata-miR395b-3p	arahy.Tifrunner.gnm2.ann1.8T2R0M.1	arahy.Tifrunner.gnm2.ann1.8T2R0M	CYP95	Cyclophilin-like peptidyl-prolyl cis-trans isomerase family protein	GO:0003755(peptidyl-prolyl cis-trans isomerase activity);GO:0006457(protein folding)	NA	1824	1842	1832	0.775	7	(((((((((((((.(((..&..)))-)))))))))))))	GAGUUCUCCCAGACCACCA&AAGUG-UUUGGGGGAACUC	1	28.4495	4	0.952839	Output/DS/cleaveLand_result/t_plot/ata-miR395b-3p_arahy.Tifrunner.gnm2.ann1.8T2R0M.1_1832_TPlot.pdf
ata-miR395b-3p	arahy.Tifrunner.gnm2.ann1.9CNE94.1	arahy.Tifrunner.gnm2.ann1.9CNE94	-	Tesmin/TSO1-like CXC domain-containing protein	NA	NA	705	722	713	0.68125	6.5	.(((((((((((.((((.&.)))).))))))))))).	CGGUUCCCUCAACCGCUC&AAGUGUUUGGGGGAACUC	1	28.4495	4	1	Output/DS/cleaveLand_result/t_plot/ata-miR395b-3p_arahy.Tifrunner.gnm2.ann1.9CNE94.1_713_TPlot.pdf
ata-miR395b-3p	arahy.Tifrunner.gnm2.ann1.AKP9LA.1	arahy.Tifrunner.gnm2.ann1.AKP9LA	SYN4	sister chromatid cohesion 1 protein 1-like isoform X2 [Glycine max]	GO:0000228(nuclear chromosome);GO:0005515(protein binding)	NA	4108	4126	4117	0.721875	3.5	((((.((((((((((((((&))))))))))))))-))))	GGGUCUCCCCCAAACGUUU&AAGUGUUUGGGGGA-ACUC	30	853.485	0	0.0965925	Output/DS/cleaveLand_result/t_plot/ata-miR395b-3p_arahy.Tifrunner.gnm2.ann1.AKP9LA.1_4117_TPlot.pdf
ata-miR395b-3p	arahy.Tifrunner.gnm2.ann1.AM5T3N.1	arahy.Tifrunner.gnm2.ann1.AM5T3N	-	Unknown protein	NA	NA	22	38	30	0.68125	5	((((.(((((-((((((.&.)))))).))))).))))	GAGUACCCCC-AAUACUC&AAGUGUUUGGGGGAACUC	3	85.3485	2	0.999995	Output/DS/cleaveLand_result/t_plot/ata-miR395b-3p_arahy.Tifrunner.gnm2.ann1.AM5T3N.1_30_TPlot.pdf
ata-miR395b-3p	arahy.Tifrunner.gnm2.ann1.ANV8L4.1	arahy.Tifrunner.gnm2.ann1.ANV8L4	-	RNA-binding protein, putative	GO:0000166(nucleotide binding);GO:0003676(nucleic acid binding)	NA	2994	3011	3002	0.76875	7	((((((((((((((((..&..))))))))))))))))	GAGUUCUCCUAAGCAUCA&AAGUGUUUGGGGGAACUC	1	28.4495	4	0.979201	Output/DS/cleaveLand_result/t_plot/ata-miR395b-3p_arahy.Tifrunner.gnm2.ann1.ANV8L4.1_3002_TPlot.pdf
ata-miR395b-3p	arahy.Tifrunner.gnm2.ann1.AUQB01.1	arahy.Tifrunner.gnm2.ann1.AUQB01	-	uncharacterized protein At5g39570-like isoform X1 [Glycine max]	NA	NA	153	170	161	0.71875	6.5	.((((((((((((.((((&)))).)))))))))))).	CGGUUCCUCCGAGGACUU&AAGUGUUUGGGGGAACUC	2	56.899	3	0.795821	Output/DS/cleaveLand_result/t_plot/ata-miR395b-3p_arahy.Tifrunner.gnm2.ann1.AUQB01.1_161_TPlot.pdf
ata-miR395b-3p	arahy.Tifrunner.gnm2.ann1.B1R1KQ.1	arahy.Tifrunner.gnm2.ann1.B1R1KQ	EXPA6	Cell wall protein EXP2	GO:0005576(extracellular region);GO:0009664(plant-type cell wall organization)	NA	1112	1130	1121	0.740625	5.5	((((((((.((((.(((((&))))).))))-))))))))	GGGUUCCCUCCAAUUACUU&AAGUGUUUGG-GGGAACUC	2	56.899	2	0.972613	Output/DS/cleaveLand_result/t_plot/ata-miR395b-3p_arahy.Tifrunner.gnm2.ann1.B1R1KQ.1_1121_TPlot.pdf
ata-miR395b-3p	arahy.Tifrunner.gnm2.ann1.B872W9.1	arahy.Tifrunner.gnm2.ann1.B872W9	-	Pentatricopeptide repeat (PPR-like) superfamily protein	GO:0005515(protein binding)	NA	899	916	907	0.6625	6.5	.((((((((((.((((((&)))))).)))))))))).	UGGUUCCUCCAUAUGCUU&AAGUGUUUGGGGGAACUC	1	28.4495	4	1	Output/DS/cleaveLand_result/t_plot/ata-miR395b-3p_arahy.Tifrunner.gnm2.ann1.B872W9.1_907_TPlot.pdf
ata-miR395b-3p	arahy.Tifrunner.gnm2.ann1.C3G91V.1	arahy.Tifrunner.gnm2.ann1.C3G91V	GDI1	RAB GDP dissociation inhibitor 2	GO:0005093(Rab GDP-dissociation inhibitor activity);GO:0015031(protein transport)	NA	1075	1092	1083	0.746875	4.5	(((.((((((((((((((&)))))))))))))).)))	GAGCUUCCCCAGGCAUUU&AAGUGUUUGGGGGAACUC	2	56.899	3	0.581994	Output/DS/cleaveLand_result/t_plot/ata-miR395b-3p_arahy.Tifrunner.gnm2.ann1.C3G91V.1_1083_TPlot.pdf
ata-miR395b-3p	arahy.Tifrunner.gnm2.ann1.DTTE32.1	arahy.Tifrunner.gnm2.ann1.DTTE32	-	hypothetical protein	NA	NA	773	790	781	0.7375	7	((((.(((((((((((..&..))))))))))).))))	GAGUGCCCUCAAGCGCCC&AAGUGUUUGGGGGAACUC	1	28.4495	4	0.999821	Output/DS/cleaveLand_result/t_plot/ata-miR395b-3p_arahy.Tifrunner.gnm2.ann1.DTTE32.1_781_TPlot.pdf
ata-miR395b-3p	arahy.Tifrunner.gnm2.ann1.ES5BWW.1	arahy.Tifrunner.gnm2.ann1.ES5BWW	ATHB-15	DNA binding protein, putative	GO:0003677(DNA binding);GO:0003700(sequence-specific DNA binding transcription factor activity);GO:0008289(lipid binding);GO:0043565(sequence-specific DNA binding)	NA	3206	3224	3214	0.74375	4.5	(((((((((((((.((((.&.))))-)))))))))))))	GAGUUUCCCCAAAUCAUUC&AAGUG-UUUGGGGGAACUC	2	56.899	3	0.613313	Output/DS/cleaveLand_result/t_plot/ata-miR395b-3p_arahy.Tifrunner.gnm2.ann1.ES5BWW.1_3214_TPlot.pdf
ata-miR395b-3p	arahy.Tifrunner.gnm2.ann1.ETL7ZI.1	arahy.Tifrunner.gnm2.ann1.ETL7ZI	-	P-loop containing nucleoside triphosphate hydrolases superfamily protein	NA	NA	259	276	267	0.675	7	((((.((((((((.((..&..)).)))))))).))))	GAGUACCCCCAAAGAUGC&AAGUGUUUGGGGGAACUC	1	28.4495	4	1	Output/DS/cleaveLand_result/t_plot/ata-miR395b-3p_arahy.Tifrunner.gnm2.ann1.ETL7ZI.1_267_TPlot.pdf
ata-miR395b-3p	arahy.Tifrunner.gnm2.ann1.F8HZ0X.1	arahy.Tifrunner.gnm2.ann1.F8HZ0X	gpatch11	Nucleic acid binding protein, putative	GO:0003676(nucleic acid binding)	ko00310(Lysine degradation)	281	297	289	0.684375	7	((((((((((.(((-((.&.)).))).))))))))))	GAGUUCCCCUUAGC-CUC&AAGUGUUUGGGGGAACUC	1	28.4495	4	1	Output/DS/cleaveLand_result/t_plot/ata-miR395b-3p_arahy.Tifrunner.gnm2.ann1.F8HZ0X.1_289_TPlot.pdf
ata-miR395b-3p	arahy.Tifrunner.gnm2.ann1.FP7IK1.1	arahy.Tifrunner.gnm2.ann1.FP7IK1	-	Protein kinase superfamily protein	GO:0004672(protein kinase activity);GO:0004674(protein serine/threonine kinase activity);GO:0005524(ATP binding);GO:0006468(protein phosphorylation)	NA	34	50	41	0.68125	5.5	(((((-(((((((((((.&.))))))))))).)))))	GGGUU-CCUCAGACGCUA&AAGUGUUUGGGGGAACUC	2	56.899	3	0.971536	Output/DS/cleaveLand_result/t_plot/ata-miR395b-3p_arahy.Tifrunner.gnm2.ann1.FP7IK1.1_41_TPlot.pdf
ata-miR395b-3p	arahy.Tifrunner.gnm2.ann1.G68EH0.1	arahy.Tifrunner.gnm2.ann1.G68EH0	-	clustered mitochondria protein-like [Glycine max]	GO:0005515(protein binding)	NA	128	147	136	0.7	7	((((.((((((...((((((&))))))--.)))))).))))	GAGUACCCCCACCUACACUU&AAGUGU--UUGGGGGAACUC	1	28.4495	4	1	Output/DS/cleaveLand_result/t_plot/ata-miR395b-3p_arahy.Tifrunner.gnm2.ann1.G68EH0.1_136_TPlot.pdf
ata-miR395b-3p	arahy.Tifrunner.gnm2.ann1.GFW533.1	arahy.Tifrunner.gnm2.ann1.GFW533	-	uncharacterized protein At4g26450-like isoform X2 [Glycine max]	NA	NA	2081	2098	2089	0.68125	7	...((((((((((.(((.&.))).))))))))))...	CACUUCCCCCAAGGACUG&AAGUGUUUGGGGGAACUC	1	28.4495	4	1	Output/DS/cleaveLand_result/t_plot/ata-miR395b-3p_arahy.Tifrunner.gnm2.ann1.GFW533.1_2089_TPlot.pdf
ata-miR395b-3p	arahy.Tifrunner.gnm2.ann1.GK2FLE.1	arahy.Tifrunner.gnm2.ann1.GK2FLE	-	NAD(P)-binding Rossmann-fold superfamily protein	GO:0008152(metabolic process);GO:0016491(oxidoreductase activity)	ko04146(Peroxisome)	752	770	761	0.685	6	(((....(((((((((((.&.)))))))))))-...)))	GAGAUGGCCCCAAACACUC&AAGUGUUUGGGG-GAACUC	3	85.3485	2	0.99998	Output/DS/cleaveLand_result/t_plot/ata-miR395b-3p_arahy.Tifrunner.gnm2.ann1.GK2FLE.1_761_TPlot.pdf
ata-miR395b-3p	arahy.Tifrunner.gnm2.ann1.H0CTPA.1	arahy.Tifrunner.gnm2.ann1.H0CTPA	At1g52310	Protein kinase superfamily protein	GO:0004672(protein kinase activity);GO:0004713(protein tyrosine kinase activity);GO:0005524(ATP binding);GO:0006468(protein phosphorylation);GO:0030246(carbohydrate binding)	NA	2025	2042	2033	0.653125	7	.(((((((((((.(((..&..))).))))))))))).	CAGUUCUCCCAACCACCU&AAGUGUUUGGGGGAACUC	1	28.4495	4	1	Output/DS/cleaveLand_result/t_plot/ata-miR395b-3p_arahy.Tifrunner.gnm2.ann1.H0CTPA.1_2033_TPlot.pdf
ata-miR395b-3p	arahy.Tifrunner.gnm2.ann1.HA7VEA.2	arahy.Tifrunner.gnm2.ann1.HA7VEA	IRX9H	Mitochondrial transcription termination factor family protein	GO:0003924(GTPase activity);GO:0005515(protein binding);GO:0005525(GTP binding);GO:0015018(galactosylgalactosylxylosylprotein 3-beta-glucuronosyltransferase activity);GO:0016020(membrane)	NA	1804	1820	1812	0.671875	6	(((((((((.-(((((((&)))))))..)))))))))	GAGUUCCCUG-AAUACUU&AAGUGUUUGGGGGAACUC	1	28.4495	4	1	Output/DS/cleaveLand_result/t_plot/ata-miR395b-3p_arahy.Tifrunner.gnm2.ann1.HA7VEA.2_1812_TPlot.pdf
ata-miR395b-3p	arahy.Tifrunner.gnm2.ann1.HZCX8J.1	arahy.Tifrunner.gnm2.ann1.HZCX8J	At5g58800	Quinone reductase family protein	GO:0010181(FMN binding);GO:0016491(oxidoreductase activity)	ko00130(Ubiquinone and other terpenoid-quinone biosynthesis)	304	321	312	0.709375	5.5	.((..(((((((((((((&)))))))))))))..)).	UGGGCCUCCCAAGCACUU&AAGUGUUUGGGGGAACUC	1	28.4495	4	1	Output/DS/cleaveLand_result/t_plot/ata-miR395b-3p_arahy.Tifrunner.gnm2.ann1.HZCX8J.1_312_TPlot.pdf
ata-miR395b-3p	arahy.Tifrunner.gnm2.ann1.IA95G7.1	arahy.Tifrunner.gnm2.ann1.IA95G7	-	F-box family protein	GO:0005515(protein binding)	NA	450	467	458	0.75	6	...(((((((((((((..&..)))))))))))))...	UUCUUCCCCCAAACACCC&AAGUGUUUGGGGGAACUC	1	28.4495	4	0.998698	Output/DS/cleaveLand_result/t_plot/ata-miR395b-3p_arahy.Tifrunner.gnm2.ann1.IA95G7.1_458_TPlot.pdf
ata-miR395b-3p	arahy.Tifrunner.gnm2.ann1.IFP09X.1	arahy.Tifrunner.gnm2.ann1.IFP09X	At5g49770	ATP binding / kinase/ protein serine / threonine kinase	GO:0004672(protein kinase activity);GO:0004674(protein serine/threonine kinase activity);GO:0005515(protein binding);GO:0005524(ATP binding);GO:0006468(protein phosphorylation)	NA	1679	1696	1687	0.678125	7	..((((((((((((((..&..))))))))))))))..	GUGUUCUCUCAAACACAA&AAGUGUUUGGGGGAACUC	1	28.4495	4	1	Output/DS/cleaveLand_result/t_plot/ata-miR395b-3p_arahy.Tifrunner.gnm2.ann1.IFP09X.1_1687_TPlot.pdf
ata-miR395b-3p	arahy.Tifrunner.gnm2.ann1.IFU2A8.2	arahy.Tifrunner.gnm2.ann1.IFU2A8	-	RING/FYVE/PHD zinc finger superfamily protein	GO:0005515(protein binding);GO:0008270(zinc ion binding)	NA	2672	2690	2681	0.696875	4.5	(((((.((((((((((((.&.))))))))))))-)))))	GGGUUACUUCCAAACACUC&AAGUGUUUGGGGG-AACUC	1	28.4495	4	1	Output/DS/cleaveLand_result/t_plot/ata-miR395b-3p_arahy.Tifrunner.gnm2.ann1.IFU2A8.2_2681_TPlot.pdf
ata-miR395b-3p	arahy.Tifrunner.gnm2.ann1.JLT3U8.2	arahy.Tifrunner.gnm2.ann1.JLT3U8	-	Unknown protein	NA	NA	124	140	132	0.721875	6.5	((((((((((.-(((((.&.)))))..))))))))))	GGGUUCCUCCU-ACACUA&AAGUGUUUGGGGGAACUC	1	28.4495	4	0.999995	Output/DS/cleaveLand_result/t_plot/ata-miR395b-3p_arahy.Tifrunner.gnm2.ann1.JLT3U8.2_132_TPlot.pdf
ata-miR395b-3p	arahy.Tifrunner.gnm2.ann1.JM0DSQ.1	arahy.Tifrunner.gnm2.ann1.JM0DSQ	-	high mobility group B2	NA	ko03410(Base excision repair)	111	127	118	0.734375	5	(((.-(((((((((((((&)))))))))))))..)))	GAGG-CCUCCAAGCGCUU&AAGUGUUUGGGGGAACUC	2	56.899	3	0.685421	Output/DS/cleaveLand_result/t_plot/ata-miR395b-3p_arahy.Tifrunner.gnm2.ann1.JM0DSQ.1_118_TPlot.pdf
ata-miR395b-3p	arahy.Tifrunner.gnm2.ann1.JN2MSV.1	arahy.Tifrunner.gnm2.ann1.JN2MSV	MDH1	lactate/malate dehydrogenase family protein	GO:0003824(catalytic activity);GO:0005975(carbohydrate metabolic process);GO:0006108(malate metabolic process);GO:0016491(oxidoreductase activity);GO:0016615(malate dehydrogenase activity);GO:0046554(malate dehydrogenase(NADP+) activity);GO:0055114(oxidation-reduction process)	ko00620(Pyruvate metabolism);ko00710(Carbon fixation in photosynthetic organisms)	282	299	290	0.765625	4.5	((((.(((((((((((..&..))))))))))).))))	GAGUGUCCCCAAACACCA&AAGUGUUUGGGGGAACUC	1	28.4495	4	0.98703	Output/DS/cleaveLand_result/t_plot/ata-miR395b-3p_arahy.Tifrunner.gnm2.ann1.JN2MSV.1_290_TPlot.pdf
ata-miR395b-3p	arahy.Tifrunner.gnm2.ann1.K2X0H0.1	arahy.Tifrunner.gnm2.ann1.K2X0H0	-	GTP binding Elongation factor Tu family protein	GO:0003924(GTPase activity);GO:0005525(GTP binding)	NA	205	222	213	0.65	4.5	(((.((((((((((.((.&.)).)))))))))).)))	GAGCUUCCCCAAACCCUC&AAGUGUUUGGGGGAACUC	2	56.899	2	1	Output/DS/cleaveLand_result/t_plot/ata-miR395b-3p_arahy.Tifrunner.gnm2.ann1.K2X0H0.1_213_TPlot.pdf
ata-miR395b-3p	arahy.Tifrunner.gnm2.ann1.K2X0H0.2	arahy.Tifrunner.gnm2.ann1.K2X0H0	-	GTP binding Elongation factor Tu family protein	GO:0003924(GTPase activity);GO:0005525(GTP binding)	NA	205	222	213	0.65	4.5	(((.((((((((((.((.&.)).)))))))))).)))	GAGCUUCCCCAAACCCUC&AAGUGUUUGGGGGAACUC	2	56.899	2	1	Output/DS/cleaveLand_result/t_plot/ata-miR395b-3p_arahy.Tifrunner.gnm2.ann1.K2X0H0.2_213_TPlot.pdf
ata-miR395b-3p	arahy.Tifrunner.gnm2.ann1.K8XL0V.1	arahy.Tifrunner.gnm2.ann1.K8XL0V	PSAM2	Secretory carrier membrane protein (SCAMP) family protein	GO:0015031(protein transport);GO:0016021(integral component of membrane)	NA	199	216	206	0.675	7	(((-((((((((((..(((&)))-.)))))))))).)))	GAG-UCCCCCAGAUCUCUU&AAG-UGUUUGGGGGAACUC	2	56.899	2	0.999999	Output/DS/cleaveLand_result/t_plot/ata-miR395b-3p_arahy.Tifrunner.gnm2.ann1.K8XL0V.1_206_TPlot.pdf
ata-miR395b-3p	arahy.Tifrunner.gnm2.ann1.KET370.1	arahy.Tifrunner.gnm2.ann1.KET370	-	HXXXD-type acyl-transferase family protein	NA	NA	1100	1118	1108	0.696875	6	(((((((((.((((((((.&.))))))))-)))))))))	GAGUUCCCUACAAAUAUUG&AAGUGUUUG-GGGGAACUC	2	56.899	3	0.918548	Output/DS/cleaveLand_result/t_plot/ata-miR395b-3p_arahy.Tifrunner.gnm2.ann1.KET370.1_1108_TPlot.pdf
ata-miR395b-3p	arahy.Tifrunner.gnm2.ann1.KLAQ17.1	arahy.Tifrunner.gnm2.ann1.KLAQ17	-	phosphoribosylglycinamide formyltransferase	GO:0004644(phosphoribosylglycinamide formyltransferase activity);GO:0006189('de novo' IMP biosynthetic process);GO:0008168(methyltransferase activity);GO:0009058(biosynthetic process)	NA	9	27	18	0.715625	5	.((.((((((((((((((.&.))))))))))))))-)).	AAGCUUCCCUCAGACACUC&AAGUGUUUGGGGGAA-CUC	1	28.4495	4	0.999999	Output/DS/cleaveLand_result/t_plot/ata-miR395b-3p_arahy.Tifrunner.gnm2.ann1.KLAQ17.1_18_TPlot.pdf
ata-miR395b-3p	arahy.Tifrunner.gnm2.ann1.L17SH6.1	arahy.Tifrunner.gnm2.ann1.L17SH6	-	histone-lysine N-methyltransferase 2D-like isoform X5 [Glycine max]	GO:0005515(protein binding);GO:0008270(zinc ion binding)	NA	1484	1502	1493	0.6625	6	((((.((.((((((((((.&.))))))))))-)).))))	GGGUCUCACCCAAGCACUC&AAGUGUUUGGG-GGAACUC	2	56.899	2	1	Output/DS/cleaveLand_result/t_plot/ata-miR395b-3p_arahy.Tifrunner.gnm2.ann1.L17SH6.1_1493_TPlot.pdf
ata-miR395b-3p	arahy.Tifrunner.gnm2.ann1.L1NCK3.1	arahy.Tifrunner.gnm2.ann1.L1NCK3	-	glucan endo-1,3-beta-glucosidase 5-like [Glycine max]	GO:0005975(carbohydrate metabolic process)	NA	748	764	756	0.71875	5	(((((((((((((-(((.&.))).)))))))))))))	GAGUUCCCUCAAG-ACUA&AAGUGUUUGGGGGAACUC	1	28.4495	4	0.999997	Output/DS/cleaveLand_result/t_plot/ata-miR395b-3p_arahy.Tifrunner.gnm2.ann1.L1NCK3.1_756_TPlot.pdf
ata-miR395b-3p	arahy.Tifrunner.gnm2.ann1.L8L2Y0.1	arahy.Tifrunner.gnm2.ann1.L8L2Y0	-	HXXXD-type acyl-transferase family protein	NA	NA	1045	1065	1055	0.734375	7	(((..((((((.((((((((.&.))))))))-))))))--)))	GAGAAUUCCCCACAAGCGCUG&AAGUGUUUG-GGGGAA--CUC	1	28.4495	4	0.999892	Output/DS/cleaveLand_result/t_plot/ata-miR395b-3p_arahy.Tifrunner.gnm2.ann1.L8L2Y0.1_1055_TPlot.pdf
ata-miR395b-3p	arahy.Tifrunner.gnm2.ann1.LFBK1H.2	arahy.Tifrunner.gnm2.ann1.LFBK1H	PVIP	HEAT SHOCK PROTEIN 89.1	GO:0005524(ATP binding);GO:0006457(protein folding);GO:0006950(response to stress);GO:0051082(unfolded protein binding)	NA	1640	1656	1648	0.70625	6	..((((((((-(((((((&))))))).))))))))..	CUGUUCCCCC-GAUACUU&AAGUGUUUGGGGGAACUC	1	28.4495	4	1	Output/DS/cleaveLand_result/t_plot/ata-miR395b-3p_arahy.Tifrunner.gnm2.ann1.LFBK1H.2_1648_TPlot.pdf
ata-miR395b-3p	arahy.Tifrunner.gnm2.ann1.M8ZI6S.1	arahy.Tifrunner.gnm2.ann1.M8ZI6S	OXP1	hypothetical protein	NA	ko00480(Glutathione metabolism)	1143	1161	1152	0.728125	3.5	.((((.(((((((((((((&)))))))))))))-)))).	UGGUUACUCCCAAACACUU&AAGUGUUUGGGGG-AACUC	1	28.4495	4	0.999974	Output/DS/cleaveLand_result/t_plot/ata-miR395b-3p_arahy.Tifrunner.gnm2.ann1.M8ZI6S.1_1152_TPlot.pdf
ata-miR395b-3p	arahy.Tifrunner.gnm2.ann1.MF78WR.1	arahy.Tifrunner.gnm2.ann1.MF78WR	WDL4	TPX2 (targeting protein for Xklp2) protein family	NA	NA	557	574	565	0.696875	4	((..(((((((((((((.&.)))))))))))))..))	GAUAUCCCUCAAACACUA&AAGUGUUUGGGGGAACUC	3	85.3485	3	0.921353	Output/DS/cleaveLand_result/t_plot/ata-miR395b-3p_arahy.Tifrunner.gnm2.ann1.MF78WR.1_565_TPlot.pdf
ata-miR395b-3p	arahy.Tifrunner.gnm2.ann1.MTT3CS.1	arahy.Tifrunner.gnm2.ann1.MTT3CS	-	Dehydrogenase/reductase SDR family member	GO:0016491(oxidoreductase activity)	ko04146(Peroxisome)	139	157	148	0.685	6	(((....(((((((((((.&.)))))))))))-...)))	GAGAUGGCCCCAAACACUC&AAGUGUUUGGGG-GAACUC	1	28.4495	4	1	Output/DS/cleaveLand_result/t_plot/ata-miR395b-3p_arahy.Tifrunner.gnm2.ann1.MTT3CS.1_148_TPlot.pdf
ata-miR395b-3p	arahy.Tifrunner.gnm2.ann1.N4FZLH.1	arahy.Tifrunner.gnm2.ann1.N4FZLH	NTL9	Unknown protein	NA	NA	3142	3160	3150	0.703125	6	...(((((((((.((((((&))))))-)))))))))...	AUAUUCCCCCAGAACACUU&AAGUGU-UUGGGGGAACUC	1	28.4495	4	1	Output/DS/cleaveLand_result/t_plot/ata-miR395b-3p_arahy.Tifrunner.gnm2.ann1.N4FZLH.1_3150_TPlot.pdf
ata-miR395b-3p	arahy.Tifrunner.gnm2.ann1.N4FZLH.2	arahy.Tifrunner.gnm2.ann1.N4FZLH	NTL9	Unknown protein	NA	NA	3142	3160	3150	0.703125	6	...(((((((((.((((((&))))))-)))))))))...	AUAUUCCCCCAGAACACUU&AAGUGU-UUGGGGGAACUC	1	28.4495	4	1	Output/DS/cleaveLand_result/t_plot/ata-miR395b-3p_arahy.Tifrunner.gnm2.ann1.N4FZLH.2_3150_TPlot.pdf
ata-miR395b-3p	arahy.Tifrunner.gnm2.ann1.N5BDHI.1	arahy.Tifrunner.gnm2.ann1.N5BDHI	PRT6	E3 ubiquitin-protein ligase	GO:0004842(ubiquitin-protein ligase activity);GO:0008270(zinc ion binding)	NA	2095	2113	2104	0.69375	4.5	..(((.((((((((((((.&.))))))))))))-)))..	AUGUUAUCCCCAAACACUG&AAGUGUUUGGGGG-AACUC	5	142.248	2	0.999898	Output/DS/cleaveLand_result/t_plot/ata-miR395b-3p_arahy.Tifrunner.gnm2.ann1.N5BDHI.1_2104_TPlot.pdf
ata-miR395b-3p	arahy.Tifrunner.gnm2.ann1.N7I05Z.2	arahy.Tifrunner.gnm2.ann1.N7I05Z	CCT2	T-complex protein 1 subunit beta-like [Glycine max]	GO:0005524(ATP binding);GO:0006457(protein folding);GO:0044267(cellular protein metabolic process);GO:0051082(unfolded protein binding)	NA	1564	1581	1572	0.7	7	..(((((((((((((((.&.)))))))))))))))..	GCGUUCUCUCGAGCACUC&AAGUGUUUGGGGGAACUC	1	28.4495	4	1	Output/DS/cleaveLand_result/t_plot/ata-miR395b-3p_arahy.Tifrunner.gnm2.ann1.N7I05Z.2_1572_TPlot.pdf
ata-miR395b-3p	arahy.Tifrunner.gnm2.ann1.NZQI89.1	arahy.Tifrunner.gnm2.ann1.NZQI89	-	Glycine cleavage T-protein family	GO:0004047(aminomethyltransferase activity);GO:0005515(protein binding);GO:0005737(cytoplasm);GO:0006546(glycine catabolic process)	NA	85	102	93	0.765625	5	(.(((((((.(((((((.&.))))))).))))))).)	GUGUUCCCCGAAACGCUG&AAGUGUUUGGGGGAACUC	1	28.4495	4	0.986615	Output/DS/cleaveLand_result/t_plot/ata-miR395b-3p_arahy.Tifrunner.gnm2.ann1.NZQI89.1_93_TPlot.pdf
ata-miR395b-3p	arahy.Tifrunner.gnm2.ann1.PC9ITH.1	arahy.Tifrunner.gnm2.ann1.PC9ITH	CHLD	magnesium chelatase i2	GO:0000166(nucleotide binding);GO:0005524(ATP binding);GO:0015979(photosynthesis);GO:0015995(chlorophyll biosynthetic process);GO:0016851(magnesium chelatase activity);GO:0017111(nucleoside-triphosphatase activity)	ko00860(Porphyrin and chlorophyll metabolism)	2101	2116	2108	0.671875	3	((-(((((((((((-(((&))).))))))))))).))	GA-UUCCCCCAAAC-CUU&AAGUGUUUGGGGGAACUC	1	28.4495	4	1	Output/DS/cleaveLand_result/t_plot/ata-miR395b-3p_arahy.Tifrunner.gnm2.ann1.PC9ITH.1_2108_TPlot.pdf
ata-miR395b-3p	arahy.Tifrunner.gnm2.ann1.PC9ITH.2	arahy.Tifrunner.gnm2.ann1.PC9ITH	CHLD	magnesium chelatase i2	GO:0000166(nucleotide binding);GO:0005524(ATP binding);GO:0015979(photosynthesis);GO:0015995(chlorophyll biosynthetic process);GO:0016851(magnesium chelatase activity);GO:0017111(nucleoside-triphosphatase activity)	ko00860(Porphyrin and chlorophyll metabolism)	2101	2116	2108	0.671875	3	((-(((((((((((-(((&))).))))))))))).))	GA-UUCCCCCAAAC-CUU&AAGUGUUUGGGGGAACUC	2	56.899	2	1	Output/DS/cleaveLand_result/t_plot/ata-miR395b-3p_arahy.Tifrunner.gnm2.ann1.PC9ITH.2_2108_TPlot.pdf
ata-miR395b-3p	arahy.Tifrunner.gnm2.ann1.PD2L2L.1	arahy.Tifrunner.gnm2.ann1.PD2L2L	CURT1A	thylakoid membrane phosphoprotein 14 kDa protein	NA	ko00562(Inositol phosphate metabolism);ko04070(Phosphatidylinositol signaling system)	586	603	594	0.71875	4	...(((((((((((((((&)))))))))))))))...	AACUUCCCUCAAACACUU&AAGUGUUUGGGGGAACUC	12	341.394	2	0.996562	Output/DS/cleaveLand_result/t_plot/ata-miR395b-3p_arahy.Tifrunner.gnm2.ann1.PD2L2L.1_594_TPlot.pdf
ata-miR395b-3p	arahy.Tifrunner.gnm2.ann1.QN4KPS.1	arahy.Tifrunner.gnm2.ann1.QN4KPS	PGRL1A	PGR5-LIKE A	NA	NA	613	630	621	0.753125	5.5	(((((((((((((((((.&.)))))))))))))))))	GAGUUUCUUCAGGCACUG&AAGUGUUUGGGGGAACUC	1	28.4495	4	0.996544	Output/DS/cleaveLand_result/t_plot/ata-miR395b-3p_arahy.Tifrunner.gnm2.ann1.QN4KPS.1_621_TPlot.pdf
ata-miR395b-3p	arahy.Tifrunner.gnm2.ann1.R30FAJ.1	arahy.Tifrunner.gnm2.ann1.R30FAJ	CIPK25	protein kinase family protein	GO:0004672(protein kinase activity);GO:0004674(protein serine/threonine kinase activity);GO:0005524(ATP binding);GO:0006468(protein phosphorylation);GO:0007165(signal transduction)	NA	348	366	357	0.665625	7	..((.(((((((((((((.&.)))))))))))))-))..	GUGUGUCCCUCGGACACUA&AAGUGUUUGGGGGA-ACUC	3	85.3485	3	0.992156	Output/DS/cleaveLand_result/t_plot/ata-miR395b-3p_arahy.Tifrunner.gnm2.ann1.R30FAJ.1_357_TPlot.pdf
ata-miR395b-3p	arahy.Tifrunner.gnm2.ann1.RBIZ8B.1	arahy.Tifrunner.gnm2.ann1.RBIZ8B	SYN4	sister chromatid cohesion 1 protein 4	GO:0000228(nuclear chromosome);GO:0005515(protein binding)	NA	4111	4129	4120	0.721875	3.5	((((.((((((((((((((&))))))))))))))-))))	GGGUCUCCCCCAAACGUUU&AAGUGUUUGGGGGA-ACUC	26	739.687	0	0.0982509	Output/DS/cleaveLand_result/t_plot/ata-miR395b-3p_arahy.Tifrunner.gnm2.ann1.RBIZ8B.1_4120_TPlot.pdf
ata-miR395b-3p	arahy.Tifrunner.gnm2.ann1.SP6Q80.1	arahy.Tifrunner.gnm2.ann1.SP6Q80	-	Pentatricopeptide repeat (PPR) superfamily protein	NA	NA	14	31	22	0.715625	7	(((((((((((((((...&...)))))))))))))))	GGGUUUCCCCAAAUAGGA&AAGUGUUUGGGGGAACUC	1	28.4495	4	0.999999	Output/DS/cleaveLand_result/t_plot/ata-miR395b-3p_arahy.Tifrunner.gnm2.ann1.SP6Q80.1_22_TPlot.pdf
ata-miR395b-3p	arahy.Tifrunner.gnm2.ann1.TSPL2B.1	arahy.Tifrunner.gnm2.ann1.TSPL2B	GDI1	RAB GDP dissociation inhibitor 2	GO:0005093(Rab GDP-dissociation inhibitor activity);GO:0015031(protein transport)	NA	1070	1087	1078	0.746875	4.5	(((.((((((((((((((&)))))))))))))).)))	GAGCUUCCCCAGGCAUUU&AAGUGUUUGGGGGAACUC	2	56.899	2	0.94628	Output/DS/cleaveLand_result/t_plot/ata-miR395b-3p_arahy.Tifrunner.gnm2.ann1.TSPL2B.1_1078_TPlot.pdf
ata-miR395b-3p	arahy.Tifrunner.gnm2.ann1.TSPL2B.2	arahy.Tifrunner.gnm2.ann1.TSPL2B	GDI1	RAB GDP dissociation inhibitor 2	GO:0005093(Rab GDP-dissociation inhibitor activity);GO:0015031(protein transport)	NA	1031	1048	1039	0.746875	4.5	(((.((((((((((((((&)))))))))))))).)))	GAGCUUCCCCAGGCAUUU&AAGUGUUUGGGGGAACUC	1	28.4495	4	0.999188	Output/DS/cleaveLand_result/t_plot/ata-miR395b-3p_arahy.Tifrunner.gnm2.ann1.TSPL2B.2_1039_TPlot.pdf
ata-miR395b-3p	arahy.Tifrunner.gnm2.ann1.VI5MD4.1	arahy.Tifrunner.gnm2.ann1.VI5MD4	-	2-phosphoglycolate phosphatase 1	GO:0008152(metabolic process);GO:0016791(phosphatase activity)	NA	557	573	565	0.665625	5	((((((((.-((((((((&))))))))..))))))))	GAGUUCCUG-AAACACUU&AAGUGUUUGGGGGAACUC	1	28.4495	4	1	Output/DS/cleaveLand_result/t_plot/ata-miR395b-3p_arahy.Tifrunner.gnm2.ann1.VI5MD4.1_565_TPlot.pdf
ata-miR395b-3p	arahy.Tifrunner.gnm2.ann1.VW8XB4.1	arahy.Tifrunner.gnm2.ann1.VW8XB4	-	alpha dioxygenase	GO:0004601(peroxidase activity);GO:0006979(response to oxidative stress);GO:0020037(heme binding);GO:0055114(oxidation-reduction process)	NA	2024	2041	2032	0.79375	4	....((((((((((((((&))))))))))))))....	ACUCUCCCCCAAACACUU&AAGUGUUUGGGGGAACUC	1	28.4495	4	0.902704	Output/DS/cleaveLand_result/t_plot/ata-miR395b-3p_arahy.Tifrunner.gnm2.ann1.VW8XB4.1_2032_TPlot.pdf
ata-miR395b-3p	arahy.Tifrunner.gnm2.ann1.VY3GX3.1	arahy.Tifrunner.gnm2.ann1.VY3GX3	-	E3 ubiquitin-protein ligase	GO:0004842(ubiquitin-protein ligase activity);GO:0008270(zinc ion binding)	NA	2079	2097	2088	0.69375	4.5	..(((.((((((((((((.&.))))))))))))-)))..	AUGUUAUCCCCAAACACUG&AAGUGUUUGGGGG-AACUC	1	28.4495	4	1	Output/DS/cleaveLand_result/t_plot/ata-miR395b-3p_arahy.Tifrunner.gnm2.ann1.VY3GX3.1_2088_TPlot.pdf
ata-miR395b-3p	arahy.Tifrunner.gnm2.ann1.W1ERKC.1	arahy.Tifrunner.gnm2.ann1.W1ERKC	BGAL3	beta-galactosidase 3	GO:0005975(carbohydrate metabolic process);GO:0030246(carbohydrate binding)	ko00052(Galactose metabolism);ko00600(Sphingolipid metabolism);ko00531(Glycosaminoglycan degradation);ko00604(Glycosphingolipid biosynthesis - ganglio series);ko00511(Other glycan degradation)	2416	2434	2425	0.65	6.5	(((((((.((((((((((.&.))))))))))-)))))))	GAGUUUCAUCCGAACAUUA&AAGUGUUUGGG-GGAACUC	1	28.4495	4	1	Output/DS/cleaveLand_result/t_plot/ata-miR395b-3p_arahy.Tifrunner.gnm2.ann1.W1ERKC.1_2425_TPlot.pdf
ata-miR395b-3p	arahy.Tifrunner.gnm2.ann1.W4JVCT.1	arahy.Tifrunner.gnm2.ann1.W4JVCT	Os07g0682400	RNA-binding domain CCCH-type zinc finger protein	GO:0000166(nucleotide binding);GO:0003676(nucleic acid binding);GO:0046872(metal ion binding)	NA	3519	3536	3527	0.684375	6	..((((((((((((((((&))))))))))))))))..	CCGUUCCCCCGAGUAUUU&AAGUGUUUGGGGGAACUC	1	28.4495	4	1	Output/DS/cleaveLand_result/t_plot/ata-miR395b-3p_arahy.Tifrunner.gnm2.ann1.W4JVCT.1_3527_TPlot.pdf
ata-miR395b-3p	arahy.Tifrunner.gnm2.ann1.XP1WSF.1	arahy.Tifrunner.gnm2.ann1.XP1WSF	CIPK25	protein kinase family protein	GO:0004672(protein kinase activity);GO:0004674(protein serine/threonine kinase activity);GO:0005524(ATP binding);GO:0006468(protein phosphorylation);GO:0007165(signal transduction)	NA	350	368	359	0.665625	7	..((.(((((((((((((.&.)))))))))))))-))..	GUGUGUCCCUCGGACACUA&AAGUGUUUGGGGGA-ACUC	5	142.248	3	0.99069	Output/DS/cleaveLand_result/t_plot/ata-miR395b-3p_arahy.Tifrunner.gnm2.ann1.XP1WSF.1_359_TPlot.pdf
ata-miR395b-3p	arahy.Tifrunner.gnm2.ann1.XUU5QY.3	arahy.Tifrunner.gnm2.ann1.XUU5QY	-	polyadenylate-binding protein 1	GO:0000166(nucleotide binding);GO:0003676(nucleic acid binding)	ko00500(Starch and sucrose metabolism)	677	695	686	0.675	7	(((.((.((((((((((..&..))))))))))-)).)))	GAGCUCUCCCCAAACAUGC&AAGUGUUUGGGG-GAACUC	1	28.4495	4	1	Output/DS/cleaveLand_result/t_plot/ata-miR395b-3p_arahy.Tifrunner.gnm2.ann1.XUU5QY.3_686_TPlot.pdf
ata-miR395b-3p	arahy.Tifrunner.gnm2.ann1.Z40WPA.1	arahy.Tifrunner.gnm2.ann1.Z40WPA	EMB2360	glutathione reductase	GO:0004362(glutathione-disulfide reductase activity);GO:0006749(glutathione metabolic process);GO:0016491(oxidoreductase activity);GO:0045454(cell redox homeostasis);GO:0050660(flavin adenine dinucleotide binding);GO:0050661(NADP binding);GO:0055114(oxidation-reduction process)	ko00480(Glutathione metabolism)	1089	1106	1097	0.65	7	((((..((((((((..((&))..))))))))..))))	GAGUCGCCCCAAGCUAUU&AAGUGUUUGGGGGAACUC	1	28.4495	4	1	Output/DS/cleaveLand_result/t_plot/ata-miR395b-3p_arahy.Tifrunner.gnm2.ann1.Z40WPA.1_1097_TPlot.pdf
ata-miR395b-3p	arahy.Tifrunner.gnm2.ann1.ZSCD81.1	arahy.Tifrunner.gnm2.ann1.ZSCD81	-	tRNA (guanine-N(7)-)-methyltransferase non-catalytic subunit	GO:0005515(protein binding);GO:0036265(RNA(guanine-N7)-methylation)	NA	807	824	815	0.665625	5.5	((((.(((((((((((((&))))))))))))).))))	GGGUGCUCCUAGAUACUU&AAGUGUUUGGGGGAACUC	1	28.4495	4	1	Output/DS/cleaveLand_result/t_plot/ata-miR395b-3p_arahy.Tifrunner.gnm2.ann1.ZSCD81.1_815_TPlot.pdf
ata-miR408-3p	arahy.Tifrunner.gnm2.ann1.0270XD.1	arahy.Tifrunner.gnm2.ann1.0270XD	CDC5	cell division cycle 5	NA	ko03040(Spliceosome)	27	47	38	0.668966	6	(((((..(((((((((..(((&)))..)))))))))-.)))))	GGCAGAAGAAGAGGCAAGGCA&UGCACUGCCUCUUC-CCUGCC	2	56.899	2	0.997736	Output/DS/cleaveLand_result/t_plot/ata-miR408-3p_arahy.Tifrunner.gnm2.ann1.0270XD.1_38_TPlot.pdf
ata-miR408-3p	arahy.Tifrunner.gnm2.ann1.06CD8W.1	arahy.Tifrunner.gnm2.ann1.06CD8W	KCS1	3-ketoacyl-CoA synthase 1	GO:0003824(catalytic activity);GO:0006633(fatty acid biosynthetic process);GO:0008152(metabolic process);GO:0008610(lipid biosynthetic process);GO:0016020(membrane)	ko00062(Fatty acid elongation)	1044	1064	1054	0.685057	5	.(((.((((((((((.((((.&.))))-)))))))))).))).	UGCAUGGAAGAGGCACGUGCC&UGCAC-UGCCUCUUCCCUGCC	4	113.798	2	0.987632	Output/DS/cleaveLand_result/t_plot/ata-miR408-3p_arahy.Tifrunner.gnm2.ann1.06CD8W.1_1054_TPlot.pdf
ata-miR408-3p	arahy.Tifrunner.gnm2.ann1.0A7D8K.1	arahy.Tifrunner.gnm2.ann1.0A7D8K	-	zinc finger (C2H2 type) family protein	GO:0046872(metal ion binding)	NA	761	781	771	0.710345	4	((((..((((((((((.((((&))))-))))))))))..))))	GGCAUUGAAGAGGCAGAUGCA&UGCA-CUGCCUCUUCCCUGCC	1	28.4495	4	0.999213	Output/DS/cleaveLand_result/t_plot/ata-miR408-3p_arahy.Tifrunner.gnm2.ann1.0A7D8K.1_771_TPlot.pdf
ata-miR408-3p	arahy.Tifrunner.gnm2.ann1.0HJ3TW.1	arahy.Tifrunner.gnm2.ann1.0HJ3TW	UAF30	SWIB/MDM2 domain superfamily protein	GO:0003677(DNA binding);GO:0005515(protein binding)	NA	250	270	261	0.662069	6	((((...(((((((((((((.&.)))))))))))))-..))))	GGCAAAAGAAGAGGUGGUGCU&UGCACUGCCUCUUC-CCUGCC	2	56.899	2	0.999142	Output/DS/cleaveLand_result/t_plot/ata-miR408-3p_arahy.Tifrunner.gnm2.ann1.0HJ3TW.1_261_TPlot.pdf
ata-miR408-3p	arahy.Tifrunner.gnm2.ann1.0X3R4P.1	arahy.Tifrunner.gnm2.ann1.0X3R4P	At5g40230	Serine-type endopeptidase isoform 2	GO:0003824(catalytic activity);GO:0004252(serine-type endopeptidase activity);GO:0005515(protein binding);GO:0006508(proteolysis)	NA	534	554	545	0.795402	3	(((((.((((((((((((.((&)).))))))))))))-)))))	GGCAGCGGAAGAGGCAGUACA&UGCACUGCCUCUUCC-CUGCC	3	85.3485	2	0.384353	Output/DS/cleaveLand_result/t_plot/ata-miR408-3p_arahy.Tifrunner.gnm2.ann1.0X3R4P.1_545_TPlot.pdf
ata-miR408-3p	arahy.Tifrunner.gnm2.ann1.1VR9T8.1	arahy.Tifrunner.gnm2.ann1.1VR9T8	-	ERD (early-responsive to dehydration stress) family protein	GO:0016020(membrane)	NA	2759	2779	2770	0.666667	7	((.((((((((((((..((.(&).))..))))))))))))-))	GGACAGGGAAGAGGCCAUGGA&UGCACUGCCUCUUCCCUG-CC	2	56.899	2	0.998294	Output/DS/cleaveLand_result/t_plot/ata-miR408-3p_arahy.Tifrunner.gnm2.ann1.1VR9T8.1_2770_TPlot.pdf
ata-miR408-3p	arahy.Tifrunner.gnm2.ann1.27NEX2.1	arahy.Tifrunner.gnm2.ann1.27NEX2	-	Protein of unknown function (DUF630 and DUF632)	NA	NA	1563	1583	1574	0.806897	6	((((((((((.((((((.((.&.)).))))))-))))))))))	GGCAGGGAAGAAGGCGGCGCC&UGCACUGCCU-CUUCCCUGCC	2	56.899	2	0.246453	Output/DS/cleaveLand_result/t_plot/ata-miR408-3p_arahy.Tifrunner.gnm2.ann1.27NEX2.1_1574_TPlot.pdf
ata-miR408-3p	arahy.Tifrunner.gnm2.ann1.33TMW6.1	arahy.Tifrunner.gnm2.ann1.33TMW6	-	MYB transcription factor MYB65 [Glycine max]	GO:0003677(DNA binding);GO:0003682(chromatin binding)	NA	1878	1898	1889	0.668966	6	(((((..(((((((((..(((&)))..)))))))))-.)))))	GGCAGAAGAAGAGGCAAGGCA&UGCACUGCCUCUUC-CCUGCC	1	28.4495	4	0.999999	Output/DS/cleaveLand_result/t_plot/ata-miR408-3p_arahy.Tifrunner.gnm2.ann1.33TMW6.1_1889_TPlot.pdf
ata-miR408-3p	arahy.Tifrunner.gnm2.ann1.33TMW6.2	arahy.Tifrunner.gnm2.ann1.33TMW6	-	MYB transcription factor MYB65 [Glycine max]	GO:0003677(DNA binding);GO:0003682(chromatin binding)	NA	1878	1898	1889	0.668966	6	(((((..(((((((((..(((&)))..)))))))))-.)))))	GGCAGAAGAAGAGGCAAGGCA&UGCACUGCCUCUUC-CCUGCC	1	28.4495	4	0.999999	Output/DS/cleaveLand_result/t_plot/ata-miR408-3p_arahy.Tifrunner.gnm2.ann1.33TMW6.2_1889_TPlot.pdf
ata-miR408-3p	arahy.Tifrunner.gnm2.ann1.39IB73.1	arahy.Tifrunner.gnm2.ann1.39IB73	-	P-ATPase family transporter: copper ion	GO:0000166(nucleotide binding);GO:0006812(cation transport);GO:0016021(integral component of membrane);GO:0019829(cation-transporting ATPase activity);GO:0046872(metal ion binding)	NA	1867	1890	1880	0.802299	5	((...((((((((((((((.((((&))))-))))))))))))))---))	GGAGACAGGGAAGAGGCAGUUGCA&UGCA-CUGCCUCUUCCCUG---CC	3	85.3485	2	0.266489	Output/DS/cleaveLand_result/t_plot/ata-miR408-3p_arahy.Tifrunner.gnm2.ann1.39IB73.1_1880_TPlot.pdf
ata-miR408-3p	arahy.Tifrunner.gnm2.ann1.3X0QME.1	arahy.Tifrunner.gnm2.ann1.3X0QME	AFB2	transport inhibitor response 1-like protein-like [Glycine max]	GO:0005515(protein binding)	ko04075(Plant hormone signal transduction)	2753	2774	2763	0.668966	7	(((.(((((((((..((.((((&))))-))-.))))))))).)))	GGCUGGGAAGAGGAAAGAUGCA&UGCA-CU-GCCUCUUCCCUGCC	1	28.4495	4	0.999999	Output/DS/cleaveLand_result/t_plot/ata-miR408-3p_arahy.Tifrunner.gnm2.ann1.3X0QME.1_2763_TPlot.pdf
ata-miR408-3p	arahy.Tifrunner.gnm2.ann1.58YKF3.1	arahy.Tifrunner.gnm2.ann1.58YKF3	-	putative E3 ubiquitin-protein ligase RING1a-like [Glycine max]	GO:0005515(protein binding);GO:0008270(zinc ion binding);GO:0046872(metal ion binding)	NA	1233	1252	1243	0.687356	6	((((.(((((.(((((((..&..))))))).))))).))))	GGCAUGGAAGUGGCAGUGGU&UGCACUGCCUCUUCCCUGCC	1	28.4495	4	0.999955	Output/DS/cleaveLand_result/t_plot/ata-miR408-3p_arahy.Tifrunner.gnm2.ann1.58YKF3.1_1243_TPlot.pdf
ata-miR408-3p	arahy.Tifrunner.gnm2.ann1.831W35.1	arahy.Tifrunner.gnm2.ann1.831W35	-	U-box domain-containing protein 38-like [Glycine max]	GO:0005488(binding);GO:0005515(protein binding)	NA	1552	1571	1562	0.783908	6.5	((((((((((.(((((.(((&))).))))).))))))))))	GGUAGGGAGGUGGCGGCGCA&UGCACUGCCUCUUCCCUGCC	1	28.4495	4	0.843969	Output/DS/cleaveLand_result/t_plot/ata-miR408-3p_arahy.Tifrunner.gnm2.ann1.831W35.1_1562_TPlot.pdf
ata-miR408-3p	arahy.Tifrunner.gnm2.ann1.8L1G2M.2	arahy.Tifrunner.gnm2.ann1.8L1G2M	MED36A	mediator of RNA polymerase II transcription subunit 36a-like isoform X2 [Glycine max]	GO:0003723(RNA binding);GO:0006364(rRNA processing);GO:0008033(tRNA processing);GO:0008168(methyltransferase activity)	ko03008(Ribosome biogenesis in eukaryotes)	216	236	227	0.777011	6	(((((.(((((((((((((..&..)))))))))))))-)))))	GGCAGAGGAAGAGGUGGUGGU&UGCACUGCCUCUUCC-CUGCC	1	28.4495	4	0.878713	Output/DS/cleaveLand_result/t_plot/ata-miR408-3p_arahy.Tifrunner.gnm2.ann1.8L1G2M.2_227_TPlot.pdf
ata-miR408-3p	arahy.Tifrunner.gnm2.ann1.8L6PVU.2	arahy.Tifrunner.gnm2.ann1.8L6PVU	CDC5	cell division cycle 5-like protein-like isoform X2 [Glycine max]	GO:0003677(DNA binding);GO:0003682(chromatin binding)	ko03040(Spliceosome)	1898	1918	1909	0.668966	6	(((((..(((((((((..(((&)))..)))))))))-.)))))	GGCAGAAGAAGAGGCAAGGCA&UGCACUGCCUCUUC-CCUGCC	1	28.4495	4	0.999999	Output/DS/cleaveLand_result/t_plot/ata-miR408-3p_arahy.Tifrunner.gnm2.ann1.8L6PVU.2_1909_TPlot.pdf
ata-miR408-3p	arahy.Tifrunner.gnm2.ann1.8L6PVU.3	arahy.Tifrunner.gnm2.ann1.8L6PVU	CDC5	cell division cycle 5-like protein-like isoform X2 [Glycine max]	GO:0003677(DNA binding);GO:0003682(chromatin binding)	ko03040(Spliceosome)	1898	1918	1909	0.668966	6	(((((..(((((((((..(((&)))..)))))))))-.)))))	GGCAGAAGAAGAGGCAAGGCA&UGCACUGCCUCUUC-CCUGCC	4	113.798	2	0.997674	Output/DS/cleaveLand_result/t_plot/ata-miR408-3p_arahy.Tifrunner.gnm2.ann1.8L6PVU.3_1909_TPlot.pdf
ata-miR408-3p	arahy.Tifrunner.gnm2.ann1.9D2XZ1.2	arahy.Tifrunner.gnm2.ann1.9D2XZ1	-	cell division cycle 5	GO:0003677(DNA binding);GO:0003682(chromatin binding)	NA	464	484	475	0.668966	6	(((((..(((((((((..(((&)))..)))))))))-.)))))	GGCAGAAGAAGAGGCAAGGCA&UGCACUGCCUCUUC-CCUGCC	1	28.4495	4	0.999999	Output/DS/cleaveLand_result/t_plot/ata-miR408-3p_arahy.Tifrunner.gnm2.ann1.9D2XZ1.2_475_TPlot.pdf
ata-miR408-3p	arahy.Tifrunner.gnm2.ann1.ADAJ08.1	arahy.Tifrunner.gnm2.ann1.ADAJ08	-	GTP-binding protein DLObg1-2	GO:0000166(nucleotide binding);GO:0000287(magnesium ion binding);GO:0003924(GTPase activity);GO:0005525(GTP binding)	NA	1081	1101	1092	0.777011	6	(((((((((.((((.(((((.&.))))).))))-)))))))))	GGCAGGGAAGGAGGAGGUGCU&UGCACUGCCUC-UUCCCUGCC	1	28.4495	4	0.866698	Output/DS/cleaveLand_result/t_plot/ata-miR408-3p_arahy.Tifrunner.gnm2.ann1.ADAJ08.1_1092_TPlot.pdf
ata-miR408-3p	arahy.Tifrunner.gnm2.ann1.AI6U0B.1	arahy.Tifrunner.gnm2.ann1.AI6U0B	-	zinc finger (C2H2 type) family protein	GO:0046872(metal ion binding)	NA	1607	1627	1617	0.710345	4	((((..((((((((((.((((&))))-))))))))))..))))	GGCAUUGAAGAGGCAGAUGCA&UGCA-CUGCCUCUUCCCUGCC	2	56.899	3	0.60571	Output/DS/cleaveLand_result/t_plot/ata-miR408-3p_arahy.Tifrunner.gnm2.ann1.AI6U0B.1_1617_TPlot.pdf
ata-miR408-3p	arahy.Tifrunner.gnm2.ann1.ALH963.1	arahy.Tifrunner.gnm2.ann1.ALH963	-	P-ATPase family transporter: copper ion	GO:0000166(nucleotide binding);GO:0006812(cation transport);GO:0016021(integral component of membrane);GO:0019829(cation-transporting ATPase activity);GO:0030001(metal ion transport);GO:0046872(metal ion binding)	NA	2382	2405	2395	0.802299	5	((...((((((((((((((.((((&))))-))))))))))))))---))	GGAGACAGGGAAGAGGCAGUUGCA&UGCA-CUGCCUCUUCCCUG---CC	11	312.945	2	0.276307	Output/DS/cleaveLand_result/t_plot/ata-miR408-3p_arahy.Tifrunner.gnm2.ann1.ALH963.1_2395_TPlot.pdf
ata-miR408-3p	arahy.Tifrunner.gnm2.ann1.AU4LT2.1	arahy.Tifrunner.gnm2.ann1.AU4LT2	-	ATP binding protein, putative	GO:0004672(protein kinase activity);GO:0005488(binding);GO:0005524(ATP binding);GO:0006468(protein phosphorylation)	NA	2937	2957	2948	0.705747	5.5	(((((.(((((((((.(((.(&).))).)))))))))-)))))	GGUAGAGGAAGAGGCCGUGGA&UGCACUGCCUCUUCC-CUGCC	1	28.4495	4	0.999684	Output/DS/cleaveLand_result/t_plot/ata-miR408-3p_arahy.Tifrunner.gnm2.ann1.AU4LT2.1_2948_TPlot.pdf
ata-miR408-3p	arahy.Tifrunner.gnm2.ann1.AYAJ7Z.1	arahy.Tifrunner.gnm2.ann1.AYAJ7Z	KCS1	3-ketoacyl-CoA synthase 1	GO:0003824(catalytic activity);GO:0006633(fatty acid biosynthetic process);GO:0008152(metabolic process);GO:0008610(lipid biosynthetic process);GO:0016020(membrane)	ko00062(Fatty acid elongation)	1043	1063	1053	0.685057	5	.(((.((((((((((.((((.&.))))-)))))))))).))).	UGCAUGGAAGAGGCACGUGCC&UGCAC-UGCCUCUUCCCUGCC	2	56.899	2	0.988122	Output/DS/cleaveLand_result/t_plot/ata-miR408-3p_arahy.Tifrunner.gnm2.ann1.AYAJ7Z.1_1053_TPlot.pdf
ata-miR408-3p	arahy.Tifrunner.gnm2.ann1.B1KDZW.1	arahy.Tifrunner.gnm2.ann1.B1KDZW	ATPC2	ATP synthase gamma chain 1 family protein	GO:0015986(ATP synthesis coupled proton transport)	ko00190(Oxidative phosphorylation);ko00195(Photosynthesis)	780	800	790	0.657471	7	((.(((((((..(((((((.(&).)))))))-.))))))).))	GGAAGGGAAGUUGGCAGUGGA&UGCACUGCC-UCUUCCCUGCC	2	56.899	2	0.999472	Output/DS/cleaveLand_result/t_plot/ata-miR408-3p_arahy.Tifrunner.gnm2.ann1.B1KDZW.1_790_TPlot.pdf
ata-miR408-3p	arahy.Tifrunner.gnm2.ann1.B3VI1A.1	arahy.Tifrunner.gnm2.ann1.B3VI1A	-	uncharacterized protein LOC102664495 isoform X8 [Glycine max]	NA	NA	441	460	451	0.728736	5	.((((((((((((((.((.(&).)).)))))))))))))).	AGCAGGGAAGAGGCAAUGGA&UGCACUGCCUCUUCCCUGCC	1	28.4495	4	0.997397	Output/DS/cleaveLand_result/t_plot/ata-miR408-3p_arahy.Tifrunner.gnm2.ann1.B3VI1A.1_451_TPlot.pdf
ata-miR408-3p	arahy.Tifrunner.gnm2.ann1.C9ULKZ.1	arahy.Tifrunner.gnm2.ann1.C9ULKZ	-	malate synthase	GO:0003824(catalytic activity);GO:0004474(malate synthase activity);GO:0006097(glyoxylate cycle)	ko00620(Pyruvate metabolism);ko00630(Glyoxylate and dicarboxylate metabolism)	1893	1912	1903	0.68046	5	(((((.(((((.(((((-(((&))).)))))-))))).)))))	GGCAGAGAAGAUGGCAG-GCA&UGCACUGCC-UCUUCCCUGCC	2	56.899	2	0.99449	Output/DS/cleaveLand_result/t_plot/ata-miR408-3p_arahy.Tifrunner.gnm2.ann1.C9ULKZ.1_1903_TPlot.pdf
ata-miR408-3p	arahy.Tifrunner.gnm2.ann1.C9ULKZ.2	arahy.Tifrunner.gnm2.ann1.C9ULKZ	-	malate synthase	GO:0003824(catalytic activity);GO:0004474(malate synthase activity);GO:0006097(glyoxylate cycle)	ko00620(Pyruvate metabolism);ko00630(Glyoxylate and dicarboxylate metabolism)	1077	1096	1087	0.68046	5	(((((.(((((.(((((-(((&))).)))))-))))).)))))	GGCAGAGAAGAUGGCAG-GCA&UGCACUGCC-UCUUCCCUGCC	1	28.4495	4	0.999993	Output/DS/cleaveLand_result/t_plot/ata-miR408-3p_arahy.Tifrunner.gnm2.ann1.C9ULKZ.2_1087_TPlot.pdf
ata-miR408-3p	arahy.Tifrunner.gnm2.ann1.CT41QQ.1	arahy.Tifrunner.gnm2.ann1.CT41QQ	DRAP1	nuclear factor Y, subunit C3	GO:0005622(intracellular);GO:0043565(sequence-specific DNA binding);GO:0046982(protein heterodimerization activity)	NA	845	865	856	0.698851	6.5	(((((.(((((((((.(((..&..))).)))))))))-)))))	GGUAGAGGAAGAGGCCGUGGC&UGCACUGCCUCUUCC-CUGCC	1	28.4495	4	0.999809	Output/DS/cleaveLand_result/t_plot/ata-miR408-3p_arahy.Tifrunner.gnm2.ann1.CT41QQ.1_856_TPlot.pdf
ata-miR408-3p	arahy.Tifrunner.gnm2.ann1.CV6EY6.1	arahy.Tifrunner.gnm2.ann1.CV6EY6	-	beta-hexosaminidase 2	GO:0004563(beta-N-acetylhexosaminidase activity);GO:0005975(carbohydrate metabolic process)	NA	1683	1702	1693	0.652874	7	((((((((((.((((.(((.&.))).)))).))))))))))	GGUGGGGAAGUGGCAUUGUG&UGCACUGCCUCUUCCCUGCC	1	28.4495	4	1	Output/DS/cleaveLand_result/t_plot/ata-miR408-3p_arahy.Tifrunner.gnm2.ann1.CV6EY6.1_1693_TPlot.pdf
ata-miR408-3p	arahy.Tifrunner.gnm2.ann1.D8BKSU.2	arahy.Tifrunner.gnm2.ann1.D8BKSU	-	WRC protein	NA	NA	1111	1130	1121	0.797701	4.5	...(((((((((((((((((&)))))))))))))))))...	AGAAGGGGAGGGGCAGUGCA&UGCACUGCCUCUUCCCUGCC	1	28.4495	4	0.657177	Output/DS/cleaveLand_result/t_plot/ata-miR408-3p_arahy.Tifrunner.gnm2.ann1.D8BKSU.2_1121_TPlot.pdf
ata-miR408-3p	arahy.Tifrunner.gnm2.ann1.DHGV6W.1	arahy.Tifrunner.gnm2.ann1.DHGV6W	At1g06620	1-aminocyclopropane-1-carboxylate oxidase homolog 4-like [Glycine max]	GO:0016491(oxidoreductase activity);GO:0055114(oxidation-reduction process)	ko00402(Benzoxazinoid biosynthesis)	541	561	551	0.650575	7	.(((((((((((((.((.(((&))).))-))))))))))))).	UGUAGGGAAGAGGUGAGGGCG&UGCACU-GCCUCUUCCCUGCC	8	227.596	2	0.999765	Output/DS/cleaveLand_result/t_plot/ata-miR408-3p_arahy.Tifrunner.gnm2.ann1.DHGV6W.1_551_TPlot.pdf
ata-miR408-3p	arahy.Tifrunner.gnm2.ann1.DY9A0E.1	arahy.Tifrunner.gnm2.ann1.DY9A0E	-	linker histone H1 and h5 family protein	GO:0000786(nucleosome);GO:0003677(DNA binding);GO:0005634(nucleus);GO:0006334(nucleosome assembly)	NA	1847	1866	1858	0.650575	7	((((.(((((((((.((-((.&.)).)).)))))))))-))))	GGUAGGGGGAGAGGGAG-GCC&UGCACUGCCUCUUCCC-UGCC	1	28.4495	4	1	Output/DS/cleaveLand_result/t_plot/ata-miR408-3p_arahy.Tifrunner.gnm2.ann1.DY9A0E.1_1858_TPlot.pdf
ata-miR408-3p	arahy.Tifrunner.gnm2.ann1.DZ4RFW.1	arahy.Tifrunner.gnm2.ann1.DZ4RFW	-	WRC protein	NA	NA	856	875	866	0.797701	4.5	...(((((((((((((((((&)))))))))))))))))...	AGAAGGGGAGGGGCAGUGCA&UGCACUGCCUCUUCCCUGCC	1	28.4495	4	0.634894	Output/DS/cleaveLand_result/t_plot/ata-miR408-3p_arahy.Tifrunner.gnm2.ann1.DZ4RFW.1_866_TPlot.pdf
ata-miR408-3p	arahy.Tifrunner.gnm2.ann1.DZ4RFW.2	arahy.Tifrunner.gnm2.ann1.DZ4RFW	-	WRC protein	NA	NA	1154	1173	1164	0.797701	4.5	...(((((((((((((((((&)))))))))))))))))...	AGAAGGGGAGGGGCAGUGCA&UGCACUGCCUCUUCCCUGCC	1	28.4495	4	0.611163	Output/DS/cleaveLand_result/t_plot/ata-miR408-3p_arahy.Tifrunner.gnm2.ann1.DZ4RFW.2_1164_TPlot.pdf
ata-miR408-3p	arahy.Tifrunner.gnm2.ann1.F0IXSY.1	arahy.Tifrunner.gnm2.ann1.F0IXSY	THO7A	Tho complex subunit 7/Mft1p	GO:0000445(THO complex part of transcription export complex);GO:0006397(mRNA processing)	ko03013(RNA transport)	62	81	71	0.829885	3.5	(((((((-((((((((.((((&))))-)))))))).)))))))	GGCGGGG-AGAGGCAGUUGCA&UGCA-CUGCCUCUUCCCUGCC	1	28.4495	4	0.222671	Output/DS/cleaveLand_result/t_plot/ata-miR408-3p_arahy.Tifrunner.gnm2.ann1.F0IXSY.1_71_TPlot.pdf
ata-miR408-3p	arahy.Tifrunner.gnm2.ann1.FKE2VQ.1	arahy.Tifrunner.gnm2.ann1.FKE2VQ	Rpp25l	Alba DNA/RNA-binding protein	GO:0003676(nucleic acid binding)	ko03013(RNA transport);ko03008(Ribosome biogenesis in eukaryotes)	856	876	867	0.65977	6.5	((..(((((((((((.(((.(&).))).)))))))))))-.))	GGAAGGGGAAGAGGCCGUGGA&UGCACUGCCUCUUCCCU-GCC	2	56.899	2	0.999308	Output/DS/cleaveLand_result/t_plot/ata-miR408-3p_arahy.Tifrunner.gnm2.ann1.FKE2VQ.1_867_TPlot.pdf
ata-miR408-3p	arahy.Tifrunner.gnm2.ann1.GM71XY.1	arahy.Tifrunner.gnm2.ann1.GM71XY	AAC3	ADP/ATP carrier 3	GO:0005215(transporter activity);GO:0005743(mitochondrial inner membrane);GO:0006810(transport);GO:0055085(transmembrane transport)	NA	1079	1097	1088	0.703448	4	(((-(((((((((((((.((&)).))))))))))))).)))	GGU-GGGGAGAGGCAGUUCA&UGCACUGCCUCUUCCCUGCC	2	56.899	3	0.639488	Output/DS/cleaveLand_result/t_plot/ata-miR408-3p_arahy.Tifrunner.gnm2.ann1.GM71XY.1_1088_TPlot.pdf
ata-miR408-3p	arahy.Tifrunner.gnm2.ann1.H6IXD1.1	arahy.Tifrunner.gnm2.ann1.H6IXD1	-	Preprotein translocase Sec, Sec61-beta subunit protein	NA	NA	148	168	159	0.650575	7	(((((.(..((((((((((.(&).))))))))))..)-)))))	GGCAGCGUUGGAGGCGGUGGA&UGCACUGCCUCUUCC-CUGCC	1	28.4495	4	1	Output/DS/cleaveLand_result/t_plot/ata-miR408-3p_arahy.Tifrunner.gnm2.ann1.H6IXD1.1_159_TPlot.pdf
ata-miR408-3p	arahy.Tifrunner.gnm2.ann1.HJHY8E.1	arahy.Tifrunner.gnm2.ann1.HJHY8E	CDC5	MYB transcription factor MYB65 [Glycine max]	GO:0003677(DNA binding);GO:0003682(chromatin binding)	ko03040(Spliceosome)	2097	2117	2108	0.664368	6	(((((..(((((((((..(((&)))..)))))))))-.)))))	GGCAGAAGAAGAGGCAAGGCA&UGCACUGCCUCUUC-CCUGCC	7	199.147	2	0.998568	Output/DS/cleaveLand_result/t_plot/ata-miR408-3p_arahy.Tifrunner.gnm2.ann1.HJHY8E.1_2108_TPlot.pdf
ata-miR408-3p	arahy.Tifrunner.gnm2.ann1.HLIX3I.1	arahy.Tifrunner.gnm2.ann1.HLIX3I	PLP9	PATATIN-like protein 9	GO:0006629(lipid metabolic process);GO:0008152(metabolic process)	NA	1915	1934	1925	0.668966	5.5	((((.((((((((.(((((.&.))))).)))))))).))))	GGUAUGGAAGAGGAGGUGCU&UGCACUGCCUCUUCCCUGCC	1	28.4495	4	0.999999	Output/DS/cleaveLand_result/t_plot/ata-miR408-3p_arahy.Tifrunner.gnm2.ann1.HLIX3I.1_1925_TPlot.pdf
ata-miR408-3p	arahy.Tifrunner.gnm2.ann1.HT2ILI.1	arahy.Tifrunner.gnm2.ann1.HT2ILI	OsI_027940	HSP20-like chaperones superfamily protein	NA	ko00590(Arachidonic acid metabolism)	345	364	356	0.668966	7	(((((.(((((-(((((((.(&).))))))).)))))-)))))	GGCAGAGGAAG-GGUGGUGGA&UGCACUGCCUCUUCC-CUGCC	7	199.147	2	0.997705	Output/DS/cleaveLand_result/t_plot/ata-miR408-3p_arahy.Tifrunner.gnm2.ann1.HT2ILI.1_356_TPlot.pdf
ata-miR408-3p	arahy.Tifrunner.gnm2.ann1.JG5FL4.1	arahy.Tifrunner.gnm2.ann1.JG5FL4	-	HSP20-like chaperones superfamily protein	NA	NA	343	362	354	0.668966	7	(((((.(((((-(((((((.(&).))))))).)))))-)))))	GGCAGAGGAAG-GGUGGUGGA&UGCACUGCCUCUUCC-CUGCC	5	142.248	2	0.997512	Output/DS/cleaveLand_result/t_plot/ata-miR408-3p_arahy.Tifrunner.gnm2.ann1.JG5FL4.1_354_TPlot.pdf
ata-miR408-3p	arahy.Tifrunner.gnm2.ann1.KR1ZKD.1	arahy.Tifrunner.gnm2.ann1.KR1ZKD	DEGP9	Serine-type endopeptidase isoform 2	GO:0003824(catalytic activity);GO:0004252(serine-type endopeptidase activity);GO:0005515(protein binding);GO:0006508(proteolysis)	ko03018(RNA degradation)	551	571	562	0.795402	3	(((((.((((((((((((.((&)).))))))))))))-)))))	GGCAGCGGAAGAGGCAGUACA&UGCACUGCCUCUUCC-CUGCC	1	28.4495	4	0.688077	Output/DS/cleaveLand_result/t_plot/ata-miR408-3p_arahy.Tifrunner.gnm2.ann1.KR1ZKD.1_562_TPlot.pdf
ata-miR408-3p	arahy.Tifrunner.gnm2.ann1.KX768G.1	arahy.Tifrunner.gnm2.ann1.KX768G	Rpp25l	Alba DNA/RNA-binding protein	GO:0003676(nucleic acid binding)	ko03013(RNA transport);ko03008(Ribosome biogenesis in eukaryotes)	1036	1056	1047	0.65977	6.5	((..(((((((((((.(((.(&).))).)))))))))))-.))	GGAAGGGGAAGAGGCCGUGGA&UGCACUGCCUCUUCCCU-GCC	2	56.899	2	0.999219	Output/DS/cleaveLand_result/t_plot/ata-miR408-3p_arahy.Tifrunner.gnm2.ann1.KX768G.1_1047_TPlot.pdf
ata-miR408-3p	arahy.Tifrunner.gnm2.ann1.LDRQ8E.1	arahy.Tifrunner.gnm2.ann1.LDRQ8E	At1g06620	1-aminocyclopropane-1-carboxylate oxidase homolog 4-like [Glycine max]	GO:0016491(oxidoreductase activity);GO:0055114(oxidation-reduction process)	ko00402(Benzoxazinoid biosynthesis)	1259	1279	1269	0.650575	7	.(((((((((((((.((.(((&))).))-))))))))))))).	UGUAGGGAAGAGGUGAGGGCG&UGCACU-GCCUCUUCCCUGCC	3	85.3485	2	0.999741	Output/DS/cleaveLand_result/t_plot/ata-miR408-3p_arahy.Tifrunner.gnm2.ann1.LDRQ8E.1_1269_TPlot.pdf
ata-miR408-3p	arahy.Tifrunner.gnm2.ann1.LP1JBF.1	arahy.Tifrunner.gnm2.ann1.LP1JBF	GRP-2	Nucleic acid binding protein	GO:0003676(nucleic acid binding);GO:0003677(DNA binding);GO:0008270(zinc ion binding)	NA	475	494	486	0.770115	5.5	(((((.(((((((((((-(((&))).)))))))))))-)))))	GGCGGAGGAGGAGGCAG-GUA&UGCACUGCCUCUUCC-CUGCC	2	56.899	3	0.267668	Output/DS/cleaveLand_result/t_plot/ata-miR408-3p_arahy.Tifrunner.gnm2.ann1.LP1JBF.1_486_TPlot.pdf
ata-miR408-3p	arahy.Tifrunner.gnm2.ann1.LT68UB.1	arahy.Tifrunner.gnm2.ann1.LT68UB	FAM188A	ubiquitin interaction motif-containing protein	GO:0005509(calcium ion binding)	NA	718	735	727	0.68046	7	(((-((((((-(((((((..&..))))))).)))))).)))	GGC-GGGAAG-GGCGGUGGU&UGCACUGCCUCUUCCCUGCC	2	56.899	2	0.992785	Output/DS/cleaveLand_result/t_plot/ata-miR408-3p_arahy.Tifrunner.gnm2.ann1.LT68UB.1_727_TPlot.pdf
ata-miR408-3p	arahy.Tifrunner.gnm2.ann1.NPL2R3.1	arahy.Tifrunner.gnm2.ann1.NPL2R3	-	glycine-rich protein	NA	NA	400	421	411	0.726437	6.5	(((((.((.((((((((.((((&))))-)))))))).))-)))))	GGCGGCGGCGGAGGCGGUUGCA&UGCA-CUGCCUCUUCC-CUGCC	1	28.4495	4	0.997556	Output/DS/cleaveLand_result/t_plot/ata-miR408-3p_arahy.Tifrunner.gnm2.ann1.NPL2R3.1_411_TPlot.pdf
ata-miR408-3p	arahy.Tifrunner.gnm2.ann1.NVJ6TJ.1	arahy.Tifrunner.gnm2.ann1.NVJ6TJ	-	zinc finger (C2H2 type) family protein	GO:0003676(nucleic acid binding);GO:0046872(metal ion binding)	NA	2036	2056	2046	0.710345	4	((((..((((((((((.((((&))))-))))))))))..))))	GGCAUUGAAGAGGCAGAUGCA&UGCA-CUGCCUCUUCCCUGCC	1	28.4495	4	0.999306	Output/DS/cleaveLand_result/t_plot/ata-miR408-3p_arahy.Tifrunner.gnm2.ann1.NVJ6TJ.1_2046_TPlot.pdf
ata-miR408-3p	arahy.Tifrunner.gnm2.ann1.P2WQA7.1	arahy.Tifrunner.gnm2.ann1.P2WQA7	-	ADP/ATP carrier 3	GO:0005215(transporter activity);GO:0005743(mitochondrial inner membrane);GO:0006810(transport);GO:0055085(transmembrane transport)	NA	1075	1093	1084	0.703448	4	(((-(((((((((((((.((&)).))))))))))))).)))	GGU-GGGGAGAGGCAGUUCA&UGCACUGCCUCUUCCCUGCC	2	56.899	3	0.6324	Output/DS/cleaveLand_result/t_plot/ata-miR408-3p_arahy.Tifrunner.gnm2.ann1.P2WQA7.1_1084_TPlot.pdf
ata-miR408-3p	arahy.Tifrunner.gnm2.ann1.P5QAAZ.1	arahy.Tifrunner.gnm2.ann1.P5QAAZ	At2g45070	Preprotein translocase Sec, Sec61-beta subunit protein	NA	ko03060(Protein export);ko04141(Protein processing in endoplasmic reticulum);ko04145(Phagosome)	148	168	159	0.650575	7	(((((.(..((((((((((.(&).))))))))))..)-)))))	GGCAGCGUUGGAGGCGGUGGA&UGCACUGCCUCUUCC-CUGCC	2	56.899	2	0.99983	Output/DS/cleaveLand_result/t_plot/ata-miR408-3p_arahy.Tifrunner.gnm2.ann1.P5QAAZ.1_159_TPlot.pdf
ata-miR408-3p	arahy.Tifrunner.gnm2.ann1.Q1FV6H.1	arahy.Tifrunner.gnm2.ann1.Q1FV6H	AUX28	indole-3-acetic acid inducible 14	GO:0005634(nucleus);GO:0046983(protein dimerization activity)	ko04075(Plant hormone signal transduction)	1042	1061	1053	0.714943	4	.((((.((((((-((((((((&)))))))).))))))-)))).	AGCAGCGGAAGA-GCAGUGCA&UGCACUGCCUCUUCC-CUGCC	3	85.3485	3	0.565395	Output/DS/cleaveLand_result/t_plot/ata-miR408-3p_arahy.Tifrunner.gnm2.ann1.Q1FV6H.1_1053_TPlot.pdf
ata-miR408-3p	arahy.Tifrunner.gnm2.ann1.R6YD0H.1	arahy.Tifrunner.gnm2.ann1.R6YD0H	CDC5	MYB transcription factor MYB65 [Glycine max]	GO:0003677(DNA binding);GO:0003682(chromatin binding)	ko03040(Spliceosome)	2097	2117	2108	0.664368	6	(((((..(((((((((..(((&)))..)))))))))-.)))))	GGCAGAAGAAGAGGCAAGGCA&UGCACUGCCUCUUC-CCUGCC	6	170.697	2	0.998625	Output/DS/cleaveLand_result/t_plot/ata-miR408-3p_arahy.Tifrunner.gnm2.ann1.R6YD0H.1_2108_TPlot.pdf
ata-miR408-3p	arahy.Tifrunner.gnm2.ann1.RG7NZB.2	arahy.Tifrunner.gnm2.ann1.RG7NZB	-	linker histone H1 and h5 family protein	GO:0000786(nucleosome);GO:0003677(DNA binding);GO:0005634(nucleus);GO:0006334(nucleosome assembly)	NA	421	440	432	0.650575	7	((((.(((((((((.((-((.&.)).)).)))))))))-))))	GGUAGGGGGAGAGGGAG-GCC&UGCACUGCCUCUUCCC-UGCC	1	28.4495	4	1	Output/DS/cleaveLand_result/t_plot/ata-miR408-3p_arahy.Tifrunner.gnm2.ann1.RG7NZB.2_432_TPlot.pdf
ata-miR408-3p	arahy.Tifrunner.gnm2.ann1.RVTT15.1	arahy.Tifrunner.gnm2.ann1.RVTT15	-	uncharacterized protein LOC102667616 [Glycine max]	NA	NA	654	671	664	0.726437	6	(((((((((((((--((((.&.))))..)))))))))))))	GGCAGGGAAGAGG--GUGUU&UGCACUGCCUCUUCCCUGCC	1	28.4495	4	0.997477	Output/DS/cleaveLand_result/t_plot/ata-miR408-3p_arahy.Tifrunner.gnm2.ann1.RVTT15.1_664_TPlot.pdf
ata-miR408-3p	arahy.Tifrunner.gnm2.ann1.RZZD7S.1	arahy.Tifrunner.gnm2.ann1.RZZD7S	FAM188A	ubiquitin interaction motif-containing protein	GO:0005509(calcium ion binding)	NA	719	736	728	0.68046	7	(((-((((((-(((((((..&..))))))).)))))).)))	GGC-GGGAAG-GGCGGUGGU&UGCACUGCCUCUUCCCUGCC	1	28.4495	4	0.999991	Output/DS/cleaveLand_result/t_plot/ata-miR408-3p_arahy.Tifrunner.gnm2.ann1.RZZD7S.1_728_TPlot.pdf
ata-miR408-3p	arahy.Tifrunner.gnm2.ann1.S86EGP.1	arahy.Tifrunner.gnm2.ann1.S86EGP	At5g26760	putative RNA polymerase II subunit B1 CTD phosphatase RPAP2 homolog isoform X1 [Glycine max]	NA	NA	947	967	957	0.664368	5	(((((..(((((((((.((((&))))-)))))))))..)))))	GGCAGUAAAGAGGUAGUUGCA&UGCA-CUGCCUCUUCCCUGCC	1	28.4495	4	1	Output/DS/cleaveLand_result/t_plot/ata-miR408-3p_arahy.Tifrunner.gnm2.ann1.S86EGP.1_957_TPlot.pdf
ata-miR408-3p	arahy.Tifrunner.gnm2.ann1.SD1YX7.1	arahy.Tifrunner.gnm2.ann1.SD1YX7	-	glycogen/starch/alpha-glucan phosphorylase family protein	GO:0004645(phosphorylase activity);GO:0005975(carbohydrate metabolic process);GO:0008184(glycogen phosphorylase activity);GO:0030170(pyridoxal phosphate binding)	NA	1244	1264	1255	0.657471	6	(((.((.((((((((.(((((&))))).))))))))-)).)))	GGUUGGAGGAGAGGUUGUGCA&UGCACUGCCUCUUC-CCUGCC	1	28.4495	4	1	Output/DS/cleaveLand_result/t_plot/ata-miR408-3p_arahy.Tifrunner.gnm2.ann1.SD1YX7.1_1255_TPlot.pdf
ata-miR408-3p	arahy.Tifrunner.gnm2.ann1.SEE7W4.1	arahy.Tifrunner.gnm2.ann1.SEE7W4	-	Metal ion binding	GO:0030001(metal ion transport);GO:0046872(metal ion binding)	NA	55	75	65	0.655172	6	((-((.(((((((((.((((((&))))))-)))))))))-)).))	GG-AGUGGAGGAGGUGAGUGCA&UGCACU-GCCUCUUCC-CUGCC	2	56.899	3	0.897111	Output/DS/cleaveLand_result/t_plot/ata-miR408-3p_arahy.Tifrunner.gnm2.ann1.SEE7W4.1_65_TPlot.pdf
ata-miR408-3p	arahy.Tifrunner.gnm2.ann1.SP7CPF.1	arahy.Tifrunner.gnm2.ann1.SP7CPF	ACLA-2	ATP-citrate lyase A-3	GO:0005524(ATP binding)	ko00020(Citrate cycle (TCA cycle))	1050	1068	1059	0.678161	5.5	(((((..-((((((((((((&))))))))))))...)))))	GGUAGCU-GGAGGCGGUGCA&UGCACUGCCUCUUCCCUGCC	1	28.4495	4	0.999996	Output/DS/cleaveLand_result/t_plot/ata-miR408-3p_arahy.Tifrunner.gnm2.ann1.SP7CPF.1_1059_TPlot.pdf
ata-miR408-3p	arahy.Tifrunner.gnm2.ann1.TXM5HR.1	arahy.Tifrunner.gnm2.ann1.TXM5HR	ATX3	histone-lysine N-methyltransferase ATX3-like [Glycine max]	GO:0003677(DNA binding);GO:0005515(protein binding);GO:0008270(zinc ion binding)	NA	1349	1369	1360	0.666667	6	((((..((((((((((.(((.&.))).))))))))))-.))))	GGCAUUGGAGGAGGCAAUGCU&UGCACUGCCUCUUCC-CUGCC	1	28.4495	4	0.999999	Output/DS/cleaveLand_result/t_plot/ata-miR408-3p_arahy.Tifrunner.gnm2.ann1.TXM5HR.1_1360_TPlot.pdf
ata-miR408-3p	arahy.Tifrunner.gnm2.ann1.U0SE7F.1	arahy.Tifrunner.gnm2.ann1.U0SE7F	Os08g0159800	zinc finger CCCH domain protein	GO:0046872(metal ion binding)	NA	616	636	627	0.733333	7	(((((.((((((((((((((.&.))))))))))))))-)))))	GGUGGUGGAGGGGGUGGUGCC&UGCACUGCCUCUUCC-CUGCC	1	28.4495	4	0.995825	Output/DS/cleaveLand_result/t_plot/ata-miR408-3p_arahy.Tifrunner.gnm2.ann1.U0SE7F.1_627_TPlot.pdf
ata-miR408-3p	arahy.Tifrunner.gnm2.ann1.W4Z8DF.1	arahy.Tifrunner.gnm2.ann1.W4Z8DF	CSC1	ERD (early-responsive to dehydration stress) family protein	GO:0016020(membrane)	NA	2762	2782	2773	0.666667	7	((.((((((((((((..((.(&).))..))))))))))))-))	GGACAGGGAAGAGGCCAUGGA&UGCACUGCCUCUUCCCUG-CC	3	85.3485	2	0.998405	Output/DS/cleaveLand_result/t_plot/ata-miR408-3p_arahy.Tifrunner.gnm2.ann1.W4Z8DF.1_2773_TPlot.pdf
ata-miR408-3p	arahy.Tifrunner.gnm2.ann1.W4Z8DF.2	arahy.Tifrunner.gnm2.ann1.W4Z8DF	CSC1	ERD (early-responsive to dehydration stress) family protein	GO:0016020(membrane)	NA	2645	2665	2656	0.666667	7	((.((((((((((((..((.(&).))..))))))))))))-))	GGACAGGGAAGAGGCCAUGGA&UGCACUGCCUCUUCCCUG-CC	1	28.4495	4	1	Output/DS/cleaveLand_result/t_plot/ata-miR408-3p_arahy.Tifrunner.gnm2.ann1.W4Z8DF.2_2656_TPlot.pdf
ata-miR408-3p	arahy.Tifrunner.gnm2.ann1.WUDH2X.1	arahy.Tifrunner.gnm2.ann1.WUDH2X	RING1A	putative E3 ubiquitin-protein ligase RING1a-like [Glycine max]	GO:0005515(protein binding);GO:0008270(zinc ion binding);GO:0046872(metal ion binding)	NA	2400	2419	2410	0.671264	7	((((.(((((.(((((((..&..))))))).))))).))))	GGCAUGGAAGUGGCGGUGGU&UGCACUGCCUCUUCCCUGCC	3	85.3485	2	0.996913	Output/DS/cleaveLand_result/t_plot/ata-miR408-3p_arahy.Tifrunner.gnm2.ann1.WUDH2X.1_2410_TPlot.pdf
ata-miR408-3p	arahy.Tifrunner.gnm2.ann1.WX8JWL.1	arahy.Tifrunner.gnm2.ann1.WX8JWL	HIPP07	Heavy metal transport/detoxification superfamily protein	GO:0030001(metal ion transport);GO:0046872(metal ion binding)	NA	362	382	372	0.655172	6	((-((.(((((((((.((((((&))))))-)))))))))-)).))	GG-AGUGGAGGAGGUGAGUGCA&UGCACU-GCCUCUUCC-CUGCC	1	28.4495	4	1	Output/DS/cleaveLand_result/t_plot/ata-miR408-3p_arahy.Tifrunner.gnm2.ann1.WX8JWL.1_372_TPlot.pdf
ata-miR408-3p	arahy.Tifrunner.gnm2.ann1.XT23Y2.1	arahy.Tifrunner.gnm2.ann1.XT23Y2	-	HCP-like superfamily protein with MYND-type zinc finger	GO:0005515(protein binding)	NA	1418	1437	1428	0.652874	6.5	(((((.((((.(((((((..&..))))))).)))).)))))	GGCGGUGAAGUGGCAGUGGU&UGCACUGCCUCUUCCCUGCC	1	28.4495	4	1	Output/DS/cleaveLand_result/t_plot/ata-miR408-3p_arahy.Tifrunner.gnm2.ann1.XT23Y2.1_1428_TPlot.pdf
ata-miR408-3p	arahy.Tifrunner.gnm2.ann1.XVX6ST.1	arahy.Tifrunner.gnm2.ann1.XVX6ST	-	blue copper protein-like [Glycine max]	GO:0005507(copper ion binding);GO:0009055(electron carrier activity)	NA	197	216	207	0.825287	3	...(((((((((((((((((&)))))))))))))))))...	CUAAGGGAAGAGGCAGUGCA&UGCACUGCCUCUUCCCUGCC	4	113.798	0	0.00314486	Output/DS/cleaveLand_result/t_plot/ata-miR408-3p_arahy.Tifrunner.gnm2.ann1.XVX6ST.1_207_TPlot.pdf
ata-miR408-3p	arahy.Tifrunner.gnm2.ann1.ZY7ZXH.1	arahy.Tifrunner.gnm2.ann1.ZY7ZXH	THO7A	Tho complex subunit 7/Mft1p	GO:0000445(THO complex part of transcription export complex);GO:0006397(mRNA processing)	ko03013(RNA transport)	126	145	135	0.829885	3.5	(((((((-((((((((.((((&))))-)))))))).)))))))	GGCGGGG-AGAGGCAGUUGCA&UGCA-CUGCCUCUUCCCUGCC	1	28.4495	4	0.270112	Output/DS/cleaveLand_result/t_plot/ata-miR408-3p_arahy.Tifrunner.gnm2.ann1.ZY7ZXH.1_135_TPlot.pdf
ath-miR156a-5p	arahy.Tifrunner.gnm2.ann1.3TM7ML.1	arahy.Tifrunner.gnm2.ann1.3TM7ML	-	unknown protein	NA	NA	328	348	339	0.66129	6.5	(((((((((.((((((.(((.&.))).))))))-)))))))))	GUGCUUACUACUCUUCGGUUC&UGACAGAAGAG-AGUGAGCAC	2	56.899	2	0.989045	Output/DS/cleaveLand_result/t_plot/ath-miR156a-5p_arahy.Tifrunner.gnm2.ann1.3TM7ML.1_339_TPlot.pdf
ath-miR156a-5p	arahy.Tifrunner.gnm2.ann1.B8I18B.1	arahy.Tifrunner.gnm2.ann1.B8I18B	OBGM	GTP-binding protein Obg/CgtA	GO:0000287(magnesium ion binding);GO:0003924(GTPase activity);GO:0005525(GTP binding)	NA	171	191	181	0.688172	7	..((((((((.((.(((((((&)))))))-)).))))))))..	UCGCUCACUCGUUCUCUGUCA&UGACAGA-AGAGAGUGAGCAC	1	28.4495	4	0.996953	Output/DS/cleaveLand_result/t_plot/ath-miR156a-5p_arahy.Tifrunner.gnm2.ann1.B8I18B.1_181_TPlot.pdf
ath-miR156a-5p	arahy.Tifrunner.gnm2.ann1.YZ0F6G.2	arahy.Tifrunner.gnm2.ann1.YZ0F6G	MIEL1	RING finger and CHY zinc finger protein	GO:0005515(protein binding);GO:0008270(zinc ion binding)	ko04120(Ubiquitin mediated proteolysis)	369	386	379	0.653226	5	((((((((((-(-(((((((&))))))).).))))))))))	GUGUUUACUC-C-UCUGUCA&UGACAGAAGAGAGUGAGCAC	1	28.4495	4	0.999997	Output/DS/cleaveLand_result/t_plot/ath-miR156a-5p_arahy.Tifrunner.gnm2.ann1.YZ0F6G.2_379_TPlot.pdf
ath-miR156c-3p	arahy.Tifrunner.gnm2.ann1.00PPME.1	arahy.Tifrunner.gnm2.ann1.00PPME	At2g40290	eukaryotic translation initiation factor 2 alpha subunit	GO:0003723(RNA binding);GO:0003743(translation initiation factor activity);GO:0005850(eukaryotic translation initiation factor 2 complex)	ko03013(RNA transport);ko04141(Protein processing in endoplasmic reticulum)	1194	1215	1206	0.702381	6.5	...((((..(((((((((((((&)))))))))))))..))))...	GGAGGCACCUAGAGCGGUGAGC&GCUCACUGCUCUAUCUGUCAGA	2	56.899	3	0.106784	Output/DS/cleaveLand_result/t_plot/ath-miR156c-3p_arahy.Tifrunner.gnm2.ann1.00PPME.1_1206_TPlot.pdf
ath-miR156c-3p	arahy.Tifrunner.gnm2.ann1.5A3FI2.1	arahy.Tifrunner.gnm2.ann1.5A3FI2	-	RNA-binding domain CCCH-type zinc finger protein	GO:0000166(nucleotide binding);GO:0003676(nucleic acid binding);GO:0046872(metal ion binding)	NA	1896	1915	1907	0.697619	5	.((((((((-(((((((-((((&)))).))))))).)))))))).	ACUGAUGGA-AGAGCAG-GAGC&GCUCACUGCUCUAUCUGUCAGA	19	540.541	2	0.358957	Output/DS/cleaveLand_result/t_plot/ath-miR156c-3p_arahy.Tifrunner.gnm2.ann1.5A3FI2.1_1907_TPlot.pdf
ath-miR156c-3p	arahy.Tifrunner.gnm2.ann1.8J5IWL.1	arahy.Tifrunner.gnm2.ann1.8J5IWL	RPL7A	Ribosomal protein L30/L7 family protein	NA	ko03010(Ribosome)	281	302	293	0.709524	6	(((((.(((..(((((.(((((&))))).)))))..))).)))))	UCUGAGAGAGUGAGCACUGAGC&GCUCACUGCUCUAUCUGUCAGA	1	28.4495	4	0.376432	Output/DS/cleaveLand_result/t_plot/ath-miR156c-3p_arahy.Tifrunner.gnm2.ann1.8J5IWL.1_293_TPlot.pdf
ath-miR156c-3p	arahy.Tifrunner.gnm2.ann1.B473LU.1	arahy.Tifrunner.gnm2.ann1.B473LU	At4g03230	receptor-like serine/threonine kinase 2	GO:0004672(protein kinase activity);GO:0004674(protein serine/threonine kinase activity);GO:0005524(ATP binding);GO:0006468(protein phosphorylation);GO:0030247(polysaccharide binding);GO:0048544(recognition of pollen)	NA	4077	4098	4089	0.661905	7	....(((((.((((((((((((&)))))))))))).)))))....	GAACACAGAGAGAGUAGUGGGC&GCUCACUGCUCUAUCUGUCAGA	1	28.4495	4	0.964477	Output/DS/cleaveLand_result/t_plot/ath-miR156c-3p_arahy.Tifrunner.gnm2.ann1.B473LU.1_4089_TPlot.pdf
ath-miR156c-3p	arahy.Tifrunner.gnm2.ann1.E3R8VW.1	arahy.Tifrunner.gnm2.ann1.E3R8VW	At2g40290	eukaryotic translation initiation factor 2 alpha subunit	GO:0003723(RNA binding);GO:0003743(translation initiation factor activity);GO:0005850(eukaryotic translation initiation factor 2 complex)	ko03013(RNA transport);ko04141(Protein processing in endoplasmic reticulum)	1199	1220	1211	0.702381	6.5	...((((..(((((((((((((&)))))))))))))..))))...	GGAGGCACCUAGAGCGGUGAGC&GCUCACUGCUCUAUCUGUCAGA	1	28.4495	4	0.585889	Output/DS/cleaveLand_result/t_plot/ath-miR156c-3p_arahy.Tifrunner.gnm2.ann1.E3R8VW.1_1211_TPlot.pdf
ath-miR156c-3p	arahy.Tifrunner.gnm2.ann1.H764QZ.1	arahy.Tifrunner.gnm2.ann1.H764QZ	At2g05160	RNA-binding domain CCCH-type zinc finger protein	GO:0000166(nucleotide binding);GO:0003676(nucleic acid binding);GO:0046872(metal ion binding)	NA	1718	1737	1729	0.697619	5	.((((((((-(((((((-((((&)))).))))))).)))))))).	ACUGAUGGA-AGAGCAG-GAGC&GCUCACUGCUCUAUCUGUCAGA	9	256.046	2	0.332512	Output/DS/cleaveLand_result/t_plot/ath-miR156c-3p_arahy.Tifrunner.gnm2.ann1.H764QZ.1_1729_TPlot.pdf
ath-miR156c-3p	arahy.Tifrunner.gnm2.ann1.H764QZ.2	arahy.Tifrunner.gnm2.ann1.H764QZ	At2g05160	RNA-binding domain CCCH-type zinc finger protein	GO:0000166(nucleotide binding);GO:0003676(nucleic acid binding);GO:0046872(metal ion binding)	NA	1718	1737	1729	0.697619	5	.((((((((-(((((((-((((&)))).))))))).)))))))).	ACUGAUGGA-AGAGCAG-GAGC&GCUCACUGCUCUAUCUGUCAGA	16	455.192	0	0.00810401	Output/DS/cleaveLand_result/t_plot/ath-miR156c-3p_arahy.Tifrunner.gnm2.ann1.H764QZ.2_1729_TPlot.pdf
ath-miR156g	arahy.Tifrunner.gnm2.ann1.DEMJ59.2	arahy.Tifrunner.gnm2.ann1.DEMJ59	-	Unknown protein	NA	NA	103	123	114	0.713158	5	..((.((((((.(((((((((&))))))))).))))))-))..	UCGCAUCACUCCCUUCUGUCG&CGACAGAAGAGAGUGA-GCAC	2	56.899	2	0.736572	Output/DS/cleaveLand_result/t_plot/ath-miR156g_arahy.Tifrunner.gnm2.ann1.DEMJ59.2_114_TPlot.pdf
ath-miR156h	arahy.Tifrunner.gnm2.ann1.1D2WKS.1	arahy.Tifrunner.gnm2.ann1.1D2WKS	CAT2	cationic amino acid transporter 2	GO:0003333(amino acid transmembrane transport);GO:0015171(amino acid transmembrane transporter activity);GO:0016020(membrane)	NA	1909	1928	1919	0.697406	5	((.((((((-((((((((((.&.)))))))))).))))))-))	GUGGCUCUC-UUCUUUUGUCU&UGACAGAAGAAAGAGAGC-AC	4	113.798	2	0.894626	Output/DS/cleaveLand_result/t_plot/ath-miR156h_arahy.Tifrunner.gnm2.ann1.1D2WKS.1_1919_TPlot.pdf
ath-miR156h	arahy.Tifrunner.gnm2.ann1.23CDJN.1	arahy.Tifrunner.gnm2.ann1.23CDJN	TFCE	Tubulin-specific chaperone E	GO:0005515(protein binding)	NA	154	173	164	0.651297	7	..((((((.((((((.(((.&.))).)))))).))))))..	CCGCUCUCCUUCUUCCGUCU&UGACAGAAGAAAGAGAGCAC	1	28.4495	4	0.999998	Output/DS/cleaveLand_result/t_plot/ath-miR156h_arahy.Tifrunner.gnm2.ann1.23CDJN.1_164_TPlot.pdf
ath-miR156h	arahy.Tifrunner.gnm2.ann1.6CYD98.1	arahy.Tifrunner.gnm2.ann1.6CYD98	-	squamosa promoter-binding-like protein 6-like isoform X1 [Glycine max]	GO:0003677(DNA binding);GO:0005634(nucleus)	NA	1670	1689	1680	0.948127	2	(((((((((.((((((((((&)))))))))).)))))))))	GUGCUCUCUCUCUUCUGUCA&UGACAGAAGAAAGAGAGCAC	9	256.046	0	0.00104939	Output/DS/cleaveLand_result/t_plot/ath-miR156h_arahy.Tifrunner.gnm2.ann1.6CYD98.1_1680_TPlot.pdf
ath-miR156h	arahy.Tifrunner.gnm2.ann1.BDT6Z1.1	arahy.Tifrunner.gnm2.ann1.BDT6Z1	-	Chaperone DnaJ-domain superfamily protein	NA	NA	551	570	561	0.668588	6.5	.(((((((.(((((((((..&..))))))))).))))))).	AUGCUCUUCUUCUUCUGUAG&UGACAGAAGAAAGAGAGCAC	10	284.495	2	0.986038	Output/DS/cleaveLand_result/t_plot/ath-miR156h_arahy.Tifrunner.gnm2.ann1.BDT6Z1.1_561_TPlot.pdf
ath-miR156h	arahy.Tifrunner.gnm2.ann1.H764QZ.2	arahy.Tifrunner.gnm2.ann1.H764QZ	At2g05160	RNA-binding domain CCCH-type zinc finger protein	GO:0000166(nucleotide binding);GO:0003676(nucleic acid binding);GO:0046872(metal ion binding)	NA	244	264	254	0.685879	5.5	((((((((((((((((.(((.&.)))-))))))))))))))))	GUGCUUUCUUUCUUUUAGUUU&UGAC-AGAAGAAAGAGAGCAC	1	28.4495	4	0.999674	Output/DS/cleaveLand_result/t_plot/ath-miR156h_arahy.Tifrunner.gnm2.ann1.H764QZ.2_254_TPlot.pdf
ath-miR156h	arahy.Tifrunner.gnm2.ann1.JT43NG.1	arahy.Tifrunner.gnm2.ann1.JT43NG	rio2	Serine/Threonine-kinase rio2	GO:0003824(catalytic activity);GO:0004674(protein serine/threonine kinase activity);GO:0005524(ATP binding);GO:0006468(protein phosphorylation)	ko03008(Ribosome biogenesis in eukaryotes)	134	154	145	0.662824	5	.(((.(((((((((.((((((&)))))).)))))))))-))).	UUGCUUCUCUUUCUCUUGUCA&UGACAGAAGAAAGAGA-GCAC	1	28.4495	4	0.99998	Output/DS/cleaveLand_result/t_plot/ath-miR156h_arahy.Tifrunner.gnm2.ann1.JT43NG.1_145_TPlot.pdf
ath-miR156h	arahy.Tifrunner.gnm2.ann1.JT43NG.2	arahy.Tifrunner.gnm2.ann1.JT43NG	rio2	Serine/Threonine-kinase rio2	GO:0003824(catalytic activity);GO:0004674(protein serine/threonine kinase activity);GO:0005524(ATP binding);GO:0006468(protein phosphorylation)	ko03008(Ribosome biogenesis in eukaryotes)	322	342	333	0.662824	5	.(((.(((((((((.((((((&)))))).)))))))))-))).	UUGCUUCUCUUUCUCUUGUCA&UGACAGAAGAAAGAGA-GCAC	1	28.4495	4	0.999988	Output/DS/cleaveLand_result/t_plot/ath-miR156h_arahy.Tifrunner.gnm2.ann1.JT43NG.2_333_TPlot.pdf
ath-miR156i	arahy.Tifrunner.gnm2.ann1.5QWD0G.1	arahy.Tifrunner.gnm2.ann1.5QWD0G	TIM8	mitochondrial import inner membrane translocase subunit TIM8-like [Glycine max]	NA	NA	39	56	47	0.662198	3.5	((((--((((((((((((((&))))))))))))))..))))	CUGU--UCUUUCUUCUGUCA&UGACAGAAGAGAGAGAGCAG	1	28.4495	4	1	Output/DS/cleaveLand_result/t_plot/ath-miR156i_arahy.Tifrunner.gnm2.ann1.5QWD0G.1_47_TPlot.pdf
ath-miR156i	arahy.Tifrunner.gnm2.ann1.6C4QPH.1	arahy.Tifrunner.gnm2.ann1.6C4QPH	MFSD5	Major facilitator superfamily protein	NA	NA	1772	1790	1781	0.654155	5	(((-(((((((((.(((((.&.))))).))))))))).)))	CUG-UCUCUCUCUCCUGUUG&UGACAGAAGAGAGAGAGCAG	3	85.3485	2	0.999999	Output/DS/cleaveLand_result/t_plot/ath-miR156i_arahy.Tifrunner.gnm2.ann1.6C4QPH.1_1781_TPlot.pdf
ath-miR156i	arahy.Tifrunner.gnm2.ann1.F3G6PL.1	arahy.Tifrunner.gnm2.ann1.F3G6PL	-	MD-2-related lipid recognition domain-containing protein	NA	NA	845	864	855	0.664879	7	((((.((.(((((((((...&...))))))))).)).))))	CUGCCCUGUCUCUUCUGGAG&UGACAGAAGAGAGAGAGCAG	1	28.4495	4	1	Output/DS/cleaveLand_result/t_plot/ath-miR156i_arahy.Tifrunner.gnm2.ann1.F3G6PL.1_855_TPlot.pdf
ath-miR156i	arahy.Tifrunner.gnm2.ann1.GGR1PK.1	arahy.Tifrunner.gnm2.ann1.GGR1PK	FAX3	non-green plastid inner envelope membrane protein	GO:0016020(membrane)	NA	256	274	265	0.654155	5	((-((((((((.(((((((.&.))))))).)))))))).))	CU-CUCUCUCUGUUCUGUUU&UGACAGAAGAGAGAGAGCAG	1	28.4495	4	1	Output/DS/cleaveLand_result/t_plot/ath-miR156i_arahy.Tifrunner.gnm2.ann1.GGR1PK.1_265_TPlot.pdf
ath-miR156i	arahy.Tifrunner.gnm2.ann1.KZXB3X.1	arahy.Tifrunner.gnm2.ann1.KZXB3X	NPY1	BTB/POZ domain-containing protein [Glycine max]	GO:0005515(protein binding)	NA	203	221	213	0.780161	4	(((((((.((((-((((((.&.)))))).)))).)))))))	CUGCUCUGUCUC-UCUGUCU&UGACAGAAGAGAGAGAGCAG	1	28.4495	4	0.870829	Output/DS/cleaveLand_result/t_plot/ath-miR156i_arahy.Tifrunner.gnm2.ann1.KZXB3X.1_213_TPlot.pdf
ath-miR156i	arahy.Tifrunner.gnm2.ann1.L7VX2V.3	arahy.Tifrunner.gnm2.ann1.L7VX2V	MFSD5	Major facilitator superfamily protein	NA	NA	1823	1841	1832	0.654155	5	(((-(((((((((.(((((.&.))))).))))))))).)))	CUG-UCUCUCUCUCCUGUUG&UGACAGAAGAGAGAGAGCAG	1	28.4495	4	1	Output/DS/cleaveLand_result/t_plot/ath-miR156i_arahy.Tifrunner.gnm2.ann1.L7VX2V.3_1832_TPlot.pdf
ath-miR156i	arahy.Tifrunner.gnm2.ann1.LW990M.1	arahy.Tifrunner.gnm2.ann1.LW990M	NUA	nuclear pore anchor	GO:0005643(nuclear pore);GO:0006606(protein import into nucleus)	ko03013(RNA transport)	136	155	146	0.66756	6.5	(((((((((((((((.((..&..)).)))))))))))))))	CUGUUCUCUUUCUUCCGUAA&UGACAGAAGAGAGAGAGCAG	2	56.899	2	0.999963	Output/DS/cleaveLand_result/t_plot/ath-miR156i_arahy.Tifrunner.gnm2.ann1.LW990M.1_146_TPlot.pdf
ath-miR156i	arahy.Tifrunner.gnm2.ann1.M9HV3F.1	arahy.Tifrunner.gnm2.ann1.M9HV3F	-	DNA binding protein, putative	GO:0003676(nucleic acid binding);GO:0003677(DNA binding);GO:0046983(protein dimerization activity)	ko02010(ABC transporters)	2385	2408	2397	0.731903	7	((((((..(((((((..((((((.&.))))))--)))))))--))))))	CUGCUCGAUCUCUCUCAUCUGUCU&UGACAGA--AGAGAGA--GAGCAG	1	28.4495	4	0.991111	Output/DS/cleaveLand_result/t_plot/ath-miR156i_arahy.Tifrunner.gnm2.ann1.M9HV3F.1_2397_TPlot.pdf
ath-miR156i	arahy.Tifrunner.gnm2.ann1.N43WCR.1	arahy.Tifrunner.gnm2.ann1.N43WCR	NADP-ME4	NAD-dependent malic enzyme 1	GO:0004470(malic enzyme activity);GO:0004471(malate dehydrogenase(decarboxylating)(NAD+) activity);GO:0006108(malate metabolic process);GO:0051287(NAD binding);GO:0055114(oxidation-reduction process)	ko00620(Pyruvate metabolism);ko00710(Carbon fixation in photosynthetic organisms)	423	442	432	0.654155	5	((-(((((((((.(((((((.&.)))))))-))))))))).))	CU-CUCUCUCUCUUUCUGUUU&UGACAGAA-GAGAGAGAGCAG	2	56.899	2	0.999999	Output/DS/cleaveLand_result/t_plot/ath-miR156i_arahy.Tifrunner.gnm2.ann1.N43WCR.1_432_TPlot.pdf
ath-miR156i	arahy.Tifrunner.gnm2.ann1.N43WCR.2	arahy.Tifrunner.gnm2.ann1.N43WCR	NADP-ME4	NAD-dependent malic enzyme 1	GO:0004470(malic enzyme activity);GO:0004471(malate dehydrogenase(decarboxylating)(NAD+) activity);GO:0006108(malate metabolic process);GO:0051287(NAD binding);GO:0055114(oxidation-reduction process)	ko00620(Pyruvate metabolism);ko00710(Carbon fixation in photosynthetic organisms)	423	442	432	0.654155	5	((-(((((((((.(((((((.&.)))))))-))))))))).))	CU-CUCUCUCUCUUUCUGUUU&UGACAGAA-GAGAGAGAGCAG	2	56.899	3	0.976018	Output/DS/cleaveLand_result/t_plot/ath-miR156i_arahy.Tifrunner.gnm2.ann1.N43WCR.2_432_TPlot.pdf
ath-miR156i	arahy.Tifrunner.gnm2.ann1.P6A6TR.1	arahy.Tifrunner.gnm2.ann1.P6A6TR	KEA3	Candidate membrane component of K+ transport systems, Kef type	GO:0006812(cation transport);GO:0006813(potassium ion transport);GO:0015299(solute:hydrogen antiporter activity);GO:0016021(integral component of membrane);GO:0055085(transmembrane transport)	NA	1141	1160	1152	0.817694	3	(((((.(((((((-(((((((&))))))).)))))))-)))))	CUGCUGCUCUCUC-UCUGUCA&UGACAGAAGAGAGAG-AGCAG	1	28.4495	4	0.707114	Output/DS/cleaveLand_result/t_plot/ath-miR156i_arahy.Tifrunner.gnm2.ann1.P6A6TR.1_1152_TPlot.pdf
ath-miR156i	arahy.Tifrunner.gnm2.ann1.PSG53D.1	arahy.Tifrunner.gnm2.ann1.PSG53D	SMT2	sterol methyltransferase 2	GO:0006694(steroid biosynthetic process);GO:0008152(metabolic process);GO:0008168(methyltransferase activity);GO:0008757(S-adenosylmethionine-dependent methyltransferase activity)	ko00100(Steroid biosynthesis)	7	26	17	0.836461	5	..((((((((((((((((..&..))))))))))))))))..	UCGCUCUCUCUCUUCUGUAC&UGACAGAAGAGAGAGAGCAG	1	28.4495	4	0.623215	Output/DS/cleaveLand_result/t_plot/ath-miR156i_arahy.Tifrunner.gnm2.ann1.PSG53D.1_17_TPlot.pdf
ath-miR156i	arahy.Tifrunner.gnm2.ann1.PY7FNU.1	arahy.Tifrunner.gnm2.ann1.PY7FNU	SPT6	Transcription elongation factor Spt6	GO:0003676(nucleic acid binding);GO:0003723(RNA binding);GO:0005515(protein binding);GO:0006139(nucleobase-containing compound metabolic process);GO:0006357(regulation of transcription from RNA polymerase II promoter)	NA	200	219	210	0.69437	5.5	((((.(((((((.((((((.&.)))))).))))))).))))	CUGCGUUCUCUUCUCUGUCG&UGACAGAAGAGAGAGAGCAG	3	85.3485	2	0.996653	Output/DS/cleaveLand_result/t_plot/ath-miR156i_arahy.Tifrunner.gnm2.ann1.PY7FNU.1_210_TPlot.pdf
ath-miR156i	arahy.Tifrunner.gnm2.ann1.RI6HQN.1	arahy.Tifrunner.gnm2.ann1.RI6HQN	PMIR1	EEIG1/EHBP1 protein amine-terminal domain protein	GO:0016998(cell wall macromolecule catabolic process)	NA	128	147	137	0.659517	5	((-((((((((((.((((((.&.))))))-)))))))))).))	CU-CUCUCUCUCUCUCUGUUC&UGACAGA-AGAGAGAGAGCAG	1	28.4495	4	1	Output/DS/cleaveLand_result/t_plot/ath-miR156i_arahy.Tifrunner.gnm2.ann1.RI6HQN.1_137_TPlot.pdf
ath-miR156i	arahy.Tifrunner.gnm2.ann1.SD134H.1	arahy.Tifrunner.gnm2.ann1.SD134H	-	unknown protein	GO:0005515(protein binding)	NA	263	280	272	0.672922	3	((-(((((((((((((-(((&))).))))))))))))).))	CU-CUCUCUCUCUUCU-UCA&UGACAGAAGAGAGAGAGCAG	1	28.4495	4	1	Output/DS/cleaveLand_result/t_plot/ath-miR156i_arahy.Tifrunner.gnm2.ann1.SD134H.1_272_TPlot.pdf
ath-miR156i	arahy.Tifrunner.gnm2.ann1.T3C7Q8.4	arahy.Tifrunner.gnm2.ann1.T3C7Q8	-	F-box/LRR-repeat protein 13-like isoform X2 [Glycine max]	NA	NA	392	412	401	0.680965	6	((-((((((((((((..((((.&.))))--)))))))))))).))	CU-CUCUCUCUCUUCGCUGUCG&UGACA--GAAGAGAGAGAGCAG	1	28.4495	4	1	Output/DS/cleaveLand_result/t_plot/ath-miR156i_arahy.Tifrunner.gnm2.ann1.T3C7Q8.4_401_TPlot.pdf
ath-miR156i	arahy.Tifrunner.gnm2.ann1.U2W2LI.1	arahy.Tifrunner.gnm2.ann1.U2W2LI	-	INO80 complex subunit D-like [Glycine max]	NA	NA	5	24	15	0.69437	3	((.((((.((((((((((((&)))))))))))).)))).))	CUUCUCUGUCUCUUCUGUUA&UGACAGAAGAGAGAGAGCAG	1	28.4495	4	0.999998	Output/DS/cleaveLand_result/t_plot/ath-miR156i_arahy.Tifrunner.gnm2.ann1.U2W2LI.1_15_TPlot.pdf
ath-miR156i	arahy.Tifrunner.gnm2.ann1.VNZ83X.1	arahy.Tifrunner.gnm2.ann1.VNZ83X	RLK902	receptor-like kinase 1	GO:0004672(protein kinase activity);GO:0005515(protein binding);GO:0005524(ATP binding);GO:0006468(protein phosphorylation)	NA	185	203	194	0.651475	4	((-(((((((((((((.((.&.)).))))))))))))).))	CU-CUCUCUCUCUUCUCUCU&UGACAGAAGAGAGAGAGCAG	2	56.899	2	1	Output/DS/cleaveLand_result/t_plot/ath-miR156i_arahy.Tifrunner.gnm2.ann1.VNZ83X.1_194_TPlot.pdf
ath-miR156i	arahy.Tifrunner.gnm2.ann1.ZKN0VI.1	arahy.Tifrunner.gnm2.ann1.ZKN0VI	MTERF4	Mitochondrial transcription termination factor family protein	NA	NA	282	301	291	0.705094	4	((-((((((((((.((((((.&.))))))-)))))))))).))	CU-CUCUCUCUCUCUCUGUCC&UGACAGA-AGAGAGAGAGCAG	1	28.4495	4	0.999968	Output/DS/cleaveLand_result/t_plot/ath-miR156i_arahy.Tifrunner.gnm2.ann1.ZKN0VI.1_291_TPlot.pdf
ath-miR156i	arahy.Tifrunner.gnm2.ann1.ZKN0VI.2	arahy.Tifrunner.gnm2.ann1.ZKN0VI	MTERF4	Mitochondrial transcription termination factor family protein	NA	NA	196	215	205	0.705094	4	((-((((((((((.((((((.&.))))))-)))))))))).))	CU-CUCUCUCUCUCUCUGUCC&UGACAGA-AGAGAGAGAGCAG	1	28.4495	4	0.99998	Output/DS/cleaveLand_result/t_plot/ath-miR156i_arahy.Tifrunner.gnm2.ann1.ZKN0VI.2_205_TPlot.pdf
ath-miR157a-5p	arahy.Tifrunner.gnm2.ann1.4T6VK1.1	arahy.Tifrunner.gnm2.ann1.4T6VK1	-	protein OBERON 3-like isoform X1 [Glycine max]	NA	NA	227	246	238	0.732782	5.5	.((((((((((((((((-((.&.)).)))))))))))))))).	CUGUUCUCUGUCUUCUG-CAC&UUGACAGAAGAUAGAGAGCAC	1	28.4495	4	0.792852	Output/DS/cleaveLand_result/t_plot/ath-miR157a-5p_arahy.Tifrunner.gnm2.ann1.4T6VK1.1_238_TPlot.pdf
ath-miR157a-5p	arahy.Tifrunner.gnm2.ann1.AV6HSI.1	arahy.Tifrunner.gnm2.ann1.AV6HSI	SPL6	squamosa promoter-binding-like protein 6-like [Glycine max]	GO:0003677(DNA binding);GO:0005634(nucleus)	NA	1857	1877	1868	0.898072	3	(((((((((.((((((((((.&.)))))))))).)))))))))	GUGCUCUCUCUCUUCUGUCAU&UUGACAGAAGAUAGAGAGCAC	4	113.798	2	0.236231	Output/DS/cleaveLand_result/t_plot/ath-miR157a-5p_arahy.Tifrunner.gnm2.ann1.AV6HSI.1_1868_TPlot.pdf
ath-miR157a-5p	arahy.Tifrunner.gnm2.ann1.JYN5FU.1	arahy.Tifrunner.gnm2.ann1.JYN5FU	TGA1	squamosa promoter binding protein-like 14	GO:0003677(DNA binding);GO:0005634(nucleus)	NA	1150	1170	1161	1	0	(((((((((((((((((((((&)))))))))))))))))))))	GUGCUCUCUAUCUUCUGUCAA&UUGACAGAAGAUAGAGAGCAC	102	2901.85	0	0.000787144	Output/DS/cleaveLand_result/t_plot/ath-miR157a-5p_arahy.Tifrunner.gnm2.ann1.JYN5FU.1_1161_TPlot.pdf
ath-miR157a-5p	arahy.Tifrunner.gnm2.ann1.JYN5FU.2	arahy.Tifrunner.gnm2.ann1.JYN5FU	TGA1	squamosa promoter binding protein-like 14	GO:0003677(DNA binding);GO:0005634(nucleus)	NA	1743	1763	1754	1	0	(((((((((((((((((((((&)))))))))))))))))))))	GUGCUCUCUAUCUUCUGUCAA&UUGACAGAAGAUAGAGAGCAC	85	2418.21	0	0.00026245	Output/DS/cleaveLand_result/t_plot/ath-miR157a-5p_arahy.Tifrunner.gnm2.ann1.JYN5FU.2_1754_TPlot.pdf
ath-miR157a-5p	arahy.Tifrunner.gnm2.ann1.TYJ1PE.1	arahy.Tifrunner.gnm2.ann1.TYJ1PE	SPL13A	squamosa promoter-binding protein-like 12	GO:0003677(DNA binding);GO:0005634(nucleus)	NA	1859	1879	1870	0.898072	3	(((((((((.((((((((((.&.)))))))))).)))))))))	GUGCUCUCUCUCUUCUGUCAU&UUGACAGAAGAUAGAGAGCAC	19	540.541	2	0.215368	Output/DS/cleaveLand_result/t_plot/ath-miR157a-5p_arahy.Tifrunner.gnm2.ann1.TYJ1PE.1_1870_TPlot.pdf
ath-miR157a-5p	arahy.Tifrunner.gnm2.ann1.V5X3SM.1	arahy.Tifrunner.gnm2.ann1.V5X3SM	CHUP1	protein CHUP1, chloroplastic-like isoform X6 [Glycine max]	NA	NA	853	872	863	0.746556	3	(((((((((-(((((((((((&))))))))))).)))))))))	GUGCUUUUU-UCUUCUGUCAA&UUGACAGAAGAUAGAGAGCAC	2	56.899	2	0.454663	Output/DS/cleaveLand_result/t_plot/ath-miR157a-5p_arahy.Tifrunner.gnm2.ann1.V5X3SM.1_863_TPlot.pdf
ath-miR157a-5p	arahy.Tifrunner.gnm2.ann1.Y93M2M.1	arahy.Tifrunner.gnm2.ann1.Y93M2M	SPL6	squamosa promoter binding protein-like 2	GO:0003677(DNA binding);GO:0005634(nucleus)	NA	1859	1879	1870	0.898072	3	(((((((((.((((((((((.&.)))))))))).)))))))))	GUGCUCUCUCUCUUCUGUCAU&UUGACAGAAGAUAGAGAGCAC	3	85.3485	2	0.22587	Output/DS/cleaveLand_result/t_plot/ath-miR157a-5p_arahy.Tifrunner.gnm2.ann1.Y93M2M.1_1870_TPlot.pdf
ath-miR157a-5p	arahy.Tifrunner.gnm2.ann1.YYFQ06.1	arahy.Tifrunner.gnm2.ann1.YYFQ06	-	squamosa promoter-binding-like protein 16-like [Glycine max]	GO:0003677(DNA binding);GO:0005634(nucleus)	NA	1834	1854	1845	0.898072	3	(((((((((.((((((((((.&.)))))))))).)))))))))	GUGCUCUCUCUCUUCUGUCAU&UUGACAGAAGAUAGAGAGCAC	13	369.844	2	0.204724	Output/DS/cleaveLand_result/t_plot/ath-miR157a-5p_arahy.Tifrunner.gnm2.ann1.YYFQ06.1_1845_TPlot.pdf
ath-miR157d	arahy.Tifrunner.gnm2.ann1.CR8XX2.2	arahy.Tifrunner.gnm2.ann1.CR8XX2	-	squamosa promoter binding protein-like 10	GO:0003677(DNA binding);GO:0005634(nucleus)	NA	1730	1749	1740	1	0	((((((((((((((((((((&))))))))))))))))))))	GUGCUCUCUAUCUUCUGUCA&UGACAGAAGAUAGAGAGCAC	4	113.798	2	0.0265891	Output/DS/cleaveLand_result/t_plot/ath-miR157d_arahy.Tifrunner.gnm2.ann1.CR8XX2.2_1740_TPlot.pdf
ath-miR157d	arahy.Tifrunner.gnm2.ann1.L2WNVF.1	arahy.Tifrunner.gnm2.ann1.L2WNVF	SH3P2	SH3 domain-containing protein	GO:0005515(protein binding)	ko04144(Endocytosis)	174	193	184	0.74221	5	.(((((((((((((((.((.&.)).))))))))))))))).	AUGCUCUCUGUCUUCUCUCC&UGACAGAAGAUAGAGAGCAC	3	85.3485	2	0.529788	Output/DS/cleaveLand_result/t_plot/ath-miR157d_arahy.Tifrunner.gnm2.ann1.L2WNVF.1_184_TPlot.pdf
ath-miR157d	arahy.Tifrunner.gnm2.ann1.PH1L7J.1	arahy.Tifrunner.gnm2.ann1.PH1L7J	SH3P2	SH3 domain-containing protein	GO:0005515(protein binding)	ko04144(Endocytosis)	155	174	165	0.756374	5	.(((((((((((((((.((.&.)).))))))))))))))).	CUGCUCUCUGUCUUCUCUCU&UGACAGAAGAUAGAGAGCAC	1	28.4495	4	0.779388	Output/DS/cleaveLand_result/t_plot/ath-miR157d_arahy.Tifrunner.gnm2.ann1.PH1L7J.1_165_TPlot.pdf
ath-miR159a	arahy.Tifrunner.gnm2.ann1.40JDZM.3	arahy.Tifrunner.gnm2.ann1.40JDZM	MED15A	mediator of RNA polymerase II transcription subunit 15a, putative	GO:0003712(transcription cofactor activity)	NA	2336	2354	2347	0.69863	7	..(((((((((((((--((((&))))..)))))))))))))..	GUGAGCUCCCUUCAA--CAGA&UUUGGAUUGAAGGGAGCUCUA	2	56.899	1	0.0589791	Output/DS/cleaveLand_result/t_plot/ath-miR159a_arahy.Tifrunner.gnm2.ann1.40JDZM.3_2347_TPlot.pdf
ath-miR159a	arahy.Tifrunner.gnm2.ann1.ED76E0.1	arahy.Tifrunner.gnm2.ann1.ED76E0	-	uncharacterized protein LOC100781365 isoform X1 [Glycine max]	NA	NA	113	133	124	0.739726	5.5	((((((((((.((((((((((&)))))))))).))))))))))	UAGGGUUCUCGUCGAUCCAGA&UUUGGAUUGAAGGGAGCUCUA	1	28.4495	4	0.943032	Output/DS/cleaveLand_result/t_plot/ath-miR159a_arahy.Tifrunner.gnm2.ann1.ED76E0.1_124_TPlot.pdf
ath-miR159a	arahy.Tifrunner.gnm2.ann1.MM6MID.1	arahy.Tifrunner.gnm2.ann1.MM6MID	VPS53	vacuolar sorting-associated-like protein	NA	NA	283	300	293	0.663014	7	((((((-((((((--(((((.&.)))))..)))))).))))))	UAGAGC-CCCUUC--UCCGAU&UUUGGAUUGAAGGGAGCUCUA	2	56.899	2	0.979363	Output/DS/cleaveLand_result/t_plot/ath-miR159a_arahy.Tifrunner.gnm2.ann1.MM6MID.1_293_TPlot.pdf
ath-miR159a	arahy.Tifrunner.gnm2.ann1.PEC4AR.2	arahy.Tifrunner.gnm2.ann1.PEC4AR	MED15A	mediator of RNA polymerase II transcription subunit 15a-like isoform X2 [Glycine max]	GO:0003712(transcription cofactor activity)	NA	2335	2353	2346	0.69863	7	..(((((((((((((--((((&))))..)))))))))))))..	GUGAGCUCCCUUCAA--CAGA&UUUGGAUUGAAGGGAGCUCUA	1	28.4495	4	0.996433	Output/DS/cleaveLand_result/t_plot/ath-miR159a_arahy.Tifrunner.gnm2.ann1.PEC4AR.2_2346_TPlot.pdf
ath-miR159a	arahy.Tifrunner.gnm2.ann1.S7ZTA4.1	arahy.Tifrunner.gnm2.ann1.S7ZTA4	-	alpha-mannosidase 2	GO:0005509(calcium ion binding);GO:0016020(membrane)	NA	153	173	164	0.947945	2.5	..(((((((((((((((((((&)))))))))))))))))))..	UUGGGCUCCCUUCAAUCCAAA&UUUGGAUUGAAGGGAGCUCUA	6	170.697	0	0.00026245	Output/DS/cleaveLand_result/t_plot/ath-miR159a_arahy.Tifrunner.gnm2.ann1.S7ZTA4.1_164_TPlot.pdf
ath-miR159b-3p	arahy.Tifrunner.gnm2.ann1.9W290Q.1	arahy.Tifrunner.gnm2.ann1.9W290Q	HPAT1	unknown protein	NA	ko00514(Other types of O-glycan biosynthesis)	120	139	130	0.689751	7	((((-(((((((((((((...&...))))))))))))).))))	AAGA-CUCCCUUCAAUCUCCG&UUUGGAUUGAAGGGAGCUCUU	1	28.4495	4	0.999567	Output/DS/cleaveLand_result/t_plot/ath-miR159b-3p_arahy.Tifrunner.gnm2.ann1.9W290Q.1_130_TPlot.pdf
ath-miR159b-3p	arahy.Tifrunner.gnm2.ann1.TDMJ0N.1	arahy.Tifrunner.gnm2.ann1.TDMJ0N	-	uncharacterized protein LOC100818172 isoform X1 [Glycine max]	NA	NA	7810	7829	7822	0.65097	6	((((((.((((((((--(((((&)))))..))))))))-))))))	AAGAGCUUCCCUUCA--UCAAA&UUUGGAUUGAAGGGA-GCUCUU	1	28.4495	4	0.999997	Output/DS/cleaveLand_result/t_plot/ath-miR159b-3p_arahy.Tifrunner.gnm2.ann1.TDMJ0N.1_7822_TPlot.pdf
ath-miR159b-3p	arahy.Tifrunner.gnm2.ann1.UR8A7Q.2	arahy.Tifrunner.gnm2.ann1.UR8A7Q	-	uncharacterized protein LOC100794880 [Glycine max]	GO:0003676(nucleic acid binding);GO:0008270(zinc ion binding)	NA	349	371	361	0.65097	7	...(((((.(((((((.(((((.&.)))))-)))))))-)))))...	UCAAGCUCACCUUCAAUUCCAAC&UUUGGA-UUGAAGG-GAGCUCUU	1	28.4495	4	0.999997	Output/DS/cleaveLand_result/t_plot/ath-miR159b-3p_arahy.Tifrunner.gnm2.ann1.UR8A7Q.2_361_TPlot.pdf
ath-miR159b-3p	arahy.Tifrunner.gnm2.ann1.ZY9Z94.1	arahy.Tifrunner.gnm2.ann1.ZY9Z94	-	unknown protein	NA	NA	120	139	130	0.689751	7	((((-(((((((((((((...&...))))))))))))).))))	AAGA-CUCCCUUCAAUCUCCG&UUUGGAUUGAAGGGAGCUCUU	1	28.4495	4	0.999554	Output/DS/cleaveLand_result/t_plot/ath-miR159b-3p_arahy.Tifrunner.gnm2.ann1.ZY9Z94.1_130_TPlot.pdf
ath-miR159c	arahy.Tifrunner.gnm2.ann1.6U9WG4.1	arahy.Tifrunner.gnm2.ann1.6U9WG4	-	long chain acyl-CoA synthetase 9	GO:0003824(catalytic activity);GO:0008152(metabolic process)	NA	1824	1842	1834	0.680519	7	.(((((-((((((-(((((((&))))))).)))))).))))).	UGGAGC-CCCUUU-AUCCGGA&UUUGGAUUGAAGGGAGCUCCU	1	28.4495	4	0.996319	Output/DS/cleaveLand_result/t_plot/ath-miR159c_arahy.Tifrunner.gnm2.ann1.6U9WG4.1_1834_TPlot.pdf
ath-miR159c	arahy.Tifrunner.gnm2.ann1.979X0J.1	arahy.Tifrunner.gnm2.ann1.979X0J	PCKA	phosphoenolpyruvate carboxykinase 1	GO:0004611(phosphoenolpyruvate carboxykinase activity);GO:0004612(phosphoenolpyruvate carboxykinase(ATP) activity);GO:0005524(ATP binding);GO:0006094(gluconeogenesis);GO:0017076(purine nucleotide binding)	ko00010(Glycolysis / Gluconeogenesis);ko00020(Citrate cycle (TCA cycle));ko00620(Pyruvate metabolism);ko00710(Carbon fixation in photosynthetic organisms)	1471	1490	1481	0.654545	6	((((((-(((((.((((((((&)))))))).))))).))))))	GGGAGC-CUCUUGAAUUCAGA&UUUGGAUUGAAGGGAGCUCCU	1	28.4495	4	0.999898	Output/DS/cleaveLand_result/t_plot/ath-miR159c_arahy.Tifrunner.gnm2.ann1.979X0J.1_1481_TPlot.pdf
ath-miR159c	arahy.Tifrunner.gnm2.ann1.EW431R.1	arahy.Tifrunner.gnm2.ann1.EW431R	LACS8	long chain acyl-CoA synthetase 9	GO:0003824(catalytic activity);GO:0008152(metabolic process)	ko00061(Fatty acid biosynthesis);ko00071(Fatty acid degradation);ko04146(Peroxisome)	1814	1832	1824	0.680519	7	.(((((-((((((-(((((((&))))))).)))))).))))).	UGGAGC-CCCUUU-AUCCGGA&UUUGGAUUGAAGGGAGCUCCU	1	28.4495	4	0.996651	Output/DS/cleaveLand_result/t_plot/ath-miR159c_arahy.Tifrunner.gnm2.ann1.EW431R.1_1824_TPlot.pdf
ath-miR160a-5p	arahy.Tifrunner.gnm2.ann1.2YRL0L.1	arahy.Tifrunner.gnm2.ann1.2YRL0L	ARF16	auxin response factor 16	GO:0003677(DNA binding);GO:0005634(nucleus);GO:0009725(response to hormone)	ko04075(Plant hormone signal transduction)	1410	1430	1421	1	1	.((((((((((((((((((((&)))))))))))))))))))).	AGGCAUACAGGGAGCCAGGCA&UGCCUGGCUCCCUGUAUGCCA	17	483.642	0	0.00157367	Output/DS/cleaveLand_result/t_plot/ath-miR160a-5p_arahy.Tifrunner.gnm2.ann1.2YRL0L.1_1421_TPlot.pdf
ath-miR160a-5p	arahy.Tifrunner.gnm2.ann1.35XBQI.1	arahy.Tifrunner.gnm2.ann1.35XBQI	ARF17	auxin response factor 17	GO:0003677(DNA binding);GO:0005634(nucleus);GO:0009725(response to hormone)	ko04075(Plant hormone signal transduction)	1361	1381	1372	1	0.5	(((((((((((((((((((((&)))))))))))))))))))))	UGGCAUGCAGGGAGCCAGGCA&UGCCUGGCUCCCUGUAUGCCA	291	8278.81	0	0.00026245	Output/DS/cleaveLand_result/t_plot/ath-miR160a-5p_arahy.Tifrunner.gnm2.ann1.35XBQI.1_1372_TPlot.pdf
ath-miR160a-5p	arahy.Tifrunner.gnm2.ann1.4D5DQA.1	arahy.Tifrunner.gnm2.ann1.4D5DQA	ARF18	auxin response factor 10	GO:0003677(DNA binding);GO:0005634(nucleus);GO:0009725(response to hormone);GO:0046983(protein dimerization activity)	ko04075(Plant hormone signal transduction)	2251	2271	2262	1	1	.((((((((((((((((((((&)))))))))))))))))))).	AGGCAUACAGGGAGCCAGGCA&UGCCUGGCUCCCUGUAUGCCA	259	7368.42	0	0.000524832	Output/DS/cleaveLand_result/t_plot/ath-miR160a-5p_arahy.Tifrunner.gnm2.ann1.4D5DQA.1_2262_TPlot.pdf
ath-miR160a-5p	arahy.Tifrunner.gnm2.ann1.4N0TPQ.2	arahy.Tifrunner.gnm2.ann1.4N0TPQ	SDH1-1	succinate dehydrogenase 1-1	GO:0006099(tricarboxylic acid cycle);GO:0016491(oxidoreductase activity);GO:0022900(electron transport chain);GO:0050660(flavin adenine dinucleotide binding);GO:0055114(oxidation-reduction process)	ko00020(Citrate cycle (TCA cycle));ko00190(Oxidative phosphorylation)	1187	1207	1197	0.662996	7	(((((-(((((((((((.((((&))))-))))))))))).)))))	UGGCA-ACAGGGGGUUAUGGUA&UGCC-UGGCUCCCUGUAUGCCA	1	28.4495	4	0.993091	Output/DS/cleaveLand_result/t_plot/ath-miR160a-5p_arahy.Tifrunner.gnm2.ann1.4N0TPQ.2_1197_TPlot.pdf
ath-miR160a-5p	arahy.Tifrunner.gnm2.ann1.4N0TPQ.3	arahy.Tifrunner.gnm2.ann1.4N0TPQ	SDH1-1	succinate dehydrogenase 1-1	GO:0006099(tricarboxylic acid cycle);GO:0016491(oxidoreductase activity);GO:0022900(electron transport chain);GO:0050660(flavin adenine dinucleotide binding);GO:0055114(oxidation-reduction process)	ko00020(Citrate cycle (TCA cycle));ko00190(Oxidative phosphorylation)	1187	1207	1197	0.662996	7	(((((-(((((((((((.((((&))))-))))))))))).)))))	UGGCA-ACAGGGGGUUAUGGUA&UGCC-UGGCUCCCUGUAUGCCA	1	28.4495	4	0.994957	Output/DS/cleaveLand_result/t_plot/ath-miR160a-5p_arahy.Tifrunner.gnm2.ann1.4N0TPQ.3_1197_TPlot.pdf
ath-miR160a-5p	arahy.Tifrunner.gnm2.ann1.71RKEA.1	arahy.Tifrunner.gnm2.ann1.71RKEA	BLH1	BEL1-like homeodomain protein 1-like isoform X2 [Glycine max]	GO:0003677(DNA binding);GO:0003700(sequence-specific DNA binding transcription factor activity);GO:0043565(sequence-specific DNA binding)	NA	1687	1707	1698	0.731278	5	.(((.((((.(((((((((((&))))))))))).)))).))).	GGGCUUACAAGGAGCCAGGUA&UGCCUGGCUCCCUGUAUGCCA	15	426.743	2	0.469163	Output/DS/cleaveLand_result/t_plot/ath-miR160a-5p_arahy.Tifrunner.gnm2.ann1.71RKEA.1_1698_TPlot.pdf
ath-miR160a-5p	arahy.Tifrunner.gnm2.ann1.U21TUP.1	arahy.Tifrunner.gnm2.ann1.U21TUP	BLH1	BEL1-like homeodomain protein 1-like isoform X2 [Glycine max]	GO:0003677(DNA binding);GO:0003700(sequence-specific DNA binding transcription factor activity);GO:0043565(sequence-specific DNA binding)	NA	1687	1707	1698	0.731278	5	.(((.((((.(((((((((((&))))))))))).)))).))).	GGGCUUACAAGGAGCCAGGUA&UGCCUGGCUCCCUGUAUGCCA	13	369.844	2	0.476268	Output/DS/cleaveLand_result/t_plot/ath-miR160a-5p_arahy.Tifrunner.gnm2.ann1.U21TUP.1_1698_TPlot.pdf
ath-miR162a-3p	arahy.Tifrunner.gnm2.ann1.8GI8KI.1	arahy.Tifrunner.gnm2.ann1.8GI8KI	Os05g0572700	Protein phosphatase 2C family protein	GO:0003824(catalytic activity);GO:0004722(protein serine/threonine phosphatase activity);GO:0006470(protein dephosphorylation)	ko04016(MAPK signaling pathway - plant);ko04075(Plant hormone signal transduction)	288	306	298	0.656	5.5	((-((((((((((-(((((((&))))))).)))))))))).))	CU-GAUGCGGAGG-UUGUUGA&UCGAUAAACCUCUGCAUCCAG	2	56.899	2	0.706588	Output/DS/cleaveLand_result/t_plot/ath-miR162a-3p_arahy.Tifrunner.gnm2.ann1.8GI8KI.1_298_TPlot.pdf
ath-miR162a-3p	arahy.Tifrunner.gnm2.ann1.DXW5L8.1	arahy.Tifrunner.gnm2.ann1.DXW5L8	-	expansin-like B1	GO:0005576(extracellular region)	NA	680	702	693	0.797333	5	((((..(((((((((((((((((&)))))))))))))))))--))))	CUGGCAGUGCAGGGGUUUAUUGG&UCGAUAAACCUCUGCAU--CCAG	1	28.4495	4	0.39576	Output/DS/cleaveLand_result/t_plot/ath-miR162a-3p_arahy.Tifrunner.gnm2.ann1.DXW5L8.1_693_TPlot.pdf
ath-miR162a-3p	arahy.Tifrunner.gnm2.ann1.GMG8MT.2	arahy.Tifrunner.gnm2.ann1.GMG8MT	DCL1	DEAD-box ATP-dependent RNA helicase 53 [Glycine max]	GO:0003676(nucleic acid binding);GO:0003723(RNA binding);GO:0004386(helicase activity);GO:0004525(ribonuclease III activity);GO:0005515(protein binding);GO:0005524(ATP binding);GO:0006396(RNA processing);GO:0008026(ATP-dependent helicase activity)	NA	3866	3887	3877	0.944	2	((((((((((((((.(((((((&)))))))-))))))))))))))	CUGGAUGCAGAGGUGUUAUCGA&UCGAUAA-ACCUCUGCAUCCAG	97	2759.6	0	0.000787144	Output/DS/cleaveLand_result/t_plot/ath-miR162a-3p_arahy.Tifrunner.gnm2.ann1.GMG8MT.2_3877_TPlot.pdf
ath-miR162a-3p	arahy.Tifrunner.gnm2.ann1.JN68AD.1	arahy.Tifrunner.gnm2.ann1.JN68AD	At2g17695	FUNCTIONS IN: molecular_function unknown	NA	NA	882	900	892	0.701333	4	((((-(((((((((((-((((&)))).))))))))))).))))	CUGG-UGCAGAGGUUU-UUGA&UCGAUAAACCUCUGCAUCCAG	1	28.4495	4	0.786226	Output/DS/cleaveLand_result/t_plot/ath-miR162a-3p_arahy.Tifrunner.gnm2.ann1.JN68AD.1_892_TPlot.pdf
ath-miR162a-3p	arahy.Tifrunner.gnm2.ann1.NHK71Z.1	arahy.Tifrunner.gnm2.ann1.NHK71Z	DCL1	DEAD-box ATP-dependent RNA helicase 53 [Glycine max]	GO:0003676(nucleic acid binding);GO:0003723(RNA binding);GO:0004386(helicase activity);GO:0004525(ribonuclease III activity);GO:0005515(protein binding);GO:0005524(ATP binding);GO:0006396(RNA processing);GO:0008026(ATP-dependent helicase activity)	NA	4009	4030	4020	0.944	2	((((((((((((((.(((((((&)))))))-))))))))))))))	CUGGAUGCAGAGGUGUUAUCGA&UCGAUAA-ACCUCUGCAUCCAG	89	2532.01	0	0.00026245	Output/DS/cleaveLand_result/t_plot/ath-miR162a-3p_arahy.Tifrunner.gnm2.ann1.NHK71Z.1_4020_TPlot.pdf
ath-miR162a-3p	arahy.Tifrunner.gnm2.ann1.NHK71Z.3	arahy.Tifrunner.gnm2.ann1.NHK71Z	DCL1	DEAD-box ATP-dependent RNA helicase 53 [Glycine max]	GO:0003676(nucleic acid binding);GO:0003723(RNA binding);GO:0004386(helicase activity);GO:0004525(ribonuclease III activity);GO:0005515(protein binding);GO:0005524(ATP binding);GO:0006396(RNA processing);GO:0008026(ATP-dependent helicase activity)	NA	4009	4030	4020	0.944	2	((((((((((((((.(((((((&)))))))-))))))))))))))	CUGGAUGCAGAGGUGUUAUCGA&UCGAUAA-ACCUCUGCAUCCAG	83	2361.31	0	0.000524832	Output/DS/cleaveLand_result/t_plot/ath-miR162a-3p_arahy.Tifrunner.gnm2.ann1.NHK71Z.3_4020_TPlot.pdf
ath-miR162a-5p	arahy.Tifrunner.gnm2.ann1.2Z5KKR.2	arahy.Tifrunner.gnm2.ann1.2Z5KKR	RBG5	Unknown protein	NA	ko03040(Spliceosome)	300	321	312	0.765101	5.5	(((((.((((((((((((.(((&))).)))))))))))).)))))	GGUCGCUGAGCCGCUGCCGUCG&UGGAGGCAGCGGUUCAUCGAUC	2	56.899	2	0.0776651	Output/DS/cleaveLand_result/t_plot/ath-miR162a-5p_arahy.Tifrunner.gnm2.ann1.2Z5KKR.2_312_TPlot.pdf
ath-miR162a-5p	arahy.Tifrunner.gnm2.ann1.49ZYT6.1	arahy.Tifrunner.gnm2.ann1.49ZYT6	-	photosystem II oxygen-evolving enhancer protein	GO:0005509(calcium ion binding);GO:0009279(cell outer membrane);GO:0009523(photosystem II);GO:0009654(photosystem II oxygen evolving complex);GO:0015979(photosynthesis);GO:0016021(integral component of membrane);GO:0019898(extrinsic component of membrane);GO:0042549(photosystem II stabilization)	NA	386	407	398	0.671141	6	((((..-(((((.((((((((((&))))))))))-)))))...))))	GGUUUG-GAACCUGCUGCCUCCA&UGGAGGCAGC-GGUUCAUCGAUC	5	142.248	3	0.28458	Output/DS/cleaveLand_result/t_plot/ath-miR162a-5p_arahy.Tifrunner.gnm2.ann1.49ZYT6.1_398_TPlot.pdf
ath-miR162a-5p	arahy.Tifrunner.gnm2.ann1.7SQ1BH.1	arahy.Tifrunner.gnm2.ann1.7SQ1BH	-	Phosphoglycerate mutase family protein	GO:0003824(catalytic activity);GO:0008152(metabolic process)	NA	272	291	282	0.704698	5.5	.((((--((((((((((((((.&.))))))))))))))..)))).	CAUCG--GAGCCGUUGCCUCCG&UGGAGGCAGCGGUUCAUCGAUC	1	28.4495	4	0.707114	Output/DS/cleaveLand_result/t_plot/ath-miR162a-5p_arahy.Tifrunner.gnm2.ann1.7SQ1BH.1_282_TPlot.pdf
ath-miR162a-5p	arahy.Tifrunner.gnm2.ann1.AF6NZ2.2	arahy.Tifrunner.gnm2.ann1.AF6NZ2	-	1-phosphatidylinositol-3-phosphate 5-kinase FAB1B-like isoform X3 [Glycine max]	NA	NA	295	316	307	0.765101	5.5	(((((.((((((((((((.(((&))).)))))))))))).)))))	GGUCGCUGAGCCGCUGCCGUCG&UGGAGGCAGCGGUUCAUCGAUC	3	85.3485	2	0.065153	Output/DS/cleaveLand_result/t_plot/ath-miR162a-5p_arahy.Tifrunner.gnm2.ann1.AF6NZ2.2_307_TPlot.pdf
ath-miR162a-5p	arahy.Tifrunner.gnm2.ann1.GNTR4L.1	arahy.Tifrunner.gnm2.ann1.GNTR4L	SKP1A	SKP1-like 4	GO:0006511(ubiquitin-dependent protein catabolic process)	ko04141(Protein processing in endoplasmic reticulum);ko04120(Ubiquitin mediated proteolysis)	189	208	199	0.657718	6.5	.(((((((--(((((((((((.&.)))))))))))..))))))).	CGUCGAUG--CUGCUGCUUCCG&UGGAGGCAGCGGUUCAUCGAUC	1	28.4495	4	0.974072	Output/DS/cleaveLand_result/t_plot/ath-miR162a-5p_arahy.Tifrunner.gnm2.ann1.GNTR4L.1_199_TPlot.pdf
ath-miR162a-5p	arahy.Tifrunner.gnm2.ann1.I6VHAV.1	arahy.Tifrunner.gnm2.ann1.I6VHAV	PAO4	polyamine oxidase 4	GO:0016491(oxidoreductase activity);GO:0055114(oxidation-reduction process)	ko00330(Arginine and proline metabolism);ko00410(beta-Alanine metabolism)	558	580	571	0.682327	6	(((((((((.(((.((((((((.&.)))))))).)))-)))))))))	GAUUGAUGGUACCAUUGCCUCCC&UGGAGGCAGCGGU-UCAUCGAUC	1	28.4495	4	0.889645	Output/DS/cleaveLand_result/t_plot/ath-miR162a-5p_arahy.Tifrunner.gnm2.ann1.I6VHAV.1_571_TPlot.pdf
ath-miR162a-5p	arahy.Tifrunner.gnm2.ann1.P9STKW.1	arahy.Tifrunner.gnm2.ann1.P9STKW	CRK4	Calcium/calmodulin-dependent serine/threonine-protein kinase 1	GO:0004672(protein kinase activity);GO:0004674(protein serine/threonine kinase activity);GO:0005509(calcium ion binding);GO:0005524(ATP binding);GO:0006468(protein phosphorylation)	NA	654	674	665	0.668904	6.5	...((.((-((((((((((((.&.)))))))))))).)).))...	UUCCGUUG-GCCGCUGCCUCCC&UGGAGGCAGCGGUUCAUCGAUC	1	28.4495	4	0.954301	Output/DS/cleaveLand_result/t_plot/ath-miR162a-5p_arahy.Tifrunner.gnm2.ann1.P9STKW.1_665_TPlot.pdf
ath-miR162a-5p	arahy.Tifrunner.gnm2.ann1.S3H6DK.1	arahy.Tifrunner.gnm2.ann1.S3H6DK	SKP1A	SKP1-like 4	GO:0006511(ubiquitin-dependent protein catabolic process)	ko04141(Protein processing in endoplasmic reticulum);ko04120(Ubiquitin mediated proteolysis)	521	540	531	0.657718	6.5	.(((((((--(((((((((((.&.)))))))))))..))))))).	CGUCGAUG--CUGCUGCUUCCG&UGGAGGCAGCGGUUCAUCGAUC	1	28.4495	4	0.975654	Output/DS/cleaveLand_result/t_plot/ath-miR162a-5p_arahy.Tifrunner.gnm2.ann1.S3H6DK.1_531_TPlot.pdf
ath-miR162a-5p	arahy.Tifrunner.gnm2.ann1.S8H407.1	arahy.Tifrunner.gnm2.ann1.S8H407	-	DNA-binding protein	GO:0000976(transcription regulatory region sequence-specific DNA binding);GO:0003677(DNA binding);GO:0003700(sequence-specific DNA binding transcription factor activity);GO:0005634(nucleus);GO:0043565(sequence-specific DNA binding)	NA	1490	1511	1502	0.673378	5	((((.-((.((((((((((.(((&))).))))))))))-))..))))	GAUCU-UGAAACCGCUGCCGCCA&UGGAGGCAGCGGUU-CAUCGAUC	23	654.339	2	0.668759	Output/DS/cleaveLand_result/t_plot/ath-miR162a-5p_arahy.Tifrunner.gnm2.ann1.S8H407.1_1502_TPlot.pdf
ath-miR162a-5p	arahy.Tifrunner.gnm2.ann1.U1N8T2.1	arahy.Tifrunner.gnm2.ann1.U1N8T2	-	DNA-binding protein	GO:0000976(transcription regulatory region sequence-specific DNA binding);GO:0003677(DNA binding);GO:0003700(sequence-specific DNA binding transcription factor activity);GO:0005634(nucleus);GO:0043565(sequence-specific DNA binding)	NA	1511	1532	1523	0.673378	5	((((.-((.((((((((((.(((&))).))))))))))-))..))))	GAUCU-UGAAACCGCUGCCGCCA&UGGAGGCAGCGGUU-CAUCGAUC	23	654.339	2	0.681882	Output/DS/cleaveLand_result/t_plot/ath-miR162a-5p_arahy.Tifrunner.gnm2.ann1.U1N8T2.1_1523_TPlot.pdf
ath-miR162a-5p	arahy.Tifrunner.gnm2.ann1.WEA5TY.1	arahy.Tifrunner.gnm2.ann1.WEA5TY	SKP1A	SKP1-like 4	GO:0006511(ubiquitin-dependent protein catabolic process)	ko04141(Protein processing in endoplasmic reticulum);ko04120(Ubiquitin mediated proteolysis)	526	545	536	0.657718	6.5	.(((((((--(((((((((((.&.)))))))))))..))))))).	CGUCGAUG--CUGCUGCUUCCG&UGGAGGCAGCGGUUCAUCGAUC	1	28.4495	4	0.978535	Output/DS/cleaveLand_result/t_plot/ath-miR162a-5p_arahy.Tifrunner.gnm2.ann1.WEA5TY.1_536_TPlot.pdf
ath-miR164a	arahy.Tifrunner.gnm2.ann1.BZS6Y3.1	arahy.Tifrunner.gnm2.ann1.BZS6Y3	-	Protein kinase superfamily protein	GO:0004672(protein kinase activity);GO:0004674(protein serine/threonine kinase activity);GO:0005524(ATP binding);GO:0006468(protein phosphorylation)	NA	570	591	582	0.650113	6.5	((((((..(((((((((((((.&.)))))))))))))-.))))))	UGCACGAGGUCUUGCUUUUCUU&UGGAGAAGCAGGGC-ACGUGCA	2	56.899	3	0.535652	Output/DS/cleaveLand_result/t_plot/ath-miR164a_arahy.Tifrunner.gnm2.ann1.BZS6Y3.1_582_TPlot.pdf
ath-miR164a	arahy.Tifrunner.gnm2.ann1.K2G1DY.1	arahy.Tifrunner.gnm2.ann1.K2G1DY	At5g16150	sugar porter (SP) family MFS transporter	GO:0005215(transporter activity);GO:0006810(transport);GO:0016020(membrane);GO:0016021(integral component of membrane);GO:0022857(transmembrane transporter activity);GO:0022891(substrate-specific transmembrane transporter activity);GO:0055085(transmembrane transport)	NA	1525	1546	1536	0.688488	5	(((((.((((((((((((.(((&)))-)))))))))))).)))))	UGUGCCUGCCUUGCUUCUACCA&UGG-AGAAGCAGGGCACGUGCA	1	28.4495	4	0.919453	Output/DS/cleaveLand_result/t_plot/ath-miR164a_arahy.Tifrunner.gnm2.ann1.K2G1DY.1_1536_TPlot.pdf
ath-miR164a	arahy.Tifrunner.gnm2.ann1.PD2L2L.1	arahy.Tifrunner.gnm2.ann1.PD2L2L	CURT1A	thylakoid membrane phosphoprotein 14 kDa protein	NA	ko00562(Inositol phosphate metabolism);ko04070(Phosphatidylinositol signaling system)	511	532	523	0.704289	6	((((((.(((((((((((.((.&.)).)))))))))))-))))))	UGCACGCUGCUCUGCUUUGCCU&UGGAGAAGCAGGGCA-CGUGCA	1	28.4495	4	0.823027	Output/DS/cleaveLand_result/t_plot/ath-miR164a_arahy.Tifrunner.gnm2.ann1.PD2L2L.1_523_TPlot.pdf
ath-miR164a	arahy.Tifrunner.gnm2.ann1.T0XEU7.1	arahy.Tifrunner.gnm2.ann1.T0XEU7	-	chaperone protein dnaJ-related	NA	NA	1122	1141	1133	0.663657	6.5	(((((((((((-(((.(((((&))))).))).)))))))))))	UGCAUGUGCCC-GCUGUUCUA&UGGAGAAGCAGGGCACGUGCA	1	28.4495	4	0.991111	Output/DS/cleaveLand_result/t_plot/ath-miR164a_arahy.Tifrunner.gnm2.ann1.T0XEU7.1_1133_TPlot.pdf
ath-miR164c-5p	arahy.Tifrunner.gnm2.ann1.5LAD0A.1	arahy.Tifrunner.gnm2.ann1.5LAD0A	-	ORF61c	NA	NA	108	130	121	0.691796	5	((((..(((.(((((((((((((&)))))))))))))-)))-.))))	CGCAAGGUGCCCCUGCUUUUUCA&UGGAGAAGCAGGG-CAC-GUGCG	2	56.899	3	0.235617	Output/DS/cleaveLand_result/t_plot/ath-miR164c-5p_arahy.Tifrunner.gnm2.ann1.5LAD0A.1_121_TPlot.pdf
ath-miR164c-5p	arahy.Tifrunner.gnm2.ann1.BAML4E.1	arahy.Tifrunner.gnm2.ann1.BAML4E	-	RING/FYVE/PHD zinc finger superfamily protein	GO:0005515(protein binding);GO:0008270(zinc ion binding)	NA	3262	3281	3273	0.656319	6	((((.(.(((((((-((((((&)))))).))))))).).))))	CGCAGGCGCCUUGC-UCUUCA&UGGAGAAGCAGGGCACGUGCG	1	28.4495	4	0.991912	Output/DS/cleaveLand_result/t_plot/ath-miR164c-5p_arahy.Tifrunner.gnm2.ann1.BAML4E.1_3273_TPlot.pdf
ath-miR164c-5p	arahy.Tifrunner.gnm2.ann1.DK6823.1	arahy.Tifrunner.gnm2.ann1.DK6823	-	HCP-like superfamily protein with MYND-type zinc finger	GO:0005515(protein binding)	NA	1105	1125	1116	0.716186	7	((((((.((((.(((((((..&..))))))).)))).))))))	CGCACGCGCCUCGCUUCUCGG&UGGAGAAGCAGGGCACGUGCG	1	28.4495	4	0.450223	Output/DS/cleaveLand_result/t_plot/ath-miR164c-5p_arahy.Tifrunner.gnm2.ann1.DK6823.1_1116_TPlot.pdf
ath-miR164c-5p	arahy.Tifrunner.gnm2.ann1.G4VR7T.3	arahy.Tifrunner.gnm2.ann1.G4VR7T	mak16-a	MAK16 protein-related	NA	NA	270	291	282	0.654102	5	((.(((-((.((((((((((((.&.))))))))))))-)).)))-))	CGCCAC-UGCCCCUGCUUCUCUC&UGGAGAAGCAGGG-CACGUG-CG	2	56.899	1	0.0548615	Output/DS/cleaveLand_result/t_plot/ath-miR164c-5p_arahy.Tifrunner.gnm2.ann1.G4VR7T.3_282_TPlot.pdf
ath-miR164c-5p	arahy.Tifrunner.gnm2.ann1.L9IK9Y.1	arahy.Tifrunner.gnm2.ann1.L9IK9Y	NAC100	NAC domain protein,	GO:0003677(DNA binding)	ko03013(RNA transport);ko03015(mRNA surveillance pathway);ko03018(RNA degradation)	1089	1112	1103	0.900222	3	(((...((((((((((((((((((&))))))))))))))))))---)))	CGCCUUACGUGCCCUGCUUCUCCA&UGGAGAAGCAGGGCACGU---GCG	44	1251.78	0	0.00026245	Output/DS/cleaveLand_result/t_plot/ath-miR164c-5p_arahy.Tifrunner.gnm2.ann1.L9IK9Y.1_1103_TPlot.pdf
ath-miR164c-5p	arahy.Tifrunner.gnm2.ann1.Y35SJI.1	arahy.Tifrunner.gnm2.ann1.Y35SJI	-	ORF61c	NA	NA	147	169	160	0.691796	5	((((..(((.(((((((((((((&)))))))))))))-)))-.))))	CGCAAGGUGCCCCUGCUUUUUCA&UGGAGAAGCAGGG-CAC-GUGCG	2	56.899	3	0.232635	Output/DS/cleaveLand_result/t_plot/ath-miR164c-5p_arahy.Tifrunner.gnm2.ann1.Y35SJI.1_160_TPlot.pdf
ath-miR165a-3p	arahy.Tifrunner.gnm2.ann1.29D948.1	arahy.Tifrunner.gnm2.ann1.29D948	-	DNA binding protein, putative	GO:0003677(DNA binding);GO:0003700(sequence-specific DNA binding transcription factor activity);GO:0008289(lipid binding);GO:0043565(sequence-specific DNA binding)	NA	1006	1026	1017	0.866667	3	..((((((((((((((((((.&.))))))))))))))))))..	UUGGGAUGAAGCCUGGUCCGG&UCGGACCAGGCUUCAUCCCCC	55	1564.72	0	0.000524832	Output/DS/cleaveLand_result/t_plot/ath-miR165a-3p_arahy.Tifrunner.gnm2.ann1.29D948.1_1017_TPlot.pdf
ath-miR165a-3p	arahy.Tifrunner.gnm2.ann1.2EN3G3.1	arahy.Tifrunner.gnm2.ann1.2EN3G3	-	DNA binding protein, putative	GO:0003677(DNA binding);GO:0003700(sequence-specific DNA binding transcription factor activity);GO:0008289(lipid binding);GO:0043565(sequence-specific DNA binding)	NA	572	592	583	0.866667	3	..((((((((((((((((((.&.))))))))))))))))))..	CUGGGAUGAAGCCUGGUCCGG&UCGGACCAGGCUUCAUCCCCC	4	113.798	0	0.00157367	Output/DS/cleaveLand_result/t_plot/ath-miR165a-3p_arahy.Tifrunner.gnm2.ann1.2EN3G3.1_583_TPlot.pdf
ath-miR165a-3p	arahy.Tifrunner.gnm2.ann1.2EN3G3.2	arahy.Tifrunner.gnm2.ann1.2EN3G3	-	DNA binding protein, putative	GO:0003677(DNA binding);GO:0003700(sequence-specific DNA binding transcription factor activity);GO:0008289(lipid binding);GO:0043565(sequence-specific DNA binding)	NA	572	592	583	0.866667	3	..((((((((((((((((((.&.))))))))))))))))))..	CUGGGAUGAAGCCUGGUCCGG&UCGGACCAGGCUUCAUCCCCC	4	113.798	1	0.0003358	Output/DS/cleaveLand_result/t_plot/ath-miR165a-3p_arahy.Tifrunner.gnm2.ann1.2EN3G3.2_583_TPlot.pdf
ath-miR165a-3p	arahy.Tifrunner.gnm2.ann1.97AX4B.2	arahy.Tifrunner.gnm2.ann1.97AX4B	ATHB-14	DNA binding protein, putative	GO:0003677(DNA binding);GO:0003700(sequence-specific DNA binding transcription factor activity);GO:0008289(lipid binding);GO:0043565(sequence-specific DNA binding)	NA	1022	1042	1033	0.866667	3	..((((((((((((((((((.&.))))))))))))))))))..	UUGGGAUGAAGCCUGGUCCGG&UCGGACCAGGCUUCAUCCCCC	68	1934.57	0	0.00104939	Output/DS/cleaveLand_result/t_plot/ath-miR165a-3p_arahy.Tifrunner.gnm2.ann1.97AX4B.2_1033_TPlot.pdf
ath-miR165a-3p	arahy.Tifrunner.gnm2.ann1.D5R23C.1	arahy.Tifrunner.gnm2.ann1.D5R23C	REV	DNA binding protein, putative	GO:0003677(DNA binding);GO:0003700(sequence-specific DNA binding transcription factor activity);GO:0008289(lipid binding);GO:0043565(sequence-specific DNA binding)	NA	1431	1451	1442	0.866667	3	..((((((((((((((((((.&.))))))))))))))))))..	CUGGGAUGAAGCCUGGUCCGG&UCGGACCAGGCUUCAUCCCCC	298	8477.95	0	0.000787144	Output/DS/cleaveLand_result/t_plot/ath-miR165a-3p_arahy.Tifrunner.gnm2.ann1.D5R23C.1_1442_TPlot.pdf
ath-miR166a-3p	arahy.Tifrunner.gnm2.ann1.1TM57H.2	arahy.Tifrunner.gnm2.ann1.1TM57H	At5g16150	sugar porter (SP) family MFS transporter	GO:0005215(transporter activity);GO:0006810(transport);GO:0016020(membrane);GO:0016021(integral component of membrane);GO:0022857(transmembrane transporter activity);GO:0022891(substrate-specific transmembrane transporter activity);GO:0055085(transmembrane transport)	NA	189	209	200	0.863946	4	((((..(((((((((((((((&)))))))))))))))..))))	GGGGUUUGAGGCCUGGUUCGA&UCGGACCAGGCUUCAUUCCCC	1	28.4495	4	0.0309959	Output/DS/cleaveLand_result/t_plot/ath-miR166a-3p_arahy.Tifrunner.gnm2.ann1.1TM57H.2_200_TPlot.pdf
ath-miR166a-3p	arahy.Tifrunner.gnm2.ann1.BMRM52.1	arahy.Tifrunner.gnm2.ann1.BMRM52	-	methyl-CPG-binding domain 10	GO:0003677(DNA binding);GO:0005634(nucleus)	NA	230	249	240	0.657596	7	((((((-((((((..(((((.&.)))))..)))))).))))))	GGGGAA-GAAGCUGUGUCCGU&UCGGACCAGGCUUCAUUCCCC	6	170.697	2	0.790502	Output/DS/cleaveLand_result/t_plot/ath-miR166a-3p_arahy.Tifrunner.gnm2.ann1.BMRM52.1_240_TPlot.pdf
ath-miR166a-3p	arahy.Tifrunner.gnm2.ann1.F2LXEC.1	arahy.Tifrunner.gnm2.ann1.F2LXEC	MBD10	methyl-CPG-binding domain 10	GO:0003677(DNA binding);GO:0005634(nucleus)	NA	230	249	240	0.657596	7	((((((-((((((..(((((.&.)))))..)))))).))))))	GGGGAA-GAAGCUGUGUCCGU&UCGGACCAGGCUUCAUUCCCC	5	142.248	3	0.368396	Output/DS/cleaveLand_result/t_plot/ath-miR166a-3p_arahy.Tifrunner.gnm2.ann1.F2LXEC.1_240_TPlot.pdf
ath-miR166a-5p	arahy.Tifrunner.gnm2.ann1.1G1J9V.1	arahy.Tifrunner.gnm2.ann1.1G1J9V	At1g56220	Dormancy/auxin associated family protein	NA	NA	199	218	209	0.758065	6.5	(((((-((((((.((((((((&)))))))).)))))).)))))	CCUCG-GCCGGAGAGCGGUCU&GGACUGUUGUCUGGCUCGAGG	1	28.4495	4	0.483777	Output/DS/cleaveLand_result/t_plot/ath-miR166a-5p_arahy.Tifrunner.gnm2.ann1.1G1J9V.1_209_TPlot.pdf
ath-miR166a-5p	arahy.Tifrunner.gnm2.ann1.6G1AZV.1	arahy.Tifrunner.gnm2.ann1.6G1AZV	-	homeobox protein LUMINIDEPENDENS-like [Glycine max]	NA	NA	746	767	758	0.66129	6	..(.(((.((((((((((((((&))))))))))))))-))).)..	CAUGGAGCCCAGAUAAUAGUCC&GGACUGUUGUCUGG-CUCGAGG	2	56.899	2	0.729376	Output/DS/cleaveLand_result/t_plot/ath-miR166a-5p_arahy.Tifrunner.gnm2.ann1.6G1AZV.1_758_TPlot.pdf
ath-miR166a-5p	arahy.Tifrunner.gnm2.ann1.8D3299.3	arahy.Tifrunner.gnm2.ann1.8D3299	-	homeobox protein luminidependens protein, putative	GO:0003677(DNA binding);GO:0003700(sequence-specific DNA binding transcription factor activity);GO:0043565(sequence-specific DNA binding)	NA	1106	1127	1118	0.66129	6	..(.(((.((((((((((((((&))))))))))))))-))).)..	CAUGGAGCCCAGAUAAUAGUCC&GGACUGUUGUCUGG-CUCGAGG	1	28.4495	4	0.946509	Output/DS/cleaveLand_result/t_plot/ath-miR166a-5p_arahy.Tifrunner.gnm2.ann1.8D3299.3_1118_TPlot.pdf
ath-miR166a-5p	arahy.Tifrunner.gnm2.ann1.8IM4PM.3	arahy.Tifrunner.gnm2.ann1.8IM4PM	TIR1	transport inhibitor response 1-like protein-like [Glycine max]	GO:0005515(protein binding)	ko04075(Plant hormone signal transduction)	1909	1930	1921	0.822581	5	.(((((.((((((.((((((((&)))))))).))))))-))))).	ACUCGAGGCCAGAGAGCAGUCC&GGACUGUUGUCUGGC-UCGAGG	2	56.899	3	0.0116141	Output/DS/cleaveLand_result/t_plot/ath-miR166a-5p_arahy.Tifrunner.gnm2.ann1.8IM4PM.3_1921_TPlot.pdf
ath-miR166a-5p	arahy.Tifrunner.gnm2.ann1.9HLH7R.1	arahy.Tifrunner.gnm2.ann1.9HLH7R	HD16	casein kinase 1	GO:0004672(protein kinase activity);GO:0004674(protein serine/threonine kinase activity);GO:0005524(ATP binding);GO:0006468(protein phosphorylation)	NA	1330	1349	1341	0.668203	5.5	((((.(((((((((((-((((&)))).))))))))))).))))	CCUCAAGCCAGACGAU-GUCU&GGACUGUUGUCUGGCUCGAGG	1	28.4495	4	0.931186	Output/DS/cleaveLand_result/t_plot/ath-miR166a-5p_arahy.Tifrunner.gnm2.ann1.9HLH7R.1_1341_TPlot.pdf
ath-miR166a-5p	arahy.Tifrunner.gnm2.ann1.B3NEVG.1	arahy.Tifrunner.gnm2.ann1.B3NEVG	LD	homeobox protein luminidependens protein, putative	GO:0003677(DNA binding);GO:0003700(sequence-specific DNA binding transcription factor activity);GO:0043565(sequence-specific DNA binding)	NA	3382	3403	3394	0.66129	6	..(.(((.((((((((((((((&))))))))))))))-))).)..	CAUGGAGCCCAGAUAAUAGUCC&GGACUGUUGUCUGG-CUCGAGG	1	28.4495	4	0.943032	Output/DS/cleaveLand_result/t_plot/ath-miR166a-5p_arahy.Tifrunner.gnm2.ann1.B3NEVG.1_3394_TPlot.pdf
ath-miR166a-5p	arahy.Tifrunner.gnm2.ann1.FS7ZHJ.1	arahy.Tifrunner.gnm2.ann1.FS7ZHJ	At1g56220	Dormancy/auxin associated family protein	NA	NA	43	62	53	0.758065	6.5	(((((-((((((.((((((((&)))))))).)))))).)))))	CCUCG-GCCGGAGAGCGGUCU&GGACUGUUGUCUGGCUCGAGG	1	28.4495	4	0.450223	Output/DS/cleaveLand_result/t_plot/ath-miR166a-5p_arahy.Tifrunner.gnm2.ann1.FS7ZHJ.1_53_TPlot.pdf
ath-miR166a-5p	arahy.Tifrunner.gnm2.ann1.TTE3SB.1	arahy.Tifrunner.gnm2.ann1.TTE3SB	At1g56220	Dormancy/auxin associated family protein	NA	NA	148	166	158	0.675115	6	((((.-((((((((((((-((&)).))))))))))))..))))	CCUCC-GCCGGACAACGG-CC&GGACUGUUGUCUGGCUCGAGG	7	199.147	3	0.267668	Output/DS/cleaveLand_result/t_plot/ath-miR166a-5p_arahy.Tifrunner.gnm2.ann1.TTE3SB.1_158_TPlot.pdf
ath-miR167a-5p	arahy.Tifrunner.gnm2.ann1.41EE5L.1	arahy.Tifrunner.gnm2.ann1.41EE5L	BAC2	Mitochondrial substrate carrier family protein	NA	NA	951	971	962	0.658098	7	....(((.((((((((((((.&.)))))))))))).)))....	UUUCUCAAGCUGGCAGUUUCU&UGAAGCUGCCAGCAUGAUCUA	1	28.4495	4	0.999869	Output/DS/cleaveLand_result/t_plot/ath-miR167a-5p_arahy.Tifrunner.gnm2.ann1.41EE5L.1_962_TPlot.pdf
ath-miR167a-5p	arahy.Tifrunner.gnm2.ann1.6MXT9H.1	arahy.Tifrunner.gnm2.ann1.6MXT9H	ARF8	auxin response factor 8	GO:0003677(DNA binding);GO:0005634(nucleus);GO:0009725(response to hormone);GO:0046983(protein dimerization activity)	ko04075(Plant hormone signal transduction)	3249	3269	3260	0.820051	4	(((((((.(((((((((((..&..))))))))))).)))))))	UAGAUCAGGCUGGCAGCUUGU&UGAAGCUGCCAGCAUGAUCUA	47	1337.13	0	0.000524832	Output/DS/cleaveLand_result/t_plot/ath-miR167a-5p_arahy.Tifrunner.gnm2.ann1.6MXT9H.1_3260_TPlot.pdf
ath-miR167a-5p	arahy.Tifrunner.gnm2.ann1.6MXT9H.2	arahy.Tifrunner.gnm2.ann1.6MXT9H	ARF8	auxin response factor 8	GO:0003677(DNA binding);GO:0005634(nucleus);GO:0009725(response to hormone);GO:0046983(protein dimerization activity)	ko04075(Plant hormone signal transduction)	3108	3128	3119	0.820051	4	(((((((.(((((((((((..&..))))))))))).)))))))	UAGAUCAGGCUGGCAGCUUGU&UGAAGCUGCCAGCAUGAUCUA	62	1763.87	0	0.000787144	Output/DS/cleaveLand_result/t_plot/ath-miR167a-5p_arahy.Tifrunner.gnm2.ann1.6MXT9H.2_3119_TPlot.pdf
ath-miR167a-5p	arahy.Tifrunner.gnm2.ann1.FGI0BM.1	arahy.Tifrunner.gnm2.ann1.FGI0BM	ARF8	auxin response factor 8	GO:0003677(DNA binding);GO:0005634(nucleus);GO:0009725(response to hormone);GO:0046983(protein dimerization activity)	ko04075(Plant hormone signal transduction)	1791	1811	1802	0.820051	4	(((((((.(((((((((((..&..))))))))))).)))))))	UAGAUCAGGCUGGCAGCUUGU&UGAAGCUGCCAGCAUGAUCUA	43	1223.33	0	0.00131156	Output/DS/cleaveLand_result/t_plot/ath-miR167a-5p_arahy.Tifrunner.gnm2.ann1.FGI0BM.1_1802_TPlot.pdf
ath-miR167a-5p	arahy.Tifrunner.gnm2.ann1.K1HEIP.1	arahy.Tifrunner.gnm2.ann1.K1HEIP	-	ankyrin repeat-containing protein [Glycine max]	GO:0005515(protein binding)	NA	1402	1424	1413	0.650386	7	(((((((.((((.(((.((((((&))))))-)))-)))).)))))))	UGGGUCAAGCUGAGCAUGCUUUA&UGAAGC-UGC-CAGCAUGAUCUA	1	28.4495	4	0.999976	Output/DS/cleaveLand_result/t_plot/ath-miR167a-5p_arahy.Tifrunner.gnm2.ann1.K1HEIP.1_1413_TPlot.pdf
ath-miR167a-5p	arahy.Tifrunner.gnm2.ann1.TK2Q97.1	arahy.Tifrunner.gnm2.ann1.TK2Q97	-	transcription elongation factor (TFIIS) family protein	GO:0003677(DNA binding);GO:0005634(nucleus)	NA	1283	1303	1294	0.827763	6	..(((((((.((((((((((.&.)))))))))).)))))))..	GCGAUCAUGGUGGCGGCUUCU&UGAAGCUGCCAGCAUGAUCUA	9	256.046	0	0.00026245	Output/DS/cleaveLand_result/t_plot/ath-miR167a-5p_arahy.Tifrunner.gnm2.ann1.TK2Q97.1_1294_TPlot.pdf
ath-miR167a-5p	arahy.Tifrunner.gnm2.ann1.VM96MN.1	arahy.Tifrunner.gnm2.ann1.VM96MN	AAP19-1	AP-1 complex subunit sigma-like protein	GO:0006810(transport);GO:0006886(intracellular protein transport);GO:0008565(protein transporter activity);GO:0015031(protein transport);GO:0016192(vesicle-mediated transport);GO:0030117(membrane coat)	NA	183	204	193	0.660668	7	..((((-(((((.(((((.((((&))))-)))))-))))).))))..	ACGAUC-UGCUGUGCAGCGUUCA&UGAA-GCUGC-CAGCAUGAUCUA	1	28.4495	4	0.999832	Output/DS/cleaveLand_result/t_plot/ath-miR167a-5p_arahy.Tifrunner.gnm2.ann1.VM96MN.1_193_TPlot.pdf
ath-miR167a-5p	arahy.Tifrunner.gnm2.ann1.WEMF8J.1	arahy.Tifrunner.gnm2.ann1.WEMF8J	ARF8	auxin response factor 8	GO:0003677(DNA binding);GO:0005634(nucleus);GO:0009725(response to hormone);GO:0046983(protein dimerization activity)	ko04075(Plant hormone signal transduction)	2379	2399	2390	0.820051	4	(((((((.(((((((((((..&..))))))))))).)))))))	UAGAUCAGGCUGGCAGCUUGU&UGAAGCUGCCAGCAUGAUCUA	40	1137.98	0	0.00104939	Output/DS/cleaveLand_result/t_plot/ath-miR167a-5p_arahy.Tifrunner.gnm2.ann1.WEMF8J.1_2390_TPlot.pdf
ath-miR167c-5p	arahy.Tifrunner.gnm2.ann1.1RT5K2.1	arahy.Tifrunner.gnm2.ann1.1RT5K2	-	auxin response factor 6	GO:0003677(DNA binding);GO:0005634(nucleus);GO:0009725(response to hormone);GO:0046983(protein dimerization activity)	NA	3659	3679	3670	0.854881	3	.(((((((.((((((((((((&)))))))))))).))))))).	UGAGAUCAGGCUGGCAGCUUG&UAAGCUGCCAGCAUGAUCUUG	1	28.4495	4	0.172146	Output/DS/cleaveLand_result/t_plot/ath-miR167c-5p_arahy.Tifrunner.gnm2.ann1.1RT5K2.1_3670_TPlot.pdf
ath-miR167c-5p	arahy.Tifrunner.gnm2.ann1.1RT5K2.2	arahy.Tifrunner.gnm2.ann1.1RT5K2	-	auxin response factor 6	GO:0003677(DNA binding);GO:0005634(nucleus);GO:0009725(response to hormone);GO:0046983(protein dimerization activity)	NA	3662	3682	3673	0.854881	3	.(((((((.((((((((((((&)))))))))))).))))))).	UGAGAUCAGGCUGGCAGCUUG&UAAGCUGCCAGCAUGAUCUUG	3	85.3485	2	0.137758	Output/DS/cleaveLand_result/t_plot/ath-miR167c-5p_arahy.Tifrunner.gnm2.ann1.1RT5K2.2_3673_TPlot.pdf
ath-miR167c-5p	arahy.Tifrunner.gnm2.ann1.3ZKN46.1	arahy.Tifrunner.gnm2.ann1.3ZKN46	-	DEAD-box ATP-dependent RNA helicase	GO:0003676(nucleic acid binding);GO:0004386(helicase activity);GO:0005524(ATP binding);GO:0008026(ATP-dependent helicase activity)	NA	546	565	557	0.683377	6	.((((((((((.(((-(((((&))))).))).)))))))))).	GAAGGUCAUGCGGGC-GCUUG&UAAGCUGCCAGCAUGAUCUUG	1	28.4495	4	0.997139	Output/DS/cleaveLand_result/t_plot/ath-miR167c-5p_arahy.Tifrunner.gnm2.ann1.3ZKN46.1_557_TPlot.pdf
ath-miR167c-5p	arahy.Tifrunner.gnm2.ann1.6MXT9H.1	arahy.Tifrunner.gnm2.ann1.6MXT9H	ARF8	auxin response factor 8	GO:0003677(DNA binding);GO:0005634(nucleus);GO:0009725(response to hormone);GO:0046983(protein dimerization activity)	ko04075(Plant hormone signal transduction)	3248	3268	3259	0.812665	3.5	..((((((.((((((((((((&)))))))))))).))))))..	UUAGAUCAGGCUGGCAGCUUG&UAAGCUGCCAGCAUGAUCUUG	1	28.4495	4	0.623215	Output/DS/cleaveLand_result/t_plot/ath-miR167c-5p_arahy.Tifrunner.gnm2.ann1.6MXT9H.1_3259_TPlot.pdf
ath-miR167c-5p	arahy.Tifrunner.gnm2.ann1.6MXT9H.2	arahy.Tifrunner.gnm2.ann1.6MXT9H	ARF8	auxin response factor 8	GO:0003677(DNA binding);GO:0005634(nucleus);GO:0009725(response to hormone);GO:0046983(protein dimerization activity)	ko04075(Plant hormone signal transduction)	3107	3127	3118	0.812665	3.5	..((((((.((((((((((((&)))))))))))).))))))..	UUAGAUCAGGCUGGCAGCUUG&UAAGCUGCCAGCAUGAUCUUG	2	56.899	3	0.124006	Output/DS/cleaveLand_result/t_plot/ath-miR167c-5p_arahy.Tifrunner.gnm2.ann1.6MXT9H.2_3118_TPlot.pdf
ath-miR167c-5p	arahy.Tifrunner.gnm2.ann1.A0BSJM.1	arahy.Tifrunner.gnm2.ann1.A0BSJM	-	protein DEK-like [Glycine max]	GO:0003677(DNA binding)	NA	988	1009	999	0.738786	6.5	.(((((((((.((.((((((((&))))))))-)).))))))))).	AAGGGUCGUGGUGAGCAGCUUA&UAAGCUGC-CAGCAUGAUCUUG	5	142.248	2	0.59999	Output/DS/cleaveLand_result/t_plot/ath-miR167c-5p_arahy.Tifrunner.gnm2.ann1.A0BSJM.1_999_TPlot.pdf
ath-miR167c-5p	arahy.Tifrunner.gnm2.ann1.A9PRP0.1	arahy.Tifrunner.gnm2.ann1.A9PRP0	-	heat shock transcription factor A2	GO:0003700(sequence-specific DNA binding transcription factor activity);GO:0005634(nucleus);GO:0009408(response to heat)	NA	415	435	426	0.71504	7	...(((((((((((((((((.&.)))))))))))))))))...	GCUGGUUAUGCUGGUGGCUUU&UAAGCUGCCAGCAUGAUCUUG	2	56.899	2	0.71439	Output/DS/cleaveLand_result/t_plot/ath-miR167c-5p_arahy.Tifrunner.gnm2.ann1.A9PRP0.1_426_TPlot.pdf
ath-miR167c-5p	arahy.Tifrunner.gnm2.ann1.B8VX3Q.1	arahy.Tifrunner.gnm2.ann1.B8VX3Q	HSFA6b	heat shock transcription factor A2	GO:0003700(sequence-specific DNA binding transcription factor activity);GO:0005634(nucleus);GO:0009408(response to heat);GO:0043565(sequence-specific DNA binding)	NA	1425	1445	1436	0.71504	7	...(((((((((((((((((.&.)))))))))))))))))...	GCUGGUUAUGCUGGUGGCUUU&UAAGCUGCCAGCAUGAUCUUG	1	28.4495	4	0.948167	Output/DS/cleaveLand_result/t_plot/ath-miR167c-5p_arahy.Tifrunner.gnm2.ann1.B8VX3Q.1_1436_TPlot.pdf
ath-miR167c-5p	arahy.Tifrunner.gnm2.ann1.C6ZTVN.1	arahy.Tifrunner.gnm2.ann1.C6ZTVN	PCMP-E88	Pentatricopeptide repeat (PPR) superfamily protein	GO:0005515(protein binding);GO:0005524(ATP binding);GO:0006810(transport);GO:0016021(integral component of membrane);GO:0055085(transmembrane transport)	ko02010(ABC transporters)	3424	3443	3435	0.651715	6.5	...(((((((((((((-((((&)))).)))))))))))))...	GUUGAUCGUGUUGGCA-CUUA&UAAGCUGCCAGCAUGAUCUUG	1	28.4495	4	0.999888	Output/DS/cleaveLand_result/t_plot/ath-miR167c-5p_arahy.Tifrunner.gnm2.ann1.C6ZTVN.1_3435_TPlot.pdf
ath-miR167c-5p	arahy.Tifrunner.gnm2.ann1.DIQ4CZ.1	arahy.Tifrunner.gnm2.ann1.DIQ4CZ	-	fructose-1,6-bisphosphatase, cytosolic-like protein	NA	ko00910(Nitrogen metabolism);ko00250(Alanine, aspartate and glutamate metabolism)	1743	1763	1754	0.812665	5	(((((.(((((((((((((..&..))))))))))))).)))))	CAAGAACAUGUUGGCAGCUGG&UAAGCUGCCAGCAUGAUCUUG	1	28.4495	4	0.499778	Output/DS/cleaveLand_result/t_plot/ath-miR167c-5p_arahy.Tifrunner.gnm2.ann1.DIQ4CZ.1_1754_TPlot.pdf
ath-miR167c-5p	arahy.Tifrunner.gnm2.ann1.EIIH6H.1	arahy.Tifrunner.gnm2.ann1.EIIH6H	ARF8	auxin response factor 8	GO:0003677(DNA binding);GO:0005634(nucleus);GO:0009725(response to hormone);GO:0046983(protein dimerization activity)	ko04075(Plant hormone signal transduction)	2378	2398	2389	0.812665	3.5	..((((((.((((((((((((&)))))))))))).))))))..	UUAGAUCAGGCUGGCAGCUUG&UAAGCUGCCAGCAUGAUCUUG	1	28.4495	4	0.611163	Output/DS/cleaveLand_result/t_plot/ath-miR167c-5p_arahy.Tifrunner.gnm2.ann1.EIIH6H.1_2389_TPlot.pdf
ath-miR167c-5p	arahy.Tifrunner.gnm2.ann1.FGI0BM.1	arahy.Tifrunner.gnm2.ann1.FGI0BM	ARF8	auxin response factor 8	GO:0003677(DNA binding);GO:0005634(nucleus);GO:0009725(response to hormone);GO:0046983(protein dimerization activity)	ko04075(Plant hormone signal transduction)	1790	1810	1801	0.812665	3.5	..((((((.((((((((((((&)))))))))))).))))))..	UUAGAUCAGGCUGGCAGCUUG&UAAGCUGCCAGCAUGAUCUUG	2	56.899	3	0.127411	Output/DS/cleaveLand_result/t_plot/ath-miR167c-5p_arahy.Tifrunner.gnm2.ann1.FGI0BM.1_1801_TPlot.pdf
ath-miR167c-5p	arahy.Tifrunner.gnm2.ann1.GXB7IN.2	arahy.Tifrunner.gnm2.ann1.GXB7IN	CHR28	zinc ion binding	GO:0003676(nucleic acid binding);GO:0003677(DNA binding);GO:0004386(helicase activity);GO:0005515(protein binding);GO:0005524(ATP binding);GO:0008270(zinc ion binding)	NA	4159	4179	4170	0.736148	6	.((((.(((((((((((((..&..))))))))))))).)))).	GAAGAACAUGCUGGCAGUUCU&UAAGCUGCCAGCAUGAUCUUG	1	28.4495	4	0.916877	Output/DS/cleaveLand_result/t_plot/ath-miR167c-5p_arahy.Tifrunner.gnm2.ann1.GXB7IN.2_4170_TPlot.pdf
ath-miR167c-5p	arahy.Tifrunner.gnm2.ann1.H3LZVP.3	arahy.Tifrunner.gnm2.ann1.H3LZVP	MED12	mediator of RNA polymerase II transcription subunit 12-like isoform X2 [Glycine max]	GO:0001104(RNA polymerase II transcription cofactor activity);GO:0006357(regulation of transcription from RNA polymerase II promoter);GO:0016592(mediator complex)	NA	349	370	361	0.823219	5.5	.(((.(((((((((((((((..&..)))))))))))))))-))).	AAGGUAUCAUGCUGGCAGCUGC&UAAGCUGCCAGCAUGAU-CUUG	1	28.4495	4	0.450223	Output/DS/cleaveLand_result/t_plot/ath-miR167c-5p_arahy.Tifrunner.gnm2.ann1.H3LZVP.3_361_TPlot.pdf
ath-miR167c-5p	arahy.Tifrunner.gnm2.ann1.I5JRZ8.1	arahy.Tifrunner.gnm2.ann1.I5JRZ8	-	fructose-1,6-bisphosphatase	GO:0005975(carbohydrate metabolic process);GO:0042578(phosphoric ester hydrolase activity)	NA	769	789	780	0.691293	7	(((((.(((((((((.(((..&..))).))))))))).)))))	CAAGAACAUGUUGGCUGCUGG&UAAGCUGCCAGCAUGAUCUUG	3	85.3485	2	0.846331	Output/DS/cleaveLand_result/t_plot/ath-miR167c-5p_arahy.Tifrunner.gnm2.ann1.I5JRZ8.1_780_TPlot.pdf
ath-miR167c-5p	arahy.Tifrunner.gnm2.ann1.K3U1RD.1	arahy.Tifrunner.gnm2.ann1.K3U1RD	PCMP-H92	pentatricopeptide (PPR) repeat-containing protein	GO:0005515(protein binding)	NA	1897	1917	1908	0.74934	6.5	..(((((((((((((.(((((&))))).)))))))))))))..	CUGGGUCGUGCUGGUCGCUUA&UAAGCUGCCAGCAUGAUCUUG	1	28.4495	4	0.862434	Output/DS/cleaveLand_result/t_plot/ath-miR167c-5p_arahy.Tifrunner.gnm2.ann1.K3U1RD.1_1908_TPlot.pdf
ath-miR167c-5p	arahy.Tifrunner.gnm2.ann1.LM9Y2C.1	arahy.Tifrunner.gnm2.ann1.LM9Y2C	IDM1	RING/FYVE/PHD zinc finger superfamily protein	GO:0005515(protein binding);GO:0008080(N-acetyltransferase activity);GO:0008270(zinc ion binding)	ko04136(Autophagy - other eukaryotes)	2484	2505	2496	0.651715	6.5	.(((.(((((((((((.(((((&))))).)))))))))))-))).	GGAGUAUCAUGUUGGUUGCUUA&UAAGCUGCCAGCAUGAU-CUUG	1	28.4495	4	0.999898	Output/DS/cleaveLand_result/t_plot/ath-miR167c-5p_arahy.Tifrunner.gnm2.ann1.LM9Y2C.1_2496_TPlot.pdf
ath-miR167c-5p	arahy.Tifrunner.gnm2.ann1.NYT38U.1	arahy.Tifrunner.gnm2.ann1.NYT38U	-	fructose-1,6-bisphosphatase, cytosolic-like protein	GO:0005975(carbohydrate metabolic process);GO:0042578(phosphoric ester hydrolase activity)	NA	581	601	592	0.812665	5	(((((.(((((((((((((..&..))))))))))))).)))))	CAAGAACAUGUUGGCAGCUGG&UAAGCUGCCAGCAUGAUCUUG	1	28.4495	4	0.483777	Output/DS/cleaveLand_result/t_plot/ath-miR167c-5p_arahy.Tifrunner.gnm2.ann1.NYT38U.1_592_TPlot.pdf
ath-miR167c-5p	arahy.Tifrunner.gnm2.ann1.NYT38U.3	arahy.Tifrunner.gnm2.ann1.NYT38U	-	fructose-1,6-bisphosphatase, cytosolic-like protein	GO:0005975(carbohydrate metabolic process);GO:0042578(phosphoric ester hydrolase activity)	NA	366	386	377	0.812665	5	(((((.(((((((((((((..&..))))))))))))).)))))	CAAGAACAUGUUGGCAGCUGG&UAAGCUGCCAGCAUGAUCUUG	2	56.899	2	0.304978	Output/DS/cleaveLand_result/t_plot/ath-miR167c-5p_arahy.Tifrunner.gnm2.ann1.NYT38U.3_377_TPlot.pdf
ath-miR167c-5p	arahy.Tifrunner.gnm2.ann1.S41V7E.1	arahy.Tifrunner.gnm2.ann1.S41V7E	ARGF	ornithine carbamoyltransferase	GO:0006520(cellular amino acid metabolic process);GO:0016597(amino acid binding);GO:0016743(carboxyl- or carbamoyltransferase activity)	ko00220(Arginine biosynthesis)	1019	1040	1031	0.683377	6.5	((.(((((.(((((((((((..&..)))))))))))-))))).))	CAUGGUUGUUGCUGGCAGCUGU&UAAGCUGCCAGCA-UGAUCUUG	1	28.4495	4	0.997397	Output/DS/cleaveLand_result/t_plot/ath-miR167c-5p_arahy.Tifrunner.gnm2.ann1.S41V7E.1_1031_TPlot.pdf
ath-miR167c-5p	arahy.Tifrunner.gnm2.ann1.TXU7QT.1	arahy.Tifrunner.gnm2.ann1.TXU7QT	ARF6	auxin response factor 6	GO:0003677(DNA binding);GO:0005634(nucleus);GO:0009725(response to hormone);GO:0046983(protein dimerization activity)	ko04075(Plant hormone signal transduction)	3575	3595	3586	0.854881	3	.(((((((.((((((((((((&)))))))))))).))))))).	UGAGAUCAGGCUGGCAGCUUG&UAAGCUGCCAGCAUGAUCUUG	1	28.4495	4	0.270112	Output/DS/cleaveLand_result/t_plot/ath-miR167c-5p_arahy.Tifrunner.gnm2.ann1.TXU7QT.1_3586_TPlot.pdf
ath-miR167c-5p	arahy.Tifrunner.gnm2.ann1.TZ3SVZ.1	arahy.Tifrunner.gnm2.ann1.TZ3SVZ	ARF8	auxin response factor 8	GO:0003677(DNA binding);GO:0005634(nucleus);GO:0009725(response to hormone);GO:0046983(protein dimerization activity)	ko04075(Plant hormone signal transduction)	2594	2614	2605	0.812665	3.5	..((((((.((((((((((((&)))))))))))).))))))..	UUAGAUCAGGCUGGCAGCUUG&UAAGCUGCCAGCAUGAUCUUG	3	85.3485	2	0.285993	Output/DS/cleaveLand_result/t_plot/ath-miR167c-5p_arahy.Tifrunner.gnm2.ann1.TZ3SVZ.1_2605_TPlot.pdf
ath-miR167c-5p	arahy.Tifrunner.gnm2.ann1.TZ3SVZ.3	arahy.Tifrunner.gnm2.ann1.TZ3SVZ	ARF8	auxin response factor 8	GO:0003677(DNA binding);GO:0005634(nucleus);GO:0009725(response to hormone);GO:0046983(protein dimerization activity)	ko04075(Plant hormone signal transduction)	2366	2386	2377	0.812665	3.5	..((((((.((((((((((((&)))))))))))).))))))..	UUAGAUCAGGCUGGCAGCUUG&UAAGCUGCCAGCAUGAUCUUG	1	28.4495	4	0.634894	Output/DS/cleaveLand_result/t_plot/ath-miR167c-5p_arahy.Tifrunner.gnm2.ann1.TZ3SVZ.3_2377_TPlot.pdf
ath-miR167c-5p	arahy.Tifrunner.gnm2.ann1.U75YPR.1	arahy.Tifrunner.gnm2.ann1.U75YPR	At5g41260	Protein kinase superfamily protein	GO:0004672(protein kinase activity);GO:0005515(protein binding);GO:0005524(ATP binding);GO:0006468(protein phosphorylation)	ko04075(Plant hormone signal transduction)	1024	1044	1034	0.71504	5	((((((((-(((((.((((((.&.))))))-))))).))))))))	CAAGAUCA-GUUGGUCAGCUUC&UAAGCUG-CCAGCAUGAUCUUG	1	28.4495	4	0.943032	Output/DS/cleaveLand_result/t_plot/ath-miR167c-5p_arahy.Tifrunner.gnm2.ann1.U75YPR.1_1034_TPlot.pdf
ath-miR167c-5p	arahy.Tifrunner.gnm2.ann1.VIF38V.2	arahy.Tifrunner.gnm2.ann1.VIF38V	-	fructose-1,6-bisphosphatase	GO:0005975(carbohydrate metabolic process);GO:0042578(phosphoric ester hydrolase activity)	ko00010(Glycolysis / Gluconeogenesis);ko00030(Pentose phosphate pathway);ko00051(Fructose and mannose metabolism);ko00710(Carbon fixation in photosynthetic organisms)	747	767	758	0.812665	5	(((((.(((((((((((((..&..))))))))))))).)))))	CAAGAACAUGUUGGCAGCUGG&UAAGCUGCCAGCAUGAUCUUG	2	56.899	3	0.0749248	Output/DS/cleaveLand_result/t_plot/ath-miR167c-5p_arahy.Tifrunner.gnm2.ann1.VIF38V.2_758_TPlot.pdf
ath-miR167c-5p	arahy.Tifrunner.gnm2.ann1.WEMF8J.1	arahy.Tifrunner.gnm2.ann1.WEMF8J	ARF8	auxin response factor 8	GO:0003677(DNA binding);GO:0005634(nucleus);GO:0009725(response to hormone);GO:0046983(protein dimerization activity)	ko04075(Plant hormone signal transduction)	1405	1424	1415	0.656992	7	((((..-((((((((((((..&..))))))))))))...))))	CAAGCA-AUGUUGGCAGCUGG&UAAGCUGCCAGCAUGAUCUUG	2	56.899	2	0.97474	Output/DS/cleaveLand_result/t_plot/ath-miR167c-5p_arahy.Tifrunner.gnm2.ann1.WEMF8J.1_1415_TPlot.pdf
ath-miR167c-5p	arahy.Tifrunner.gnm2.ann1.WEMF8J.1	arahy.Tifrunner.gnm2.ann1.WEMF8J	ARF8	auxin response factor 8	GO:0003677(DNA binding);GO:0005634(nucleus);GO:0009725(response to hormone);GO:0046983(protein dimerization activity)	ko04075(Plant hormone signal transduction)	2378	2398	2389	0.812665	3.5	..((((((.((((((((((((&)))))))))))).))))))..	UUAGAUCAGGCUGGCAGCUUG&UAAGCUGCCAGCAUGAUCUUG	3	85.3485	2	0.295549	Output/DS/cleaveLand_result/t_plot/ath-miR167c-5p_arahy.Tifrunner.gnm2.ann1.WEMF8J.1_2389_TPlot.pdf
ath-miR167c-5p	arahy.Tifrunner.gnm2.ann1.X0DYQH.2	arahy.Tifrunner.gnm2.ann1.X0DYQH	At5g41260	Protein kinase superfamily protein	GO:0004672(protein kinase activity);GO:0005515(protein binding);GO:0005524(ATP binding);GO:0006468(protein phosphorylation)	ko04075(Plant hormone signal transduction)	1677	1697	1687	0.69657	5.5	((((((((-(((((.((((((.&.))))))-))))).))))))))	CAAGAUCG-GUUGGUCAGCUUC&UAAGCUG-CCAGCAUGAUCUUG	2	56.899	2	0.831131	Output/DS/cleaveLand_result/t_plot/ath-miR167c-5p_arahy.Tifrunner.gnm2.ann1.X0DYQH.2_1687_TPlot.pdf
ath-miR167c-5p	arahy.Tifrunner.gnm2.ann1.X0DYQH.3	arahy.Tifrunner.gnm2.ann1.X0DYQH	At5g41260	Protein kinase superfamily protein	GO:0004672(protein kinase activity);GO:0005515(protein binding);GO:0005524(ATP binding);GO:0006468(protein phosphorylation)	ko04075(Plant hormone signal transduction)	1677	1697	1687	0.69657	5.5	((((((((-(((((.((((((.&.))))))-))))).))))))))	CAAGAUCG-GUUGGUCAGCUUC&UAAGCUG-CCAGCAUGAUCUUG	1	28.4495	4	0.982781	Output/DS/cleaveLand_result/t_plot/ath-miR167c-5p_arahy.Tifrunner.gnm2.ann1.X0DYQH.3_1687_TPlot.pdf
ath-miR167c-5p	arahy.Tifrunner.gnm2.ann1.YLZT45.1	arahy.Tifrunner.gnm2.ann1.YLZT45	-	ornithine carbamoyltransferase	GO:0006520(cellular amino acid metabolic process);GO:0016597(amino acid binding);GO:0016743(carboxyl- or carbamoyltransferase activity)	NA	1019	1040	1031	0.683377	6.5	((.(((((.(((((((((((..&..)))))))))))-))))).))	CAUGGUUGUUGCUGGCAGCUGU&UAAGCUGCCAGCA-UGAUCUUG	2	56.899	2	0.912742	Output/DS/cleaveLand_result/t_plot/ath-miR167c-5p_arahy.Tifrunner.gnm2.ann1.YLZT45.1_1031_TPlot.pdf
ath-miR167c-5p	arahy.Tifrunner.gnm2.ann1.YLZT45.2	arahy.Tifrunner.gnm2.ann1.YLZT45	-	ornithine carbamoyltransferase	GO:0006520(cellular amino acid metabolic process);GO:0016597(amino acid binding);GO:0016743(carboxyl- or carbamoyltransferase activity)	NA	968	989	980	0.683377	6.5	((.(((((.(((((((((((..&..)))))))))))-))))).))	CAUGGUUGUUGCUGGCAGCUGU&UAAGCUGCCAGCA-UGAUCUUG	1	28.4495	4	0.996433	Output/DS/cleaveLand_result/t_plot/ath-miR167c-5p_arahy.Tifrunner.gnm2.ann1.YLZT45.2_980_TPlot.pdf
ath-miR167d	arahy.Tifrunner.gnm2.ann1.1YXT4F.1	arahy.Tifrunner.gnm2.ann1.1YXT4F	OMR1	threonine dehydratase biosynthetic protein	GO:0004794(L-threonine ammonia-lyase activity);GO:0009097(isoleucine biosynthetic process)	ko00260(Glycine, serine and threonine metabolism);ko00290(Valine, leucine and isoleucine biosynthesis)	1622	1643	1634	0.651494	6	(((((.....((((((((((((&)))))))))))).....)))))	CCAGAGGAACCUGGCAGUUUCA&UGAAGCUGCCAGCAUGAUCUGG	1	28.4495	4	0.986187	Output/DS/cleaveLand_result/t_plot/ath-miR167d_arahy.Tifrunner.gnm2.ann1.1YXT4F.1_1634_TPlot.pdf
ath-miR167d	arahy.Tifrunner.gnm2.ann1.JB8DT0.1	arahy.Tifrunner.gnm2.ann1.JB8DT0	-	dentin sialophosphoprotein-like isoform X4 [Glycine max]	NA	NA	2857	2878	2869	0.754023	5	((((((((((((.(((((.((.&.)).))))).))))))))))))	CCAGAUCAUGCUAGCAGCAUCU&UGAAGCUGCCAGCAUGAUCUGG	1	28.4495	4	0.222671	Output/DS/cleaveLand_result/t_plot/ath-miR167d_arahy.Tifrunner.gnm2.ann1.JB8DT0.1_2869_TPlot.pdf
ath-miR167d	arahy.Tifrunner.gnm2.ann1.LZ1547.4	arahy.Tifrunner.gnm2.ann1.LZ1547	-	SIGNAL PEPTIDE PEPTIDASE-LIKE 2	GO:0004190(aspartic-type endopeptidase activity);GO:0016021(integral component of membrane)	NA	646	667	657	0.673563	6.5	(((((.-(((((((((((.(((.&.)))-)))))))))))..)))))	CCAGGA-AUGCUGGUAGCAUUCU&UGAA-GCUGCCAGCAUGAUCUGG	1	28.4495	4	0.960958	Output/DS/cleaveLand_result/t_plot/ath-miR167d_arahy.Tifrunner.gnm2.ann1.LZ1547.4_657_TPlot.pdf
ath-miR167d	arahy.Tifrunner.gnm2.ann1.PMQ83Q.1	arahy.Tifrunner.gnm2.ann1.PMQ83Q	PLGG1	protein WEAK CHLOROPLAST MOVEMENT UNDER BLUE LIGHT 1-like [Glycine max]	NA	NA	2451	2473	2462	0.696552	7	(((((-(((((((..(((((((((&)))))))))--))))))).)))))	CCAGG-CAUGCUGCCGCAGUUUCG&UGAAGCUGC--CAGCAUGAUCUGG	1	28.4495	4	0.92195	Output/DS/cleaveLand_result/t_plot/ath-miR167d_arahy.Tifrunner.gnm2.ann1.PMQ83Q.1_2462_TPlot.pdf
ath-miR168a-3p	arahy.Tifrunner.gnm2.ann1.6FNM9R.1	arahy.Tifrunner.gnm2.ann1.6FNM9R	EMB2761	threonyl-tRNA synthetase, putative / threonine--tRNA ligase, putative	GO:0000166(nucleotide binding);GO:0004812(aminoacyl-tRNA ligase activity);GO:0004829(threonine-tRNA ligase activity);GO:0005524(ATP binding);GO:0005737(cytoplasm);GO:0006418(tRNA aminoacylation for protein translation);GO:0006435(threonyl-tRNA aminoacylation);GO:0043039(tRNA aminoacylation)	ko00970(Aminoacyl-tRNA biosynthesis)	1053	1073	1065	0.707692	7	((((((..((((((.-((((((&))))))..))))))-.))))))	AUUCAGGAUGAUGCU-GGUGGG&CCCGCCUUGCAUCA-ACUGAAU	1	28.4495	4	0.585889	Output/DS/cleaveLand_result/t_plot/ath-miR168a-3p_arahy.Tifrunner.gnm2.ann1.6FNM9R.1_1065_TPlot.pdf
ath-miR168a-3p	arahy.Tifrunner.gnm2.ann1.9BA4YH.1	arahy.Tifrunner.gnm2.ann1.9BA4YH	EMB2761	threonyl-tRNA synthetase, putative / threonine--tRNA ligase, putative	GO:0000166(nucleotide binding);GO:0004812(aminoacyl-tRNA ligase activity);GO:0004829(threonine-tRNA ligase activity);GO:0005524(ATP binding);GO:0005737(cytoplasm);GO:0006418(tRNA aminoacylation for protein translation);GO:0006435(threonyl-tRNA aminoacylation);GO:0043039(tRNA aminoacylation)	ko00970(Aminoacyl-tRNA biosynthesis)	1053	1073	1065	0.707692	7	((((((..((((((.-((((((&))))))..))))))-.))))))	AUUCAGGAUGAUGCU-GGUGGG&CCCGCCUUGCAUCA-ACUGAAU	1	28.4495	4	0.572643	Output/DS/cleaveLand_result/t_plot/ath-miR168a-3p_arahy.Tifrunner.gnm2.ann1.9BA4YH.1_1065_TPlot.pdf
ath-miR168a-5p	arahy.Tifrunner.gnm2.ann1.4N6INR.1	arahy.Tifrunner.gnm2.ann1.4N6INR	PRXQ	Alkyl hydroperoxide reductase/ Thiol specific antioxidant/ Mal allergen	GO:0016209(antioxidant activity);GO:0016491(oxidoreductase activity);GO:0055114(oxidation-reduction process)	NA	311	330	321	0.677346	7	..(((((-(((((((((((..&..))))))))))).)))))..	CCCCUGG-CUGCACCAAGCAG&UCGCUUGGUGCAGGUCGGGAA	3	85.3485	2	0.523409	Output/DS/cleaveLand_result/t_plot/ath-miR168a-5p_arahy.Tifrunner.gnm2.ann1.4N6INR.1_321_TPlot.pdf
ath-miR168a-5p	arahy.Tifrunner.gnm2.ann1.4YLW35.1	arahy.Tifrunner.gnm2.ann1.4YLW35	-	Alkyl hydroperoxide reductase/ Thiol specific antioxidant/ Mal allergen	GO:0016209(antioxidant activity);GO:0016491(oxidoreductase activity);GO:0055114(oxidation-reduction process)	NA	491	510	501	0.677346	7	..(((((-(((((((((((..&..))))))))))).)))))..	CCCCUGG-CUGCACCAAGCAG&UCGCUUGGUGCAGGUCGGGAA	1	28.4495	4	0.833828	Output/DS/cleaveLand_result/t_plot/ath-miR168a-5p_arahy.Tifrunner.gnm2.ann1.4YLW35.1_501_TPlot.pdf
ath-miR168a-5p	arahy.Tifrunner.gnm2.ann1.AWX2XN.1	arahy.Tifrunner.gnm2.ann1.AWX2XN	AGO1	Argonaute family protein	GO:0003676(nucleic acid binding);GO:0005515(protein binding)	NA	664	684	675	0.851259	4	(((((((.(((((((((((..&..))))))))))).)))))))	UUCCCGAGCUGCACCAAGCUA&UCGCUUGGUGCAGGUCGGGAA	132	3755.33	0	0.00026245	Output/DS/cleaveLand_result/t_plot/ath-miR168a-5p_arahy.Tifrunner.gnm2.ann1.AWX2XN.1_675_TPlot.pdf
ath-miR168a-5p	arahy.Tifrunner.gnm2.ann1.D1W91V.1	arahy.Tifrunner.gnm2.ann1.D1W91V	XYL1	alpha-glucosidase	GO:0003824(catalytic activity);GO:0005975(carbohydrate metabolic process);GO:0030246(carbohydrate binding)	NA	2254	2274	2265	0.652174	6	((((((((((.(((((((((.&.))))))))).))))))))))	UUUCCGACUUACACCGAGUGU&UCGCUUGGUGCAGGUCGGGAA	2	56.899	2	0.747008	Output/DS/cleaveLand_result/t_plot/ath-miR168a-5p_arahy.Tifrunner.gnm2.ann1.D1W91V.1_2265_TPlot.pdf
ath-miR168a-5p	arahy.Tifrunner.gnm2.ann1.E32WFZ.1	arahy.Tifrunner.gnm2.ann1.E32WFZ	AGO1	Argonaute family protein	GO:0003676(nucleic acid binding);GO:0005515(protein binding)	NA	659	679	670	0.851259	4	(((((((.(((((((((((..&..))))))))))).)))))))	UUCCCGAGCUGCACCAAGCUA&UCGCUUGGUGCAGGUCGGGAA	40	1137.98	0	0.000524832	Output/DS/cleaveLand_result/t_plot/ath-miR168a-5p_arahy.Tifrunner.gnm2.ann1.E32WFZ.1_670_TPlot.pdf
ath-miR168a-5p	arahy.Tifrunner.gnm2.ann1.H2G8AX.1	arahy.Tifrunner.gnm2.ann1.H2G8AX	-	glutathione reductase	GO:0004362(glutathione-disulfide reductase activity);GO:0006749(glutathione metabolic process);GO:0016491(oxidoreductase activity);GO:0045454(cell redox homeostasis);GO:0050660(flavin adenine dinucleotide binding);GO:0050661(NADP binding);GO:0055114(oxidation-reduction process)	ko00480(Glutathione metabolism)	346	368	358	0.677346	5	((((((((.(((((((.((((((&))))))-)))))))-))))))))	UUUCCGACUUUGUACCUAAGCGA&UCGCUU-GGUGCAG-GUCGGGAA	1	28.4495	4	0.838978	Output/DS/cleaveLand_result/t_plot/ath-miR168a-5p_arahy.Tifrunner.gnm2.ann1.H2G8AX.1_358_TPlot.pdf
ath-miR168a-5p	arahy.Tifrunner.gnm2.ann1.HQ3BES.2	arahy.Tifrunner.gnm2.ann1.HQ3BES	At3g51120	zinc ion binding	GO:0003677(DNA binding);GO:0005515(protein binding);GO:0005634(nucleus);GO:0008270(zinc ion binding);GO:0016570(histone modification);GO:0046872(metal ion binding)	ko00565(Ether lipid metabolism)	697	716	707	0.654462	6	.(((((-(.((((((((((((&)))))))))))).).))))).	AUCCCG-CGUGUAUUAAGCGA&UCGCUUGGUGCAGGUCGGGAA	1	28.4495	4	0.946509	Output/DS/cleaveLand_result/t_plot/ath-miR168a-5p_arahy.Tifrunner.gnm2.ann1.HQ3BES.2_707_TPlot.pdf
ath-miR168a-5p	arahy.Tifrunner.gnm2.ann1.J6YKXI.1	arahy.Tifrunner.gnm2.ann1.J6YKXI	COX6A	cytochrome c oxidase-related	GO:0004129(cytochrome-c oxidase activity);GO:0005743(mitochondrial inner membrane);GO:0005751(mitochondrial respiratory chain complex IV)	ko00190(Oxidative phosphorylation)	185	204	194	0.654462	6	..((((--(((((((.((((((&))))))-)))))))..))))..	ACCCCG--CUGCACCUAAGCGA&UCGCUU-GGUGCAGGUCGGGAA	4	113.798	2	0.706588	Output/DS/cleaveLand_result/t_plot/ath-miR168a-5p_arahy.Tifrunner.gnm2.ann1.J6YKXI.1_194_TPlot.pdf
ath-miR168a-5p	arahy.Tifrunner.gnm2.ann1.W57KUE.1	arahy.Tifrunner.gnm2.ann1.W57KUE	TIM44-2	import inner membrane translocase subunit TIM44-2	NA	NA	1091	1112	1102	0.684211	7	..(((..((((((.((((((((&))))))))-))))))..)))..	AGCCCAUCCUGUAUCCAAGCGA&UCGCUUGG-UGCAGGUCGGGAA	3	85.3485	2	0.408743	Output/DS/cleaveLand_result/t_plot/ath-miR168a-5p_arahy.Tifrunner.gnm2.ann1.W57KUE.1_1102_TPlot.pdf
ath-miR169d	arahy.Tifrunner.gnm2.ann1.4W8SKF.1	arahy.Tifrunner.gnm2.ann1.4W8SKF	KAB1	voltage-gated potassium channel subunit beta	NA	ko00053(Ascorbate and aldarate metabolism)	344	365	355	0.662651	7	.((((((.(((((.((.((((.&.))))-)).))))).)))))).	GGGCAAGCCAUCCGUGAGCUCG&UGAGC-CAAGGAUGACUUGCCG	1	28.4495	4	0.989263	Output/DS/cleaveLand_result/t_plot/ath-miR169d_arahy.Tifrunner.gnm2.ann1.4W8SKF.1_355_TPlot.pdf
ath-miR169d	arahy.Tifrunner.gnm2.ann1.9BGX48.1	arahy.Tifrunner.gnm2.ann1.9BGX48	-	voltage-gated potassium channel subunit beta	NA	NA	196	217	207	0.662651	7	.((((((.(((((.((.((((.&.))))-)).))))).)))))).	GGGCAAGCCAUCCGUGAGCUCG&UGAGC-CAAGGAUGACUUGCCG	1	28.4495	4	0.990231	Output/DS/cleaveLand_result/t_plot/ath-miR169d_arahy.Tifrunner.gnm2.ann1.9BGX48.1_207_TPlot.pdf
ath-miR169d	arahy.Tifrunner.gnm2.ann1.E88S00.2	arahy.Tifrunner.gnm2.ann1.E88S00	-	Zinc transporter zupT, Zinc transporter ZIP, metal ion transmembrane transporter activity	GO:0016020(membrane);GO:0030001(metal ion transport);GO:0046873(metal ion transmembrane transporter activity);GO:0055085(transmembrane transport)	NA	727	746	737	0.657831	6	.(((-(((..(((((((((((&)))))))))))..))).))).	UGGC-AGUGUUCCUUGGUUCA&UGAGCCAAGGAUGACUUGCCG	1	28.4495	4	0.993091	Output/DS/cleaveLand_result/t_plot/ath-miR169d_arahy.Tifrunner.gnm2.ann1.E88S00.2_737_TPlot.pdf
ath-miR169d	arahy.Tifrunner.gnm2.ann1.HITK0G.1	arahy.Tifrunner.gnm2.ann1.HITK0G	NFYA10	nuclear transcription factor Y subunit A-10-like isoform X7 [Glycine max]	GO:0003700(sequence-specific DNA binding transcription factor activity)	NA	1305	1325	1316	0.795181	3	.(((((..(((((((((((((&)))))))))))))..))))).	AGGCAAUCCAUCCUUGGCUCA&UGAGCCAAGGAUGACUUGCCG	4	113.798	2	0.160684	Output/DS/cleaveLand_result/t_plot/ath-miR169d_arahy.Tifrunner.gnm2.ann1.HITK0G.1_1316_TPlot.pdf
ath-miR169d	arahy.Tifrunner.gnm2.ann1.RS70VX.1	arahy.Tifrunner.gnm2.ann1.RS70VX	NFYA10	nuclear transcription factor Y subunit A-10 isoform 2 [Glycine max]	GO:0003700(sequence-specific DNA binding transcription factor activity)	NA	1313	1333	1324	0.795181	3	.(((((..(((((((((((((&)))))))))))))..))))).	AGGCAAUCCAUCCUUGGCUCA&UGAGCCAAGGAUGACUUGCCG	4	113.798	2	0.171918	Output/DS/cleaveLand_result/t_plot/ath-miR169d_arahy.Tifrunner.gnm2.ann1.RS70VX.1_1324_TPlot.pdf
ath-miR169d	arahy.Tifrunner.gnm2.ann1.TFSP1V.1	arahy.Tifrunner.gnm2.ann1.TFSP1V	NFYA8	CCAAT-binding transcription factor family protein isoform X4 [Glycine max]	GO:0003677(DNA binding);GO:0003700(sequence-specific DNA binding transcription factor activity);GO:0005515(protein binding);GO:0008270(zinc ion binding);GO:0016602(CCAAT-binding factor complex);GO:0042393(histone binding)	NA	1727	1747	1738	0.893976	1.5	(((.(((((((((((((((((&))))))))))))))))).)))	UGGGAAGUCAUCCUUGGCUCA&UGAGCCAAGGAUGACUUGCCG	4	113.798	2	0.0524712	Output/DS/cleaveLand_result/t_plot/ath-miR169d_arahy.Tifrunner.gnm2.ann1.TFSP1V.1_1738_TPlot.pdf
ath-miR170-3p	arahy.Tifrunner.gnm2.ann1.1IJJ7X.1	arahy.Tifrunner.gnm2.ann1.1IJJ7X	-	NAC domain containing protein 62	GO:0003677(DNA binding)	NA	953	974	964	0.672316	6.5	(((((.(((((((.(((((((.&.)))))))-))))))).)))))	GAUGUGGACAUGGAUUCAAUCU&UGAUUGAG-CCGUGUCAAUAUC	1	28.4495	4	0.962168	Output/DS/cleaveLand_result/t_plot/ath-miR170-3p_arahy.Tifrunner.gnm2.ann1.1IJJ7X.1_964_TPlot.pdf
ath-miR170-3p	arahy.Tifrunner.gnm2.ann1.6M4P9K.1	arahy.Tifrunner.gnm2.ann1.6M4P9K	-	Bowman birk trypsin inhibitor	GO:0004867(serine-type endopeptidase inhibitor activity);GO:0005576(extracellular region)	NA	363	382	374	0.680791	6	.((((((((((-(((((((((&))))))))).)))))))))).	UGUGUUGACAC-GUUCGAUCA&UGAUUGAGCCGUGUCAAUAUC	2	56.899	2	0.721984	Output/DS/cleaveLand_result/t_plot/ath-miR170-3p_arahy.Tifrunner.gnm2.ann1.6M4P9K.1_374_TPlot.pdf
ath-miR170-3p	arahy.Tifrunner.gnm2.ann1.F7MUQP.1	arahy.Tifrunner.gnm2.ann1.F7MUQP	-	phosphomethylpyrimidine synthase, chloroplastic-like isoform X2 [Glycine max]	GO:0009228(thiamine biosynthetic process);GO:0051536(iron-sulfur cluster binding)	NA	1515	1535	1526	0.740113	7	.....(((((((((((((((.&.))))))))))))))).....	GCGAAUGACACGGCUCAAUUU&UGAUUGAGCCGUGUCAAUAUC	2	56.899	2	0.183001	Output/DS/cleaveLand_result/t_plot/ath-miR170-3p_arahy.Tifrunner.gnm2.ann1.F7MUQP.1_1526_TPlot.pdf
ath-miR171a-3p	arahy.Tifrunner.gnm2.ann1.0E14DC.1	arahy.Tifrunner.gnm2.ann1.0E14DC	SPA3	protein SPA1-RELATED 3-like isoform X1 [Glycine max]	GO:0004672(protein kinase activity);GO:0005515(protein binding);GO:0005524(ATP binding);GO:0006468(protein phosphorylation)	ko04120(Ubiquitin mediated proteolysis);ko04712(Circadian rhythm - plant)	3249	3268	3260	0.789744	5.5	.(((((((((((((-(((((.&.))))).))))))))))))).	UAUGUUGGCGCGGC-CAGUCC&UGAUUGAGCCGCGCCAAUAUC	2	56.899	3	0.0116141	Output/DS/cleaveLand_result/t_plot/ath-miR171a-3p_arahy.Tifrunner.gnm2.ann1.0E14DC.1_3260_TPlot.pdf
ath-miR171a-3p	arahy.Tifrunner.gnm2.ann1.G40GES.1	arahy.Tifrunner.gnm2.ann1.G40GES	SPA3	protein SPA1-RELATED 3-like isoform X1 [Glycine max]	GO:0004672(protein kinase activity);GO:0005515(protein binding);GO:0005524(ATP binding);GO:0006468(protein phosphorylation)	ko04120(Ubiquitin mediated proteolysis);ko04712(Circadian rhythm - plant)	3253	3272	3264	0.789744	5.5	.(((((((((((((-(((((.&.))))).))))))))))))).	UAUGUUGGCGCGGC-CAGUCC&UGAUUGAGCCGCGCCAAUAUC	2	56.899	2	0.0524712	Output/DS/cleaveLand_result/t_plot/ath-miR171a-3p_arahy.Tifrunner.gnm2.ann1.G40GES.1_3264_TPlot.pdf
ath-miR171b-3p	arahy.Tifrunner.gnm2.ann1.56KTIF.1	arahy.Tifrunner.gnm2.ann1.56KTIF	SCL6	scarecrow-like protein 6-like [Glycine max]	NA	ko04075(Plant hormone signal transduction)	1762	1782	1773	0.865633	4	...((((((((((((((((((&))))))))))))))))))...	AGGGAUAUUGGCGCGGCUCAA&UUGAGCCGUGCCAAUAUCACG	28	796.586	2	0.0133841	Output/DS/cleaveLand_result/t_plot/ath-miR171b-3p_arahy.Tifrunner.gnm2.ann1.56KTIF.1_1773_TPlot.pdf
ath-miR171b-3p	arahy.Tifrunner.gnm2.ann1.WBP6JB.1	arahy.Tifrunner.gnm2.ann1.WBP6JB	rplR	structural constituent of ribosome protein	GO:0003735(structural constituent of ribosome);GO:0005622(intracellular);GO:0005840(ribosome);GO:0006412(translation)	ko03010(Ribosome)	211	232	222	0.718346	6.5	(((((((-(((.(((((((.(((&)))-)))))))-))).)))))))	CGUGAUG-UGGCCGCGGCUGCAA&UUG-AGCCGUG-CCAAUAUCACG	1	28.4495	4	0.450223	Output/DS/cleaveLand_result/t_plot/ath-miR171b-3p_arahy.Tifrunner.gnm2.ann1.WBP6JB.1_222_TPlot.pdf
ath-miR172a	arahy.Tifrunner.gnm2.ann1.B5Q7D5.1	arahy.Tifrunner.gnm2.ann1.B5Q7D5	-	Phospholipid/glycerol acyltransferase family protein	GO:0008152(metabolic process)	NA	1157	1177	1168	0.705539	4.5	((((((((.((((((((.((.&.)).)))))))).))))))))	AUGCAGUAGCAUCAAGAAUCG&AGAAUCUUGAUGAUGCUGCAU	1	28.4495	4	0.998656	Output/DS/cleaveLand_result/t_plot/ath-miR172a_arahy.Tifrunner.gnm2.ann1.B5Q7D5.1_1168_TPlot.pdf
ath-miR172a	arahy.Tifrunner.gnm2.ann1.B5Q7D5.2	arahy.Tifrunner.gnm2.ann1.B5Q7D5	-	Phospholipid/glycerol acyltransferase family protein	GO:0008152(metabolic process)	NA	1157	1177	1168	0.705539	4.5	((((((((.((((((((.((.&.)).)))))))).))))))))	AUGCAGUAGCAUCAAGAAUCG&AGAAUCUUGAUGAUGCUGCAU	1	28.4495	4	0.998216	Output/DS/cleaveLand_result/t_plot/ath-miR172a_arahy.Tifrunner.gnm2.ann1.B5Q7D5.2_1168_TPlot.pdf
ath-miR172a	arahy.Tifrunner.gnm2.ann1.KDI7TH.1	arahy.Tifrunner.gnm2.ann1.KDI7TH	RAP2-7	AP2-like ethylene-responsive transcription factor ANT-like isoform X3 [Glycine max]	GO:0003677(DNA binding);GO:0003700(sequence-specific DNA binding transcription factor activity)	NA	1754	1774	1765	0.997085	2	.((((((((((((((((((((&)))))))))))))))))))).	CUGCAGCAUCAUCAGGAUUCU&AGAAUCUUGAUGAUGCUGCAU	108	3072.55	0	0.00026245	Output/DS/cleaveLand_result/t_plot/ath-miR172a_arahy.Tifrunner.gnm2.ann1.KDI7TH.1_1765_TPlot.pdf
ath-miR172a	arahy.Tifrunner.gnm2.ann1.MVX6TJ.2	arahy.Tifrunner.gnm2.ann1.MVX6TJ	-	late embryogenesis abundant protein, putative / LEA protein, putative	NA	NA	877	896	888	0.755102	7	(((((((((((((-((((...&...)))).)))))))))))))	AUGCAGCAUCAUC-AGAUAUA&AGAAUCUUGAUGAUGCUGCAU	1	28.4495	4	0.908642	Output/DS/cleaveLand_result/t_plot/ath-miR172a_arahy.Tifrunner.gnm2.ann1.MVX6TJ.2_888_TPlot.pdf
ath-miR172a	arahy.Tifrunner.gnm2.ann1.PBF5HM.2	arahy.Tifrunner.gnm2.ann1.PBF5HM	AVT1	Transmembrane amino acid transporter family protein	NA	NA	144	164	155	0.688047	5	(((((.((((((((.(((((.&.))))).)))))))).)))))	AUGCAUCAUCAUCAUGGUUCA&AGAAUCUUGAUGAUGCUGCAU	1	28.4495	4	0.999443	Output/DS/cleaveLand_result/t_plot/ath-miR172a_arahy.Tifrunner.gnm2.ann1.PBF5HM.2_155_TPlot.pdf
ath-miR172a	arahy.Tifrunner.gnm2.ann1.QWM91M.1	arahy.Tifrunner.gnm2.ann1.QWM91M	-	TCP-1/cpn60 chaperonin family protein	GO:0005524(ATP binding);GO:0005737(cytoplasm);GO:0006457(protein folding);GO:0042026(protein refolding);GO:0044267(cellular protein metabolic process)	ko03018(RNA degradation)	409	431	422	0.650146	6	.(((..(((((((((((.(((((&))))).)))))))))))--))).	UUGCAUGGCGUCAUCAACAUUCU&AGAAUCUUGAUGAUGCU--GCAU	1	28.4495	4	0.999999	Output/DS/cleaveLand_result/t_plot/ath-miR172a_arahy.Tifrunner.gnm2.ann1.QWM91M.1_422_TPlot.pdf
ath-miR172a	arahy.Tifrunner.gnm2.ann1.SV62YW.1	arahy.Tifrunner.gnm2.ann1.SV62YW	Tf2-12	Retrotransposon protein, putative, Ty3-gypsy subclass	GO:0003676(nucleic acid binding);GO:0003723(RNA binding);GO:0003964(RNA-directed DNA polymerase activity);GO:0004190(aspartic-type endopeptidase activity);GO:0006278(RNA-dependent DNA replication);GO:0006508(proteolysis);GO:0008270(zinc ion binding);GO:0015074(DNA integration)	ko00511(Other glycan degradation)	2533	2552	2544	0.71137	6	(((((((((((-(((((((.(&).))))))).)))))))))))	AUGCAGCAUCA-UAAGGUUGU&AGAAUCUUGAUGAUGCUGCAU	1	28.4495	4	0.997845	Output/DS/cleaveLand_result/t_plot/ath-miR172a_arahy.Tifrunner.gnm2.ann1.SV62YW.1_2544_TPlot.pdf
ath-miR172a	arahy.Tifrunner.gnm2.ann1.V9UCIZ.1	arahy.Tifrunner.gnm2.ann1.V9UCIZ	LOX1.1	seed linoleate 9S-lipoxygenase	GO:0005506(iron ion binding);GO:0005515(protein binding);GO:0016165(linoleate 13S-lipoxygenase activity);GO:0046872(metal ion binding);GO:0055114(oxidation-reduction process)	ko00591(Linoleic acid metabolism)	2164	2186	2177	0.702624	6	((((.((((((..((((((((((&))))))))))--)))))).))))	AUGCUGCAUUAGUUCAAGAUUCU&AGAAUCUUGA--UGAUGCUGCAU	11	312.945	2	0.942536	Output/DS/cleaveLand_result/t_plot/ath-miR172a_arahy.Tifrunner.gnm2.ann1.V9UCIZ.1_2177_TPlot.pdf
ath-miR172a	arahy.Tifrunner.gnm2.ann1.XC7PBP.1	arahy.Tifrunner.gnm2.ann1.XC7PBP	At1g13800	Pentatricopeptide repeat (PPR) superfamily protein	GO:0005515(protein binding)	NA	413	434	425	0.769679	4	(((((((.((((((((((((((&))))))))))))))-)))))))	AUGCAGCAAUUAUCAGGAUUUU&AGAAUCUUGAUGAU-GCUGCAU	1	28.4495	4	0.823027	Output/DS/cleaveLand_result/t_plot/ath-miR172a_arahy.Tifrunner.gnm2.ann1.XC7PBP.1_425_TPlot.pdf
ath-miR172c	arahy.Tifrunner.gnm2.ann1.0CNS1F.1	arahy.Tifrunner.gnm2.ann1.0CNS1F	-	hypothetical protein	NA	NA	59	79	70	0.656425	4	((.((((.((((((((((((.&.)))))))))))).)))).))	CUCCAGCUUCAUCAAGAUUUG&AGAAUCUUGAUGAUGCUGCAG	1	28.4495	4	0.999959	Output/DS/cleaveLand_result/t_plot/ath-miR172c_arahy.Tifrunner.gnm2.ann1.0CNS1F.1_70_TPlot.pdf
ath-miR172c	arahy.Tifrunner.gnm2.ann1.1BB2MM.1	arahy.Tifrunner.gnm2.ann1.1BB2MM	SCL14	scarecrow-like protein 14-like [Glycine max]	NA	ko04075(Plant hormone signal transduction)	3745	3765	3756	0.670391	6.5	((((.((((((-(((((((((.&.))))))))).))))))-))))	CUGCGAGCGUU-UCAAGGUUCC&AGAAUCUUGAUGAUGCU-GCAG	2	56.899	2	0.966927	Output/DS/cleaveLand_result/t_plot/ath-miR172c_arahy.Tifrunner.gnm2.ann1.1BB2MM.1_3756_TPlot.pdf
ath-miR172c	arahy.Tifrunner.gnm2.ann1.4G06NJ.2	arahy.Tifrunner.gnm2.ann1.4G06NJ	AP2	AP2-like ethylene-responsive transcription factor ANT-like isoform X3 [Glycine max]	GO:0003677(DNA binding);GO:0003700(sequence-specific DNA binding transcription factor activity)	NA	1478	1498	1489	1	2	((((((((((((((((((((.&.))))))))))))))))))))	CUGCAGCAUCAUCAGGAUUCC&AGAAUCUUGAUGAUGCUGCAG	2	56.899	2	0.0133841	Output/DS/cleaveLand_result/t_plot/ath-miR172c_arahy.Tifrunner.gnm2.ann1.4G06NJ.2_1489_TPlot.pdf
ath-miR172c	arahy.Tifrunner.gnm2.ann1.LPIU4G.1	arahy.Tifrunner.gnm2.ann1.LPIU4G	-	Non-specific lipid-transfer protein, putative	GO:0006869(lipid transport);GO:0008289(lipid binding)	NA	354	377	369	0.662011	7	(((((....(((((((((((-((((&)))).)))))))))))----)))))	CUGCGCCACGUAUCAUCAAG-UUCU&AGAAUCUUGAUGAUGC----UGCAG	1	28.4495	4	0.999797	Output/DS/cleaveLand_result/t_plot/ath-miR172c_arahy.Tifrunner.gnm2.ann1.LPIU4G.1_369_TPlot.pdf
ath-miR172c	arahy.Tifrunner.gnm2.ann1.RZMV9E.1	arahy.Tifrunner.gnm2.ann1.RZMV9E	NBR1	Zinc ion binding protein, putative	GO:0005515(protein binding);GO:0008270(zinc ion binding)	NA	2579	2598	2590	0.675978	6	((((((((((.((-((((.((&)).)))).)).))))))))))	CUGCAGCAUCUUC-AGAUGCU&AGAAUCUUGAUGAUGCUGCAG	3	85.3485	2	0.960596	Output/DS/cleaveLand_result/t_plot/ath-miR172c_arahy.Tifrunner.gnm2.ann1.RZMV9E.1_2590_TPlot.pdf
ath-miR172e-3p	arahy.Tifrunner.gnm2.ann1.02S8F1.1	arahy.Tifrunner.gnm2.ann1.02S8F1	-	DOF zinc finger protein 2	GO:0003677(DNA binding)	NA	1618	1638	1629	0.686111	7	.((((((.((((((((((.((&)).)))))))))).)))))).	CUGCAGCUUUGUCGAGAUCCC&GGAAUCUUGAUGAUGCUGCAU	1	28.4495	4	0.999443	Output/DS/cleaveLand_result/t_plot/ath-miR172e-3p_arahy.Tifrunner.gnm2.ann1.02S8F1.1_1629_TPlot.pdf
ath-miR172e-3p	arahy.Tifrunner.gnm2.ann1.095TGF.1	arahy.Tifrunner.gnm2.ann1.095TGF	AP2	ethylene-responsive transcription factor 3 [Glycine max]	GO:0003677(DNA binding);GO:0003700(sequence-specific DNA binding transcription factor activity)	NA	2858	2878	2869	1	2	.((((((((((((((((((((&)))))))))))))))))))).	CUGCAGCAUCAUCAGGAUUCC&GGAAUCUUGAUGAUGCUGCAU	2	56.899	2	0.114206	Output/DS/cleaveLand_result/t_plot/ath-miR172e-3p_arahy.Tifrunner.gnm2.ann1.095TGF.1_2869_TPlot.pdf
ath-miR172e-3p	arahy.Tifrunner.gnm2.ann1.0M1DUZ.1	arahy.Tifrunner.gnm2.ann1.0M1DUZ	ACR11	unknown protein DS12 from 2D-PAGE of leaf, chloroplastic-like [Glycine max]	NA	ko00510(N-Glycan biosynthesis)	424	446	436	0.675	6.5	(((((..(((((((((((((.((&))-)))))))))))))-.)))))	AUGCAACCGUCGUCGAGAUUACC&GG-AAUCUUGAUGAUG-CUGCAU	4	113.798	2	0.984449	Output/DS/cleaveLand_result/t_plot/ath-miR172e-3p_arahy.Tifrunner.gnm2.ann1.0M1DUZ.1_436_TPlot.pdf
ath-miR172e-3p	arahy.Tifrunner.gnm2.ann1.1V1Y36.1	arahy.Tifrunner.gnm2.ann1.1V1Y36	-	CCR4-NOT transcription complex subunit 1-like isoform X1 [Glycine max]	NA	NA	6129	6148	6139	0.680556	6	.((((((..(-((((((((((&)))))))))).)..)))))).	UUGCAGCCCC-UCAAGGUUCC&GGAAUCUUGAUGAUGCUGCAU	1	28.4495	4	0.999797	Output/DS/cleaveLand_result/t_plot/ath-miR172e-3p_arahy.Tifrunner.gnm2.ann1.1V1Y36.1_6139_TPlot.pdf
ath-miR172e-3p	arahy.Tifrunner.gnm2.ann1.1Z1C0T.1	arahy.Tifrunner.gnm2.ann1.1Z1C0T	Ythdf1	evolutionarily conserved C-terminal region 2	NA	NA	1555	1574	1565	0.713889	7	((((((((-((((((((..((&))..)))))))).))))))))	AUGCAGCA-UAUCAGGAAGCC&GGAAUCUUGAUGAUGCUGCAU	1	28.4495	4	0.994097	Output/DS/cleaveLand_result/t_plot/ath-miR172e-3p_arahy.Tifrunner.gnm2.ann1.1Z1C0T.1_1565_TPlot.pdf
ath-miR172e-3p	arahy.Tifrunner.gnm2.ann1.38RLY4.1	arahy.Tifrunner.gnm2.ann1.38RLY4	-	ethylene-responsive transcription factor 3 [Glycine max]	GO:0003677(DNA binding);GO:0003700(sequence-specific DNA binding transcription factor activity)	NA	1780	1800	1791	1	2	.((((((((((((((((((((&)))))))))))))))))))).	CUGCAGCAUCAUCAGGAUUCC&GGAAUCUUGAUGAUGCUGCAU	1	28.4495	4	0.172146	Output/DS/cleaveLand_result/t_plot/ath-miR172e-3p_arahy.Tifrunner.gnm2.ann1.38RLY4.1_1791_TPlot.pdf
ath-miR172e-3p	arahy.Tifrunner.gnm2.ann1.44ZHZL.1	arahy.Tifrunner.gnm2.ann1.44ZHZL	At2g18110	elongation factor 1-beta	GO:0003746(translation elongation factor activity);GO:0005853(eukaryotic translation elongation factor 1 complex);GO:0006414(translational elongation)	NA	439	460	450	0.661111	7	(((((((.(((((((..(((((&)))))-.))))))).)))))))	AUGCAGCUUUAUCAAAAGUUCC&GGAAU-CUUGAUGAUGCUGCAU	5	142.248	2	0.992588	Output/DS/cleaveLand_result/t_plot/ath-miR172e-3p_arahy.Tifrunner.gnm2.ann1.44ZHZL.1_450_TPlot.pdf
ath-miR172e-3p	arahy.Tifrunner.gnm2.ann1.44ZHZL.2	arahy.Tifrunner.gnm2.ann1.44ZHZL	At2g18110	elongation factor 1-beta	GO:0003746(translation elongation factor activity);GO:0005853(eukaryotic translation elongation factor 1 complex);GO:0006414(translational elongation)	NA	439	460	450	0.661111	7	(((((((.(((((((..(((((&)))))-.))))))).)))))))	AUGCAGCUUUAUCAAAAGUUCC&GGAAU-CUUGAUGAUGCUGCAU	3	85.3485	3	0.747056	Output/DS/cleaveLand_result/t_plot/ath-miR172e-3p_arahy.Tifrunner.gnm2.ann1.44ZHZL.2_450_TPlot.pdf
ath-miR172e-3p	arahy.Tifrunner.gnm2.ann1.4Q9CQT.1	arahy.Tifrunner.gnm2.ann1.4Q9CQT	-	Glutathione S-transferase, C-terminal-like	GO:0003746(translation elongation factor activity);GO:0005853(eukaryotic translation elongation factor 1 complex);GO:0006414(translational elongation)	NA	410	431	421	0.661111	7	(((((((.(((((((..(((((&)))))-.))))))).)))))))	AUGCAGCUUUAUCAAAAGUUCC&GGAAU-CUUGAUGAUGCUGCAU	4	113.798	3	0.754814	Output/DS/cleaveLand_result/t_plot/ath-miR172e-3p_arahy.Tifrunner.gnm2.ann1.4Q9CQT.1_421_TPlot.pdf
ath-miR172e-3p	arahy.Tifrunner.gnm2.ann1.4Q9CQT.2	arahy.Tifrunner.gnm2.ann1.4Q9CQT	-	Glutathione S-transferase, C-terminal-like	GO:0003746(translation elongation factor activity);GO:0005853(eukaryotic translation elongation factor 1 complex);GO:0006414(translational elongation)	NA	410	431	421	0.661111	7	(((((((.(((((((..(((((&)))))-.))))))).)))))))	AUGCAGCUUUAUCAAAAGUUCC&GGAAU-CUUGAUGAUGCUGCAU	4	113.798	2	0.992977	Output/DS/cleaveLand_result/t_plot/ath-miR172e-3p_arahy.Tifrunner.gnm2.ann1.4Q9CQT.2_421_TPlot.pdf
ath-miR172e-3p	arahy.Tifrunner.gnm2.ann1.5NE8AH.1	arahy.Tifrunner.gnm2.ann1.5NE8AH	Cnot1	CCR4-NOT transcription complex subunit 1-like isoform X1 [Glycine max]	NA	ko03018(RNA degradation)	6437	6456	6447	0.680556	6	.((((((..(-((((((((((&)))))))))).)..)))))).	UUGCAGCCCC-UCAAGGUUCC&GGAAUCUUGAUGAUGCUGCAU	1	28.4495	4	0.999837	Output/DS/cleaveLand_result/t_plot/ath-miR172e-3p_arahy.Tifrunner.gnm2.ann1.5NE8AH.1_6447_TPlot.pdf
ath-miR172e-3p	arahy.Tifrunner.gnm2.ann1.6P9QZ8.1	arahy.Tifrunner.gnm2.ann1.6P9QZ8	-	probable methyltransferase PMT2-like [Glycine max]	GO:0008168(methyltransferase activity)	NA	2719	2740	2731	0.777778	5	((((((((..((((((((((((&))))))))))))-.))))))))	AUGCAGCAACCAUCAAGGUUUC&GGAAUCUUGAUG-AUGCUGCAU	4	113.798	2	0.566307	Output/DS/cleaveLand_result/t_plot/ath-miR172e-3p_arahy.Tifrunner.gnm2.ann1.6P9QZ8.1_2731_TPlot.pdf
ath-miR172e-3p	arahy.Tifrunner.gnm2.ann1.80KQCJ.1	arahy.Tifrunner.gnm2.ann1.80KQCJ	At4g18030	probable methyltransferase PMT2-like [Glycine max]	GO:0008168(methyltransferase activity)	NA	2726	2747	2738	0.777778	5	((((((((..((((((((((((&))))))))))))-.))))))))	AUGCAGCAACCAUCAAGGUUUC&GGAAUCUUGAUG-AUGCUGCAU	1	28.4495	4	0.866698	Output/DS/cleaveLand_result/t_plot/ath-miR172e-3p_arahy.Tifrunner.gnm2.ann1.80KQCJ.1_2738_TPlot.pdf
ath-miR172e-3p	arahy.Tifrunner.gnm2.ann1.F10EXU.2	arahy.Tifrunner.gnm2.ann1.F10EXU	MED26C	probable mediator of RNA polymerase II transcription subunit 26c-like isoform X2 [Glycine max]	GO:0003677(DNA binding);GO:0005634(nucleus)	NA	1492	1511	1503	0.677778	6.5	....(((((((((-(((((((&))))))).)))))))))....	AACGGGCAUCAUC-AGAUUCC&GGAAUCUUGAUGAUGCUGCAU	1	28.4495	4	0.999885	Output/DS/cleaveLand_result/t_plot/ath-miR172e-3p_arahy.Tifrunner.gnm2.ann1.F10EXU.2_1503_TPlot.pdf
ath-miR172e-3p	arahy.Tifrunner.gnm2.ann1.UVB96A.1	arahy.Tifrunner.gnm2.ann1.UVB96A	PIPC	smr (Small MutS Related) domain-containing protein	NA	NA	1171	1193	1184	0.677778	6.5	((((..((((.((((((((((((&)))))))))))).))))--))))	GUGCAAAGCAGCAUUGGGAUUCC&GGAAUCUUGAUGAUGCU--GCAU	1	28.4495	4	0.999921	Output/DS/cleaveLand_result/t_plot/ath-miR172e-3p_arahy.Tifrunner.gnm2.ann1.UVB96A.1_1184_TPlot.pdf
ath-miR172e-3p	arahy.Tifrunner.gnm2.ann1.W17VPE.1	arahy.Tifrunner.gnm2.ann1.W17VPE	-	Mitochondrial transcription termination factor family protein	NA	NA	228	249	239	0.686111	5	.(((.((.((((((((.(((((&)))))-)))))))).)).))).	CUGCUGCUUCAUCAAGUAUUCC&GGAAU-CUUGAUGAUGCUGCAU	2	56.899	2	0.963163	Output/DS/cleaveLand_result/t_plot/ath-miR172e-3p_arahy.Tifrunner.gnm2.ann1.W17VPE.1_239_TPlot.pdf
ath-miR2111a-5p	arahy.Tifrunner.gnm2.ann1.093KP0.1	arahy.Tifrunner.gnm2.ann1.093KP0	-	zeta-carotene desaturase	GO:0016117(carotenoid biosynthetic process);GO:0016491(oxidoreductase activity);GO:0055114(oxidation-reduction process)	NA	1751	1771	1762	0.651163	7	.....(((.(((((((((((.&.))))))))))).))).....	CUAUACUCCGGAUGCAGAUUU&UAAUCUGCAUCCUGAGGUUUA	2	56.899	2	0.933355	Output/DS/cleaveLand_result/t_plot/ath-miR2111a-5p_arahy.Tifrunner.gnm2.ann1.093KP0.1_1762_TPlot.pdf
ath-miR2111a-5p	arahy.Tifrunner.gnm2.ann1.093KP0.2	arahy.Tifrunner.gnm2.ann1.093KP0	-	zeta-carotene desaturase	GO:0016117(carotenoid biosynthetic process);GO:0016491(oxidoreductase activity);GO:0055114(oxidation-reduction process)	NA	1751	1771	1762	0.651163	7	.....(((.(((((((((((.&.))))))))))).))).....	CUAUACUCCGGAUGCAGAUUU&UAAUCUGCAUCCUGAGGUUUA	1	28.4495	4	0.998039	Output/DS/cleaveLand_result/t_plot/ath-miR2111a-5p_arahy.Tifrunner.gnm2.ann1.093KP0.2_1762_TPlot.pdf
ath-miR2111a-5p	arahy.Tifrunner.gnm2.ann1.10LG66.1	arahy.Tifrunner.gnm2.ann1.10LG66	-	rootletin-like isoform X3 [Glycine max]	NA	NA	702	722	713	0.674419	7	((((((..(((((((((((..&..)))))))))))..))))))	UAAACCAAAGGAUGUGGAUGG&UAAUCUGCAUCCUGAGGUUUA	1	28.4495	4	0.984819	Output/DS/cleaveLand_result/t_plot/ath-miR2111a-5p_arahy.Tifrunner.gnm2.ann1.10LG66.1_713_TPlot.pdf
ath-miR2111a-5p	arahy.Tifrunner.gnm2.ann1.3R34Z6.1	arahy.Tifrunner.gnm2.ann1.3R34Z6	-	Protein kinase superfamily protein	GO:0004672(protein kinase activity);GO:0005524(ATP binding);GO:0006468(protein phosphorylation)	NA	4790	4809	4801	0.656977	5.5	.((((((.((((((-(((((.&.))))).)))))).)))))).	AAAGCCUGAGGAUG-AGAUUU&UAAUCUGCAUCCUGAGGUUUA	1	28.4495	4	0.997047	Output/DS/cleaveLand_result/t_plot/ath-miR2111a-5p_arahy.Tifrunner.gnm2.ann1.3R34Z6.1_4801_TPlot.pdf
ath-miR2111a-5p	arahy.Tifrunner.gnm2.ann1.580JC2.2	arahy.Tifrunner.gnm2.ann1.580JC2	-	uncharacterized protein LOC100817953 isoform X1 [Glycine max]	NA	NA	792	812	803	0.665698	7	....(((((.((((((((((.&.)))))))))).)))))....	UUUUCCUCAAGAUGCAGAUUC&UAAUCUGCAUCCUGAGGUUUA	1	28.4495	4	0.992163	Output/DS/cleaveLand_result/t_plot/ath-miR2111a-5p_arahy.Tifrunner.gnm2.ann1.580JC2.2_803_TPlot.pdf
ath-miR2111a-5p	arahy.Tifrunner.gnm2.ann1.ET0DBR.1	arahy.Tifrunner.gnm2.ann1.ET0DBR	Os07g0563300	B3 domain-containing transcription factor FUS3-like [Glycine max]	GO:0003677(DNA binding);GO:0008270(zinc ion binding)	NA	2907	2928	2919	0.680233	5	(((((.(..((((((((((((.&.))))))))))))..)-)))))	UGAACUCCGGGGAUGCAGAUUC&UAAUCUGCAUCCUGAG-GUUUA	1	28.4495	4	0.973243	Output/DS/cleaveLand_result/t_plot/ath-miR2111a-5p_arahy.Tifrunner.gnm2.ann1.ET0DBR.1_2919_TPlot.pdf
ath-miR2111a-5p	arahy.Tifrunner.gnm2.ann1.L4E7PU.1	arahy.Tifrunner.gnm2.ann1.L4E7PU	SCAB2	rootletin-like isoform X3 [Glycine max]	NA	NA	1206	1226	1217	0.674419	7	((((((..(((((((((((..&..)))))))))))..))))))	UAAACCAAAGGAUGUGGAUGG&UAAUCUGCAUCCUGAGGUUUA	2	56.899	2	0.837821	Output/DS/cleaveLand_result/t_plot/ath-miR2111a-5p_arahy.Tifrunner.gnm2.ann1.L4E7PU.1_1217_TPlot.pdf
ath-miR2111a-5p	arahy.Tifrunner.gnm2.ann1.V10AMR.2	arahy.Tifrunner.gnm2.ann1.V10AMR	WOX8	DNA binding protein, putative	GO:0003677(DNA binding);GO:0003700(sequence-specific DNA binding transcription factor activity);GO:0043565(sequence-specific DNA binding)	NA	380	401	392	0.65407	5.5	.((((.((.((((.((((((((&)))))))).)))).))-)))).	GAAACUCUGAGGAAGCAGAUUG&UAAUCUGCAUCCUGAG-GUUUA	1	28.4495	4	0.997556	Output/DS/cleaveLand_result/t_plot/ath-miR2111a-5p_arahy.Tifrunner.gnm2.ann1.V10AMR.2_392_TPlot.pdf
ath-miR2111a-5p	arahy.Tifrunner.gnm2.ann1.Y4ABT1.2	arahy.Tifrunner.gnm2.ann1.Y4ABT1	-	ATP binding microtubule motor family protein	GO:0003777(microtubule motor activity);GO:0005524(ATP binding);GO:0005871(kinesin complex);GO:0007018(microtubule-based movement);GO:0008017(microtubule binding)	NA	1952	1975	1964	0.680233	7	.(((.((((((((((..((((((.&.))))))--))))))))))-))).	GAAAUCCUCAGGAUGGUCAGAUUC&UAAUCUG--CAUCCUGAGG-UUUA	1	28.4495	4	0.970592	Output/DS/cleaveLand_result/t_plot/ath-miR2111a-5p_arahy.Tifrunner.gnm2.ann1.Y4ABT1.2_1964_TPlot.pdf
ath-miR319a	arahy.Tifrunner.gnm2.ann1.8N7B8R.1	arahy.Tifrunner.gnm2.ann1.8N7B8R	FBL14	F-box/LRR-repeat protein 14-like isoform X2 [Glycine max]	NA	NA	1003	1022	1014	0.731481	6	((((((((((((((.-((((.&.))))..))))))))))))))	GGGGAGUUCCCUUCC-UCCAC&UUGGACUGAAGGGAGCUCCCU	4	113.798	2	0.266489	Output/DS/cleaveLand_result/t_plot/ath-miR319a_arahy.Tifrunner.gnm2.ann1.8N7B8R.1_1014_TPlot.pdf
ath-miR319a	arahy.Tifrunner.gnm2.ann1.R5CYRF.1	arahy.Tifrunner.gnm2.ann1.R5CYRF	-	RNA binding protein, putative	GO:0003723(RNA binding)	NA	452	471	462	0.701389	4.5	.(((.-((((((((((((((.&.))))))))))))))..))).	UGGGU-CUUCCUUCAGUCCAU&UUGGACUGAAGGGAGCUCCCU	1	28.4495	4	0.657177	Output/DS/cleaveLand_result/t_plot/ath-miR319a_arahy.Tifrunner.gnm2.ann1.R5CYRF.1_462_TPlot.pdf
ath-miR319a	arahy.Tifrunner.gnm2.ann1.WI3M6V.1	arahy.Tifrunner.gnm2.ann1.WI3M6V	ACIN1	apoptotic chromatin condensation inducer in the nucleus-like isoform X2 [Glycine max]	GO:0000166(nucleotide binding);GO:0003676(nucleic acid binding)	ko03040(Spliceosome);ko03013(RNA transport);ko03015(mRNA surveillance pathway)	2656	2677	2667	0.652778	6.5	(((((((..(((.(((.(((((&)))))-))).)))..)))))))	AGGGAGCAACCUCCAGCUCCAG&UUGGA-CUGAAGGGAGCUCCCU	1	28.4495	4	0.997313	Output/DS/cleaveLand_result/t_plot/ath-miR319a_arahy.Tifrunner.gnm2.ann1.WI3M6V.1_2667_TPlot.pdf
ath-miR319c	arahy.Tifrunner.gnm2.ann1.00L7NP.3	arahy.Tifrunner.gnm2.ann1.00L7NP	PANK2	pantothenate kinase 2	GO:0004594(pantothenate kinase activity);GO:0005524(ATP binding);GO:0015937(coenzyme A biosynthetic process)	ko00770(Pantothenate and CoA biosynthesis)	1992	2013	2004	0.67402	7	((((.((((((((.((((((((&)))))))).))))))))-))))	GAGGAAGUUCUCUACGGUCCGA&UUGGACUGAAGGGAGCU-CCUU	1	28.4495	4	0.990534	Output/DS/cleaveLand_result/t_plot/ath-miR319c_arahy.Tifrunner.gnm2.ann1.00L7NP.3_2004_TPlot.pdf
ath-miR319c	arahy.Tifrunner.gnm2.ann1.78JRYT.1	arahy.Tifrunner.gnm2.ann1.78JRYT	EIF-5A2	eukaryotic translation initiation factor 5A	GO:0003723(RNA binding);GO:0003746(translation elongation factor activity);GO:0006452(translational frameshifting);GO:0008612(peptidyl-lysine modification to hypusine);GO:0043022(ribosome binding);GO:0045901(positive regulation of translational elongation);GO:0045905(positive regulation of translational termination)	NA	96	118	108	0.723039	5.5	(((((((.((.((((.(((((((&)))))))-))))-)).)))))))	GAGGAGCACCACUUCGAGUCCAA&UUGGACU-GAAG-GGAGCUCCUU	3	85.3485	3	0.163998	Output/DS/cleaveLand_result/t_plot/ath-miR319c_arahy.Tifrunner.gnm2.ann1.78JRYT.1_108_TPlot.pdf
ath-miR319c	arahy.Tifrunner.gnm2.ann1.E99XLH.1	arahy.Tifrunner.gnm2.ann1.E99XLH	PANK2	pantothenate kinase 2	NA	ko00770(Pantothenate and CoA biosynthesis)	1061	1082	1073	0.681373	6	((((.((((((((.((((((((&)))))))).))))))))-))))	GAGGAAGUUCUCUACGGUCCAA&UUGGACUGAAGGGAGCU-CCUU	1	28.4495	4	0.974072	Output/DS/cleaveLand_result/t_plot/ath-miR319c_arahy.Tifrunner.gnm2.ann1.E99XLH.1_1073_TPlot.pdf
ath-miR319c	arahy.Tifrunner.gnm2.ann1.GK6DAA.2	arahy.Tifrunner.gnm2.ann1.GK6DAA	LUC7L3	Arginine-aspartate-rich RNA binding protein-like	GO:0003729(mRNA binding);GO:0005685(U1 snRNP);GO:0006376(mRNA splice site selection)	NA	2402	2421	2412	0.669118	6.5	(((((((-(.((((((((.((&)).)))))))).).)))))))	GAGGAGC-CGCUUCAGUUGAA&UUGGACUGAAGGGAGCUCCUU	1	28.4495	4	0.99428	Output/DS/cleaveLand_result/t_plot/ath-miR319c_arahy.Tifrunner.gnm2.ann1.GK6DAA.2_2412_TPlot.pdf
ath-miR319c	arahy.Tifrunner.gnm2.ann1.K6BPDT.1	arahy.Tifrunner.gnm2.ann1.K6BPDT	XYLT	beta-1,2-xylosyltransferase	NA	NA	508	528	519	0.688725	6	((((((((((((.((.(((((&))))).)).))))))))))))	GAGGAGCUUCCUGCGUUCCAA&UUGGACUGAAGGGAGCUCCUU	1	28.4495	4	0.931186	Output/DS/cleaveLand_result/t_plot/ath-miR319c_arahy.Tifrunner.gnm2.ann1.K6BPDT.1_519_TPlot.pdf
ath-miR319c	arahy.Tifrunner.gnm2.ann1.MF538D.1	arahy.Tifrunner.gnm2.ann1.MF538D	PSAL	photosystem I reaction center subunit XI	GO:0009522(photosystem I);GO:0009538(photosystem I reaction center);GO:0015979(photosynthesis)	ko00195(Photosynthesis)	711	731	721	0.651961	7	(((((((-((..((((.(((((&)))))-))))..)).)))))))	AAGGAGC-CCGAUCAGCUCCAA&UUGGA-CUGAAGGGAGCUCCUU	1	28.4495	4	0.999049	Output/DS/cleaveLand_result/t_plot/ath-miR319c_arahy.Tifrunner.gnm2.ann1.MF538D.1_721_TPlot.pdf
ath-miR319c	arahy.Tifrunner.gnm2.ann1.TUP8NV.1	arahy.Tifrunner.gnm2.ann1.TUP8NV	EIF-5A2	eukaryotic translation initiation factor 5A	GO:0003723(RNA binding);GO:0003746(translation elongation factor activity);GO:0006452(translational frameshifting);GO:0008612(peptidyl-lysine modification to hypusine);GO:0043022(ribosome binding);GO:0045901(positive regulation of translational elongation);GO:0045905(positive regulation of translational termination)	NA	96	118	108	0.723039	5.5	(((((((.((.((((.(((((((&)))))))-))))-)).)))))))	GAGGAGCACCACUUCGAGUCCAA&UUGGACU-GAAG-GGAGCUCCUU	3	85.3485	3	0.167247	Output/DS/cleaveLand_result/t_plot/ath-miR319c_arahy.Tifrunner.gnm2.ann1.TUP8NV.1_108_TPlot.pdf
ath-miR390a-3p	arahy.Tifrunner.gnm2.ann1.1324HP.1	arahy.Tifrunner.gnm2.ann1.1324HP	IAA9	indole-3-acetic acid inducible 9	GO:0005634(nucleus);GO:0046983(protein dimerization activity)	ko04075(Plant hormone signal transduction)	1202	1222	1213	0.682667	5.5	(((((.((((.((((((((((&)))))))))).)))).)))))	UGAAGGUCAGCAUGGAUGGUG&CGCUAUCCAUCCUGAGUUUCA	2	56.899	2	0.887282	Output/DS/cleaveLand_result/t_plot/ath-miR390a-3p_arahy.Tifrunner.gnm2.ann1.1324HP.1_1213_TPlot.pdf
ath-miR390a-3p	arahy.Tifrunner.gnm2.ann1.61CX9G.1	arahy.Tifrunner.gnm2.ann1.61CX9G	IAA9	indole-3-acetic acid inducible 9	GO:0005634(nucleus);GO:0046983(protein dimerization activity)	ko04075(Plant hormone signal transduction)	1202	1222	1213	0.682667	5.5	(((((.((((.((((((((((&)))))))))).)))).)))))	UGAAGGUCAGCAUGGAUGGUG&CGCUAUCCAUCCUGAGUUUCA	1	28.4495	4	0.994629	Output/DS/cleaveLand_result/t_plot/ath-miR390a-3p_arahy.Tifrunner.gnm2.ann1.61CX9G.1_1213_TPlot.pdf
ath-miR390a-3p	arahy.Tifrunner.gnm2.ann1.7Q31U7.1	arahy.Tifrunner.gnm2.ann1.7Q31U7	-	NUMOD3 motif protein	NA	NA	1057	1076	1066	0.674667	5.5	(((((((--(((.(((((((((&)))))))))-)))..)))))))	UGAAGCU--GGAGUGGAUGGCG&CGCUAUCCA-UCCUGAGUUUCA	2	56.899	3	0.526522	Output/DS/cleaveLand_result/t_plot/ath-miR390a-3p_arahy.Tifrunner.gnm2.ann1.7Q31U7.1_1066_TPlot.pdf
ath-miR390a-3p	arahy.Tifrunner.gnm2.ann1.GJ1EJQ.1	arahy.Tifrunner.gnm2.ann1.GJ1EJQ	-	unknown protein	NA	ko00562(Inositol phosphate metabolism);ko04070(Phosphatidylinositol signaling system);ko04933(AGE-RAGE signaling pathway in diabetic complications)	1091	1110	1100	0.674667	5.5	(((((((--(((.(((((((((&)))))))))-)))..)))))))	UGAAGCU--GGAGUGGAUGGCG&CGCUAUCCA-UCCUGAGUUUCA	2	56.899	3	0.532021	Output/DS/cleaveLand_result/t_plot/ath-miR390a-3p_arahy.Tifrunner.gnm2.ann1.GJ1EJQ.1_1100_TPlot.pdf
ath-miR390a-3p	arahy.Tifrunner.gnm2.ann1.Q33XCW.1	arahy.Tifrunner.gnm2.ann1.Q33XCW	RS41	arginine/serine-rich-splicing factor RSP41-like isoform X1 [Glycine max]	GO:0000166(nucleotide binding);GO:0003676(nucleic acid binding)	ko03040(Spliceosome)	673	691	684	0.722667	5	((((((((((((-((((-((.&.)).)))).))))))))))))	UGAAACUCAGGA-GGAU-GCU&CGCUAUCCAUCCUGAGUUUCA	3	85.3485	2	0.594563	Output/DS/cleaveLand_result/t_plot/ath-miR390a-3p_arahy.Tifrunner.gnm2.ann1.Q33XCW.1_684_TPlot.pdf
ath-miR390a-3p	arahy.Tifrunner.gnm2.ann1.TVN6NC.1	arahy.Tifrunner.gnm2.ann1.TVN6NC	RS41	arginine/serine-rich-splicing factor RSP41-like isoform X1 [Glycine max]	GO:0000166(nucleotide binding);GO:0003676(nucleic acid binding)	ko03040(Spliceosome)	673	691	684	0.722667	5	((((((((((((-((((-((.&.)).)))).))))))))))))	UGAAACUCAGGA-GGAU-GCU&CGCUAUCCAUCCUGAGUUUCA	3	85.3485	2	0.589063	Output/DS/cleaveLand_result/t_plot/ath-miR390a-3p_arahy.Tifrunner.gnm2.ann1.TVN6NC.1_684_TPlot.pdf
ath-miR390a-3p	arahy.Tifrunner.gnm2.ann1.UY0F0V.1	arahy.Tifrunner.gnm2.ann1.UY0F0V	XBAT31	putative E3 ubiquitin-protein ligase XBAT31-like [Glycine max]	GO:0005515(protein binding);GO:0008270(zinc ion binding)	NA	1022	1040	1033	0.709333	6.5	.(((((((((((-(((-((((&)))).))).))))))))))).	GGAAGCUCAGGA-GGA-AGUG&CGCUAUCCAUCCUGAGUUUCA	1	28.4495	4	0.926713	Output/DS/cleaveLand_result/t_plot/ath-miR390a-3p_arahy.Tifrunner.gnm2.ann1.UY0F0V.1_1033_TPlot.pdf
ath-miR390a-5p	arahy.Tifrunner.gnm2.ann1.3M1BNC.1	arahy.Tifrunner.gnm2.ann1.3M1BNC	AKR4C9	aldo/keto reductase family oxidoreductase	GO:0016491(oxidoreductase activity);GO:0055114(oxidation-reduction process)	ko00010(Glycolysis / Gluconeogenesis);ko00040(Pentose and glucuronate interconversions);ko00561(Glycerolipid metabolism)	788	810	800	0.659142	7	.((((.(((((((((((.((((.&.))))-)))))))))))-)))).	AGCGCGUGUUCCUCCUGCAGUUA&AAGCU-CAGGAGGGAUA-GCGCC	1	28.4495	4	0.985289	Output/DS/cleaveLand_result/t_plot/ath-miR390a-5p_arahy.Tifrunner.gnm2.ann1.3M1BNC.1_800_TPlot.pdf
ath-miR390a-5p	arahy.Tifrunner.gnm2.ann1.4F85GC.1	arahy.Tifrunner.gnm2.ann1.4F85GC	LYK3	receptor-like protein kinase 4	GO:0004672(protein kinase activity);GO:0004674(protein serine/threonine kinase activity);GO:0005524(ATP binding);GO:0006468(protein phosphorylation)	ko04626(Plant-pathogen interaction)	1500	1520	1511	0.650113	6	((.((((((((((.(((((((&))))))).)))))))))).))	GGGGUUGUCCUUUAUGAGCUU&AAGCUCAGGAGGGAUAGCGCC	1	28.4495	4	0.992641	Output/DS/cleaveLand_result/t_plot/ath-miR390a-5p_arahy.Tifrunner.gnm2.ann1.4F85GC.1_1511_TPlot.pdf
ath-miR390a-5p	arahy.Tifrunner.gnm2.ann1.YN9M68.1	arahy.Tifrunner.gnm2.ann1.YN9M68	-	phosphatidylinositol-4-phosphate 5-kinase family protein	GO:0005524(ATP binding);GO:0016307(phosphatidylinositol phosphate kinase activity);GO:0044267(cellular protein metabolic process);GO:0046488(phosphatidylinositol metabolic process);GO:0046872(metal ion binding)	NA	1229	1245	1236	0.659142	7	(((----((((((((((((..&..))))))))))))....)))	GGC----UCCCUCCUGAGCCA&AAGCUCAGGAGGGAUAGCGCC	1	28.4495	4	0.986187	Output/DS/cleaveLand_result/t_plot/ath-miR390a-5p_arahy.Tifrunner.gnm2.ann1.YN9M68.1_1236_TPlot.pdf
ath-miR390b-3p	arahy.Tifrunner.gnm2.ann1.1AZN13.1	arahy.Tifrunner.gnm2.ann1.1AZN13	-	actin-related protein 8	GO:0005515(protein binding)	NA	402	419	411	0.652742	6	(((((..-(((((((-((((&)))).)))))))...)))))	GGAACGU-GGAUGGG-AGCG&CGCUAUCCAUCCUGAGUUCC	1	28.4495	4	0.999892	Output/DS/cleaveLand_result/t_plot/ath-miR390b-3p_arahy.Tifrunner.gnm2.ann1.1AZN13.1_411_TPlot.pdf
ath-miR390b-3p	arahy.Tifrunner.gnm2.ann1.6HBC95.1	arahy.Tifrunner.gnm2.ann1.6HBC95	-	Sequence-specific DNA binding transcription factor	GO:0003677(DNA binding);GO:0003700(sequence-specific DNA binding transcription factor activity);GO:0043565(sequence-specific DNA binding)	NA	1945	1966	1955	0.684073	7	((((.(((((((..(((((((.&.)))))))--))))))).))))	GGAAAUCAGGGUCAGGAUAGCA&CGCUAUCC--AUCCUGAGUUCC	1	28.4495	4	0.990827	Output/DS/cleaveLand_result/t_plot/ath-miR390b-3p_arahy.Tifrunner.gnm2.ann1.6HBC95.1_1955_TPlot.pdf
ath-miR390b-3p	arahy.Tifrunner.gnm2.ann1.779HWZ.1	arahy.Tifrunner.gnm2.ann1.779HWZ	UGT89B1	UDP-Glycosyltransferase superfamily protein	GO:0008152(metabolic process)	ko00944(Flavone and flavonol biosynthesis)	1133	1152	1144	0.801567	4.5	(((((((((.((((((-((((&)))).))))))-)))))))))	GGAACUCGGUGAUGGA-AGCG&CGCUAUCCAUC-CUGAGUUCC	1	28.4495	4	0.145665	Output/DS/cleaveLand_result/t_plot/ath-miR390b-3p_arahy.Tifrunner.gnm2.ann1.779HWZ.1_1144_TPlot.pdf
ath-miR390b-3p	arahy.Tifrunner.gnm2.ann1.9X741C.1	arahy.Tifrunner.gnm2.ann1.9X741C	HT1	Protein kinase superfamily protein	GO:0004672(protein kinase activity);GO:0004674(protein serine/threonine kinase activity);GO:0005524(ATP binding);GO:0006468(protein phosphorylation)	NA	1482	1502	1493	0.720627	6.5	((((((((..((((((((((.&.))))))))))-.))))))))	GGAACUUACCGAUGGAUGGCA&CGCUAUCCAUC-CUGAGUUCC	1	28.4495	4	0.919453	Output/DS/cleaveLand_result/t_plot/ath-miR390b-3p_arahy.Tifrunner.gnm2.ann1.9X741C.1_1493_TPlot.pdf
ath-miR390b-3p	arahy.Tifrunner.gnm2.ann1.BU858T.1	arahy.Tifrunner.gnm2.ann1.BU858T	At1g80870	Protein kinase superfamily protein	GO:0004672(protein kinase activity);GO:0004674(protein serine/threonine kinase activity);GO:0005524(ATP binding);GO:0006468(protein phosphorylation)	NA	1100	1117	1109	0.665796	4	((((.-(((((((((-((((&)))).)))))))))..))))	GGAAA-CAGGAUGGA-AGCG&CGCUAUCCAUCCUGAGUUCC	1	28.4495	4	0.999213	Output/DS/cleaveLand_result/t_plot/ath-miR390b-3p_arahy.Tifrunner.gnm2.ann1.BU858T.1_1109_TPlot.pdf
ath-miR390b-3p	arahy.Tifrunner.gnm2.ann1.CUDD9I.1	arahy.Tifrunner.gnm2.ann1.CUDD9I	MAX2A	Protein kinase superfamily protein	GO:0004672(protein kinase activity);GO:0004674(protein serine/threonine kinase activity);GO:0005524(ATP binding);GO:0006468(protein phosphorylation)	NA	2339	2359	2350	0.75718	5	(((((((.((.(((((((((.&.)))))))))-)).)))))))	GGAACUCCGGAAUGGAUGGCC&CGCUAUCCAU-CCUGAGUUCC	3	85.3485	2	0.266489	Output/DS/cleaveLand_result/t_plot/ath-miR390b-3p_arahy.Tifrunner.gnm2.ann1.CUDD9I.1_2350_TPlot.pdf
ath-miR390b-3p	arahy.Tifrunner.gnm2.ann1.F01EC9.1	arahy.Tifrunner.gnm2.ann1.F01EC9	-	glycine-rich RNA-binding protein 2	GO:0000166(nucleotide binding);GO:0003676(nucleic acid binding)	NA	586	604	596	0.770235	5.5	(((.((((((((((-(((((&))))).)))))))))).)))	GGACCUCGGGGUGG-UGGCG&CGCUAUCCAUCCUGAGUUCC	1	28.4495	4	0.314658	Output/DS/cleaveLand_result/t_plot/ath-miR390b-3p_arahy.Tifrunner.gnm2.ann1.F01EC9.1_596_TPlot.pdf
ath-miR390b-3p	arahy.Tifrunner.gnm2.ann1.KPC10E.3	arahy.Tifrunner.gnm2.ann1.KPC10E	manB	Phosphoglucomutase/phosphomannomutase, alpha/beta/alpha domain I	GO:0005975(carbohydrate metabolic process)	NA	1548	1568	1559	0.754569	6.5	(((.((((((.((((((((((&))))))))))-)))))).)))	GGGCCUCAGGAAUGGGUGGUG&CGCUAUCCAU-CCUGAGUUCC	1	28.4495	4	0.544865	Output/DS/cleaveLand_result/t_plot/ath-miR390b-3p_arahy.Tifrunner.gnm2.ann1.KPC10E.3_1559_TPlot.pdf
ath-miR390b-3p	arahy.Tifrunner.gnm2.ann1.NV5ZPH.1	arahy.Tifrunner.gnm2.ann1.NV5ZPH	AIFM2	pyridine nucleotide-disulfide oxidoreductase family protein	GO:0016491(oxidoreductase activity);GO:0050660(flavin adenine dinucleotide binding);GO:0055114(oxidation-reduction process)	NA	416	437	428	0.660574	7	((((((..(((((..((((((.&.))))))..)))))--))))))	GGAACUUGCAGGAGAGAUAGCA&CGCUAUCCAUCCUG--AGUUCC	1	28.4495	4	0.999664	Output/DS/cleaveLand_result/t_plot/ath-miR390b-3p_arahy.Tifrunner.gnm2.ann1.NV5ZPH.1_428_TPlot.pdf
ath-miR390b-3p	arahy.Tifrunner.gnm2.ann1.TJH45E.1	arahy.Tifrunner.gnm2.ann1.TJH45E	FRS3	protein FAR1-RELATED SEQUENCE 12-like isoform X2 [Glycine max]	NA	NA	57	76	67	0.796345	5	((((((((((((.((((((.&.)))))).))))))))))))	GGAGCUCGGGAUUGAUGGCU&CGCUAUCCAUCCUGAGUUCC	1	28.4495	4	0.222671	Output/DS/cleaveLand_result/t_plot/ath-miR390b-3p_arahy.Tifrunner.gnm2.ann1.TJH45E.1_67_TPlot.pdf
ath-miR390b-3p	arahy.Tifrunner.gnm2.ann1.VY5ZYI.1	arahy.Tifrunner.gnm2.ann1.VY5ZYI	LOX2.1	linoleate 13S-lipoxygenase 2-1, chloroplastic-like [Glycine max]	GO:0005506(iron ion binding);GO:0005515(protein binding);GO:0016165(linoleate 13S-lipoxygenase activity);GO:0046872(metal ion binding);GO:0055114(oxidation-reduction process)	ko00591(Linoleic acid metabolism);ko00592(alpha-Linolenic acid metabolism)	2071	2091	2083	0.663185	7	((((((.((((.((((-((((.&.)))).))))-))))-))))))	GGAACUCCAGGCAUGG-UGGCA&CGCUAUCCAU-CCUG-AGUUCC	1	28.4495	4	0.999606	Output/DS/cleaveLand_result/t_plot/ath-miR390b-3p_arahy.Tifrunner.gnm2.ann1.VY5ZYI.1_2083_TPlot.pdf
ath-miR390b-3p	arahy.Tifrunner.gnm2.ann1.VY5ZYI.2	arahy.Tifrunner.gnm2.ann1.VY5ZYI	LOX2.1	linoleate 13S-lipoxygenase 2-1, chloroplastic-like [Glycine max]	GO:0005506(iron ion binding);GO:0005515(protein binding);GO:0016165(linoleate 13S-lipoxygenase activity);GO:0046872(metal ion binding);GO:0055114(oxidation-reduction process)	ko00591(Linoleic acid metabolism);ko00592(alpha-Linolenic acid metabolism)	327	347	339	0.663185	7	((((((.((((.((((-((((.&.)))).))))-))))-))))))	GGAACUCCAGGCAUGG-UGGCA&CGCUAUCCAU-CCUG-AGUUCC	2	56.899	2	0.965563	Output/DS/cleaveLand_result/t_plot/ath-miR390b-3p_arahy.Tifrunner.gnm2.ann1.VY5ZYI.2_339_TPlot.pdf
ath-miR390b-3p	arahy.Tifrunner.gnm2.ann1.VY5ZYI.3	arahy.Tifrunner.gnm2.ann1.VY5ZYI	LOX2.1	linoleate 13S-lipoxygenase 2-1, chloroplastic-like [Glycine max]	GO:0005506(iron ion binding);GO:0005515(protein binding);GO:0016165(linoleate 13S-lipoxygenase activity);GO:0046872(metal ion binding);GO:0055114(oxidation-reduction process)	ko00591(Linoleic acid metabolism);ko00592(alpha-Linolenic acid metabolism)	2266	2286	2278	0.663185	7	((((((.((((.((((-((((.&.)))).))))-))))-))))))	GGAACUCCAGGCAUGG-UGGCA&CGCUAUCCAU-CCUG-AGUUCC	1	28.4495	4	0.999567	Output/DS/cleaveLand_result/t_plot/ath-miR390b-3p_arahy.Tifrunner.gnm2.ann1.VY5ZYI.3_2278_TPlot.pdf
ath-miR390b-3p	arahy.Tifrunner.gnm2.ann1.VY5ZYI.5	arahy.Tifrunner.gnm2.ann1.VY5ZYI	LOX2.1	linoleate 13S-lipoxygenase 2-1, chloroplastic-like [Glycine max]	GO:0005506(iron ion binding);GO:0005515(protein binding);GO:0016165(linoleate 13S-lipoxygenase activity);GO:0046872(metal ion binding);GO:0055114(oxidation-reduction process)	ko00591(Linoleic acid metabolism);ko00592(alpha-Linolenic acid metabolism)	2071	2091	2083	0.663185	7	((((((.((((.((((-((((.&.)))).))))-))))-))))))	GGAACUCCAGGCAUGG-UGGCA&CGCUAUCCAU-CCUG-AGUUCC	2	56.899	2	0.956698	Output/DS/cleaveLand_result/t_plot/ath-miR390b-3p_arahy.Tifrunner.gnm2.ann1.VY5ZYI.5_2083_TPlot.pdf
ath-miR390b-3p	arahy.Tifrunner.gnm2.ann1.VY5ZYI.6	arahy.Tifrunner.gnm2.ann1.VY5ZYI	LOX2.1	linoleate 13S-lipoxygenase 2-1, chloroplastic-like [Glycine max]	GO:0005506(iron ion binding);GO:0005515(protein binding);GO:0016165(linoleate 13S-lipoxygenase activity);GO:0046872(metal ion binding);GO:0055114(oxidation-reduction process)	ko00591(Linoleic acid metabolism);ko00592(alpha-Linolenic acid metabolism)	2237	2257	2249	0.663185	7	((((((.((((.((((-((((.&.)))).))))-))))-))))))	GGAACUCCAGGCAUGG-UGGCA&CGCUAUCCAU-CCUG-AGUUCC	1	28.4495	4	0.999539	Output/DS/cleaveLand_result/t_plot/ath-miR390b-3p_arahy.Tifrunner.gnm2.ann1.VY5ZYI.6_2249_TPlot.pdf
ath-miR390b-3p	arahy.Tifrunner.gnm2.ann1.VY5ZYI.7	arahy.Tifrunner.gnm2.ann1.VY5ZYI	LOX2.1	linoleate 13S-lipoxygenase 2-1, chloroplastic-like [Glycine max]	GO:0005506(iron ion binding);GO:0005515(protein binding);GO:0016165(linoleate 13S-lipoxygenase activity);GO:0046872(metal ion binding);GO:0055114(oxidation-reduction process)	ko00591(Linoleic acid metabolism);ko00592(alpha-Linolenic acid metabolism)	2071	2091	2083	0.663185	7	((((((.((((.((((-((((.&.)))).))))-))))-))))))	GGAACUCCAGGCAUGG-UGGCA&CGCUAUCCAU-CCUG-AGUUCC	2	56.899	2	0.964622	Output/DS/cleaveLand_result/t_plot/ath-miR390b-3p_arahy.Tifrunner.gnm2.ann1.VY5ZYI.7_2083_TPlot.pdf
ath-miR390b-3p	arahy.Tifrunner.gnm2.ann1.Y4TJ2Z.1	arahy.Tifrunner.gnm2.ann1.Y4TJ2Z	EDR1	Protein kinase superfamily protein	GO:0004672(protein kinase activity);GO:0004674(protein serine/threonine kinase activity);GO:0005524(ATP binding);GO:0006468(protein phosphorylation)	NA	2185	2205	2196	0.75718	5	(((((((.((.(((((((((.&.)))))))))-)).)))))))	GGAACUCCGGAAUGGAUGGCC&CGCUAUCCAU-CCUGAGUUCC	1	28.4495	4	0.530307	Output/DS/cleaveLand_result/t_plot/ath-miR390b-3p_arahy.Tifrunner.gnm2.ann1.Y4TJ2Z.1_2196_TPlot.pdf
ath-miR390b-3p	arahy.Tifrunner.gnm2.ann1.ZHGQ24.1	arahy.Tifrunner.gnm2.ann1.ZHGQ24	-	splicing factor U2af small subunit A-like protein	GO:0000166(nucleotide binding);GO:0003676(nucleic acid binding);GO:0003723(RNA binding);GO:0005634(nucleus);GO:0046872(metal ion binding)	NA	534	551	544	0.67624	6	(((((((((((-(((-(((.&.))).))).)))))))))))	GGAGCUUAGGA-GGA-AGCU&CGCUAUCCAUCCUGAGUUCC	4	113.798	3	0.503872	Output/DS/cleaveLand_result/t_plot/ath-miR390b-3p_arahy.Tifrunner.gnm2.ann1.ZHGQ24.1_544_TPlot.pdf
ath-miR393a-5p	arahy.Tifrunner.gnm2.ann1.8IM4PM.1	arahy.Tifrunner.gnm2.ann1.8IM4PM	TIR1	transport inhibitor response 1-like protein-like [Glycine max]	GO:0005515(protein binding)	ko04075(Plant hormone signal transduction)	1790	1812	1803	0.901961	2	(((..((((((((((((((((((&))))))))))))))))))-.)))	GGAGACAAUGCGAUCCCUUUGGA&UCCAAAGGGAUCGCAUUG-AUCC	138	3926.03	0	0.00026245	Output/DS/cleaveLand_result/t_plot/ath-miR393a-5p_arahy.Tifrunner.gnm2.ann1.8IM4PM.1_1803_TPlot.pdf
ath-miR393a-5p	arahy.Tifrunner.gnm2.ann1.8IM4PM.3	arahy.Tifrunner.gnm2.ann1.8IM4PM	TIR1	transport inhibitor response 1-like protein-like [Glycine max]	GO:0005515(protein binding)	ko04075(Plant hormone signal transduction)	1790	1812	1803	0.901961	2	(((..((((((((((((((((((&))))))))))))))))))-.)))	GGAGACAAUGCGAUCCCUUUGGA&UCCAAAGGGAUCGCAUUG-AUCC	160	4551.92	0	0.000524832	Output/DS/cleaveLand_result/t_plot/ath-miR393a-5p_arahy.Tifrunner.gnm2.ann1.8IM4PM.3_1803_TPlot.pdf
ath-miR393a-5p	arahy.Tifrunner.gnm2.ann1.F25TPA.1	arahy.Tifrunner.gnm2.ann1.F25TPA	SYT2	Calcium-dependent lipid-binding (CaLB domain) family protein	GO:0005515(protein binding)	NA	1348	1370	1361	0.713235	6.5	((.(((((((((((((((((...&...)))))))))))))))))-))	GGUAUCAAUGUGAUCCCUUUAAA&UCCAAAGGGAUCGCAUUGAU-CC	1	28.4495	4	0.598725	Output/DS/cleaveLand_result/t_plot/ath-miR393a-5p_arahy.Tifrunner.gnm2.ann1.F25TPA.1_1361_TPlot.pdf
ath-miR393a-5p	arahy.Tifrunner.gnm2.ann1.X1IMZB.1	arahy.Tifrunner.gnm2.ann1.X1IMZB	SYT2	Calcium-dependent lipid-binding (CaLB domain) family protein	GO:0005515(protein binding)	NA	1340	1362	1353	0.713235	6.5	((.(((((((((((((((((...&...)))))))))))))))))-))	GGUAUCAAUGUGAUCCCUUUAAA&UCCAAAGGGAUCGCAUUGAU-CC	1	28.4495	4	0.611163	Output/DS/cleaveLand_result/t_plot/ath-miR393a-5p_arahy.Tifrunner.gnm2.ann1.X1IMZB.1_1353_TPlot.pdf
ath-miR394a	arahy.Tifrunner.gnm2.ann1.1XPI57.1	arahy.Tifrunner.gnm2.ann1.1XPI57	-	ankyrin repeat-containing protein [Glycine max]	GO:0005515(protein binding);GO:0008270(zinc ion binding)	NA	1246	1265	1256	0.711735	7	(((((.(((((((..((((.&.))))..))))))).)))))	GGAGGCGGAUAGACCGCCAU&UUGGCAUUCUGUCCACCUCC	1	28.4495	4	0.979201	Output/DS/cleaveLand_result/t_plot/ath-miR394a_arahy.Tifrunner.gnm2.ann1.1XPI57.1_1256_TPlot.pdf
ath-miR394a	arahy.Tifrunner.gnm2.ann1.31G0Q2.1	arahy.Tifrunner.gnm2.ann1.31G0Q2	-	hypothetical protein	NA	NA	528	548	539	0.683673	7	(((((..((((((-(((.((((&))))-))).))))))-.)))))	GGAGGAGGGACAG-AUGUCCGA&UUGG-CAUUCUGUCC-ACCUCC	1	28.4495	4	0.998698	Output/DS/cleaveLand_result/t_plot/ath-miR394a_arahy.Tifrunner.gnm2.ann1.31G0Q2.1_539_TPlot.pdf
ath-miR394a	arahy.Tifrunner.gnm2.ann1.4E7AR5.1	arahy.Tifrunner.gnm2.ann1.4E7AR5	-	NAD(P)-binding Rossmann-fold superfamily protein	NA	NA	43	63	53	0.670918	7	(((((.((((((.(.((((((&)))))).)-)))))).)))))	GGAGGAGGGCGGCACUGCCAA&UUGGCAUU-CUGUCCACCUCC	2	56.899	2	0.982679	Output/DS/cleaveLand_result/t_plot/ath-miR394a_arahy.Tifrunner.gnm2.ann1.4E7AR5.1_53_TPlot.pdf
ath-miR394a	arahy.Tifrunner.gnm2.ann1.74BAAJ.1	arahy.Tifrunner.gnm2.ann1.74BAAJ	At3g26115	Pyridoxal-5'-phosphate-dependent enzyme family protein	NA	ko00270(Cysteine and methionine metabolism)	1976	1994	1985	0.65051	5	.((((((((-((.(((((((&))))))).)).)))))))).	UGAGGUGGA-AGCAUGCCAA&UUGGCAUUCUGUCCACCUCC	2	56.899	2	0.996118	Output/DS/cleaveLand_result/t_plot/ath-miR394a_arahy.Tifrunner.gnm2.ann1.74BAAJ.1_1985_TPlot.pdf
ath-miR394a	arahy.Tifrunner.gnm2.ann1.8GYA0C.1	arahy.Tifrunner.gnm2.ann1.8GYA0C	FBX6	F-box family protein	GO:0005515(protein binding)	NA	1318	1337	1328	0.875	1	((((((.(((((((((((((&))))))))))))).))))))	GGAGGUAGACAGAAUGCCAA&UUGGCAUUCUGUCCACCUCC	70	1991.47	0	0.00026245	Output/DS/cleaveLand_result/t_plot/ath-miR394a_arahy.Tifrunner.gnm2.ann1.8GYA0C.1_1328_TPlot.pdf
ath-miR394a	arahy.Tifrunner.gnm2.ann1.8YLR9D.1	arahy.Tifrunner.gnm2.ann1.8YLR9D	sll0005	Protein kinase superfamily protein	NA	NA	2171	2189	2181	0.688776	7	(((((((((.(((((-((((&)))).))))).)))))))))	GGAGGUGGAGAGAGU-CUGA&UUGGCAUUCUGUCCACCUCC	1	28.4495	4	0.997705	Output/DS/cleaveLand_result/t_plot/ath-miR394a_arahy.Tifrunner.gnm2.ann1.8YLR9D.1_2181_TPlot.pdf
ath-miR394a	arahy.Tifrunner.gnm2.ann1.AF6N0J.1	arahy.Tifrunner.gnm2.ann1.AF6N0J	RABF1	GTP-binding nuclear protein Ran-3 [Glycine max]	GO:0003924(GTPase activity);GO:0005525(GTP binding);GO:0005622(intracellular);GO:0006184(GTP catabolic process);GO:0006886(intracellular protein transport);GO:0006913(nucleocytoplasmic transport);GO:0007165(signal transduction);GO:0007264(small GTPase mediated signal transduction);GO:0015031(protein transport);GO:0016020(membrane)	ko04144(Endocytosis);ko04145(Phagosome)	411	430	421	0.653061	6	((.((.((((((((.(((((&))))).)))))))).)).))	GGUGGAGGGCAGGACGCCAA&UUGGCAUUCUGUCCACCUCC	2	56.899	2	0.994339	Output/DS/cleaveLand_result/t_plot/ath-miR394a_arahy.Tifrunner.gnm2.ann1.AF6N0J.1_421_TPlot.pdf
ath-miR394a	arahy.Tifrunner.gnm2.ann1.BZ8WB7.1	arahy.Tifrunner.gnm2.ann1.BZ8WB7	-	RING finger protein 44-like [Glycine max]	GO:0005515(protein binding);GO:0008270(zinc ion binding)	NA	916	935	926	0.739796	5.5	(((((((((.((((.(((((&))))).)))).)))))))))	GGGGGUGGAAGGAACGCCAA&UUGGCAUUCUGUCCACCUCC	4	113.798	2	0.490194	Output/DS/cleaveLand_result/t_plot/ath-miR394a_arahy.Tifrunner.gnm2.ann1.BZ8WB7.1_926_TPlot.pdf
ath-miR394a	arahy.Tifrunner.gnm2.ann1.D91BSU.3	arahy.Tifrunner.gnm2.ann1.D91BSU	PAP9	glycogen/starch/alpha-glucan phosphorylase family protein	GO:0005975(carbohydrate metabolic process);GO:0008184(glycogen phosphorylase activity)	NA	3285	3305	3296	0.788265	4	.(((((((((.((((((((((&))))))))))-))))))))).	AGAGGUGGACAAGAAUGUCAA&UUGGCAUUCU-GUCCACCUCC	2	56.899	2	0.246453	Output/DS/cleaveLand_result/t_plot/ath-miR394a_arahy.Tifrunner.gnm2.ann1.D91BSU.3_3296_TPlot.pdf
ath-miR394a	arahy.Tifrunner.gnm2.ann1.G79KWN.1	arahy.Tifrunner.gnm2.ann1.G79KWN	PAP9	glycogen/starch/alpha-glucan phosphorylase family protein	GO:0005975(carbohydrate metabolic process);GO:0008184(glycogen phosphorylase activity)	NA	3494	3514	3505	0.788265	4	.(((((((((.((((((((((&))))))))))-))))))))).	AGAGGUGGACAAGAAUGUCAA&UUGGCAUUCU-GUCCACCUCC	1	28.4495	4	0.467264	Output/DS/cleaveLand_result/t_plot/ath-miR394a_arahy.Tifrunner.gnm2.ann1.G79KWN.1_3505_TPlot.pdf
ath-miR394a	arahy.Tifrunner.gnm2.ann1.GWI8GZ.1	arahy.Tifrunner.gnm2.ann1.GWI8GZ	MOS2	G patch domain and KOW motifs-containing protein	GO:0003676(nucleic acid binding)	NA	532	551	542	0.685714	5	(((...((((((((((((((&))))))))))))))...)))	GGAAUAGGGCGGAAUGCCAA&UUGGCAUUCUGUCCACCUCC	1	28.4495	4	0.998569	Output/DS/cleaveLand_result/t_plot/ath-miR394a_arahy.Tifrunner.gnm2.ann1.GWI8GZ.1_542_TPlot.pdf
ath-miR394a	arahy.Tifrunner.gnm2.ann1.H8M3VN.1	arahy.Tifrunner.gnm2.ann1.H8M3VN	ADH1	alcohol dehydrogenase 1	GO:0008270(zinc ion binding);GO:0016491(oxidoreductase activity);GO:0055114(oxidation-reduction process)	ko00010(Glycolysis / Gluconeogenesis);ko00071(Fatty acid degradation);ko00592(alpha-Linolenic acid metabolism);ko00350(Tyrosine metabolism)	775	795	787	0.686224	6	((((.(((.(((-(((((((((&))))))))).)))-)))-))))	GGAGAGUGUGGC-GAAUGCCGA&UUGGCAUUCUGUC-CAC-CUCC	1	28.4495	4	0.997776	Output/DS/cleaveLand_result/t_plot/ath-miR394a_arahy.Tifrunner.gnm2.ann1.H8M3VN.1_787_TPlot.pdf
ath-miR394a	arahy.Tifrunner.gnm2.ann1.KQ3H1K.1	arahy.Tifrunner.gnm2.ann1.KQ3H1K	RABF1	GTP-binding nuclear protein Ran-3-like [Glycine max]	GO:0003924(GTPase activity);GO:0005525(GTP binding);GO:0005622(intracellular);GO:0006184(GTP catabolic process);GO:0006886(intracellular protein transport);GO:0006913(nucleocytoplasmic transport);GO:0007165(signal transduction);GO:0007264(small GTPase mediated signal transduction);GO:0015031(protein transport);GO:0016020(membrane)	ko04144(Endocytosis);ko04145(Phagosome)	416	435	426	0.653061	6	((.((.((((((((.(((((&))))).)))))))).)).))	GGUGGAGGGCAGGACGCCAA&UUGGCAUUCUGUCCACCUCC	1	28.4495	4	0.999996	Output/DS/cleaveLand_result/t_plot/ath-miR394a_arahy.Tifrunner.gnm2.ann1.KQ3H1K.1_426_TPlot.pdf
ath-miR394a	arahy.Tifrunner.gnm2.ann1.KX9K6H.2	arahy.Tifrunner.gnm2.ann1.KX9K6H	POSF21	TGACG-sequence-specific DNA-binding protein TGA-1B-like [Glycine max]	GO:0003700(sequence-specific DNA binding transcription factor activity);GO:0043565(sequence-specific DNA binding)	ko04016(MAPK signaling pathway - plant)	1170	1193	1184	0.760204	7	(((....(((((((.(((((((((&))))))))).)))))))----)))	GGAUACAGGUGGACUGAAUGCCGA&UUGGCAUUCUGUCCACC----UCC	1	28.4495	4	0.585889	Output/DS/cleaveLand_result/t_plot/ath-miR394a_arahy.Tifrunner.gnm2.ann1.KX9K6H.2_1184_TPlot.pdf
ath-miR394a	arahy.Tifrunner.gnm2.ann1.R6HZSL.2	arahy.Tifrunner.gnm2.ann1.R6HZSL	-	proteasome subunit beta type-7-A protein	GO:0004175(endopeptidase activity);GO:0004298(threonine-type endopeptidase activity);GO:0005839(proteasome core complex);GO:0051603(proteolysis involved in cellular protein catabolic process)	ko03050(Proteasome)	468	488	479	0.727041	7	(((((((..(((((.((((((&)))))).)))))-.)))))))	GGAGGUGCCGCGGAUUGCCAA&UUGGCAUUCUGU-CCACCUCC	3	85.3485	2	0.664265	Output/DS/cleaveLand_result/t_plot/ath-miR394a_arahy.Tifrunner.gnm2.ann1.R6HZSL.2_479_TPlot.pdf
ath-miR394a	arahy.Tifrunner.gnm2.ann1.R6HZSL.3	arahy.Tifrunner.gnm2.ann1.R6HZSL	-	proteasome subunit beta type-7-A protein	GO:0004175(endopeptidase activity);GO:0004298(threonine-type endopeptidase activity);GO:0005839(proteasome core complex);GO:0051603(proteolysis involved in cellular protein catabolic process)	ko03050(Proteasome)	547	567	558	0.727041	7	(((((((..(((((.((((((&)))))).)))))-.)))))))	GGAGGUGCCGCGGAUUGCCAA&UUGGCAUUCUGU-CCACCUCC	2	56.899	2	0.681882	Output/DS/cleaveLand_result/t_plot/ath-miR394a_arahy.Tifrunner.gnm2.ann1.R6HZSL.3_558_TPlot.pdf
ath-miR394a	arahy.Tifrunner.gnm2.ann1.TQL4XD.1	arahy.Tifrunner.gnm2.ann1.TQL4XD	ARF2	auxin response factor 2	GO:0005634(nucleus);GO:0046983(protein dimerization activity)	ko04075(Plant hormone signal transduction)	1447	1465	1457	0.653061	5	.(((((((.((((((-((((&)))).)))))).))))))).	AGAGGUGGCCAGAAU-CCAA&UUGGCAUUCUGUCCACCUCC	1	28.4495	4	0.999993	Output/DS/cleaveLand_result/t_plot/ath-miR394a_arahy.Tifrunner.gnm2.ann1.TQL4XD.1_1457_TPlot.pdf
ath-miR394a	arahy.Tifrunner.gnm2.ann1.UCH6AW.1	arahy.Tifrunner.gnm2.ann1.UCH6AW	RBOHB	respiratory burst oxidase homolog B	GO:0004601(peroxidase activity);GO:0005509(calcium ion binding);GO:0016020(membrane);GO:0016491(oxidoreductase activity);GO:0055114(oxidation-reduction process)	ko04016(MAPK signaling pathway - plant);ko04626(Plant-pathogen interaction)	862	882	873	0.665816	7	...(((((((.((((((((((&))))))))))-)))))))...	CAUGGUGGACAAGAAUGCUGA&UUGGCAUUCU-GUCCACCUCC	2	56.899	2	0.989045	Output/DS/cleaveLand_result/t_plot/ath-miR394a_arahy.Tifrunner.gnm2.ann1.UCH6AW.1_873_TPlot.pdf
ath-miR394a	arahy.Tifrunner.gnm2.ann1.YI4EIM.1	arahy.Tifrunner.gnm2.ann1.YI4EIM	KIN4A	ATP binding microtubule motor family protein	GO:0003777(microtubule motor activity);GO:0005524(ATP binding);GO:0005871(kinesin complex);GO:0007018(microtubule-based movement);GO:0008017(microtubule binding)	NA	3264	3283	3275	0.714286	7	(((((((((..((((-((((.&.)))).))))-.)))))))))	GGAGGUGGAAAAGAA-GCCAU&UUGGCAUUCU-GUCCACCUCC	1	28.4495	4	0.973243	Output/DS/cleaveLand_result/t_plot/ath-miR394a_arahy.Tifrunner.gnm2.ann1.YI4EIM.1_3275_TPlot.pdf
ath-miR394a	arahy.Tifrunner.gnm2.ann1.Z20ZUZ.1	arahy.Tifrunner.gnm2.ann1.Z20ZUZ	MOS2	G patch domain and KOW motifs-containing protein	GO:0003676(nucleic acid binding)	NA	532	551	542	0.685714	5	(((...((((((((((((((&))))))))))))))...)))	GGAAUAGGGCGGAAUGCCAA&UUGGCAUUCUGUCCACCUCC	4	113.798	2	0.940165	Output/DS/cleaveLand_result/t_plot/ath-miR394a_arahy.Tifrunner.gnm2.ann1.Z20ZUZ.1_542_TPlot.pdf
ath-miR395a	arahy.Tifrunner.gnm2.ann1.38NM2G.2	arahy.Tifrunner.gnm2.ann1.38NM2G	PGAAIR	ketol-acid reductoisomerase	GO:0004455(ketol-acid reductoisomerase activity);GO:0008652(cellular amino acid biosynthetic process);GO:0009082(branched-chain amino acid biosynthetic process);GO:0016491(oxidoreductase activity);GO:0050662(coenzyme binding);GO:0055114(oxidation-reduction process)	ko00290(Valine, leucine and isoleucine biosynthesis);ko00770(Pantothenate and CoA biosynthesis)	815	834	825	0.713555	3	((-((((((((((((((((((&)))))))))))))))))).))	GA-UUUUCCCAAGCACUUCAG&CUGAAGUGUUUGGGGGAACUC	1	28.4495	4	0.838978	Output/DS/cleaveLand_result/t_plot/ath-miR395a_arahy.Tifrunner.gnm2.ann1.38NM2G.2_825_TPlot.pdf
ath-miR395a	arahy.Tifrunner.gnm2.ann1.AFE07A.1	arahy.Tifrunner.gnm2.ann1.AFE07A	DPEP	4-alpha-glucanotransferase/amyloplastic protein	GO:0004134(4-alpha-glucanotransferase activity);GO:0005975(carbohydrate metabolic process)	ko00500(Starch and sucrose metabolism)	1244	1265	1256	0.662404	7	(((((((.(((((.(((-(((((&))))).)))-)))))-)))))))	GAGUUCCACCCGAUGCA-UUCAG&CUGAAGUGU-UUGGG-GGAACUC	1	28.4495	4	0.997313	Output/DS/cleaveLand_result/t_plot/ath-miR395a_arahy.Tifrunner.gnm2.ann1.AFE07A.1_1256_TPlot.pdf
ath-miR395a	arahy.Tifrunner.gnm2.ann1.PC9ITH.1	arahy.Tifrunner.gnm2.ann1.PC9ITH	CHLD	magnesium chelatase i2	GO:0000166(nucleotide binding);GO:0005524(ATP binding);GO:0015979(photosynthesis);GO:0015995(chlorophyll biosynthetic process);GO:0016851(magnesium chelatase activity);GO:0017111(nucleoside-triphosphatase activity)	ko00860(Porphyrin and chlorophyll metabolism)	2101	2119	2111	0.731458	3	((-(((((((((((-((((((&)))))).))))))))))).))	GA-UUCCCCCAAAC-CUUCAG&CUGAAGUGUUUGGGGGAACUC	1	28.4495	4	0.707114	Output/DS/cleaveLand_result/t_plot/ath-miR395a_arahy.Tifrunner.gnm2.ann1.PC9ITH.1_2111_TPlot.pdf
ath-miR395a	arahy.Tifrunner.gnm2.ann1.Y3LRN9.1	arahy.Tifrunner.gnm2.ann1.Y3LRN9	-	4-alpha-glucanotransferase/amyloplastic protein	GO:0004134(4-alpha-glucanotransferase activity);GO:0005975(carbohydrate metabolic process)	NA	1266	1287	1278	0.662404	7	(((((((.(((((.(((-(((((&))))).)))-)))))-)))))))	GAGUUCCACCCGAUGCA-UUCAG&CUGAAGUGU-UUGGG-GGAACUC	1	28.4495	4	0.996651	Output/DS/cleaveLand_result/t_plot/ath-miR395a_arahy.Tifrunner.gnm2.ann1.Y3LRN9.1_1278_TPlot.pdf
ath-miR396a-3p	arahy.Tifrunner.gnm2.ann1.G4Y2Y5.1	arahy.Tifrunner.gnm2.ann1.G4Y2Y5	-	receptor-like kinase	GO:0005515(protein binding)	NA	34	54	45	0.702312	6.5	((((((((((((.((((((..&..)))))).))))))))))))	CUUCCCAUAGUUCUAUUGAUA&GUUCAAUAAAGCUGUGGGAAG	3	85.3485	2	0.392593	Output/DS/cleaveLand_result/t_plot/ath-miR396a-3p_arahy.Tifrunner.gnm2.ann1.G4Y2Y5.1_45_TPlot.pdf
ath-miR396a-3p	arahy.Tifrunner.gnm2.ann1.NP1K2X.1	arahy.Tifrunner.gnm2.ann1.NP1K2X	At1g12760	RING-H2 finger protein 2B	GO:0005515(protein binding);GO:0008270(zinc ion binding)	NA	1064	1084	1075	0.690751	4.5	((..((.((((((((((((((&)))))))))))))).))..))	CUCACCUCAGCUUUAUUGGAU&GUUCAAUAAAGCUGUGGGAAG	2	56.899	2	0.483278	Output/DS/cleaveLand_result/t_plot/ath-miR396a-3p_arahy.Tifrunner.gnm2.ann1.NP1K2X.1_1075_TPlot.pdf
ath-miR396a-3p	arahy.Tifrunner.gnm2.ann1.WK3ZZ4.1	arahy.Tifrunner.gnm2.ann1.WK3ZZ4	-	cysteine synthase D2	GO:0004124(cysteine synthase activity);GO:0006535(cysteine biosynthetic process from serine)	NA	974	993	984	0.725434	5	(((((((-(((((((.(((((&))))).))))))).)))))))	CUUCCCA-AGCUUUGGUGAGC&GUUCAAUAAAGCUGUGGGAAG	2	56.899	2	0.126061	Output/DS/cleaveLand_result/t_plot/ath-miR396a-3p_arahy.Tifrunner.gnm2.ann1.WK3ZZ4.1_984_TPlot.pdf
ath-miR396a-3p	arahy.Tifrunner.gnm2.ann1.YCZ32I.2	arahy.Tifrunner.gnm2.ann1.YCZ32I	nxt3	ras GTPase-activating binding-like protein	GO:0000166(nucleotide binding);GO:0003676(nucleic acid binding);GO:0005622(intracellular);GO:0006810(transport)	NA	1028	1050	1041	0.664162	6.5	(((((....((((((((((((((&))))))))))))))--..)))))	CUUCUGUUUCGGCUUUGUUGAAU&GUUCAAUAAAGCUG--UGGGAAG	1	28.4495	4	0.899592	Output/DS/cleaveLand_result/t_plot/ath-miR396a-3p_arahy.Tifrunner.gnm2.ann1.YCZ32I.2_1041_TPlot.pdf
ath-miR396a-5p	arahy.Tifrunner.gnm2.ann1.01U1VE.1	arahy.Tifrunner.gnm2.ann1.01U1VE	OASB	cysteine synthase D1	GO:0004124(cysteine synthase activity);GO:0006535(cysteine biosynthetic process from serine)	ko00920(Sulfur metabolism);ko00270(Cysteine and methionine metabolism)	786	805	796	0.663818	5	((((((-(((((((((..(((&)))..))))))))).))))))	CAGUUC-AGAAAGCUGAAGAA&UUCCACAGCUUUCUUGAACUG	3	85.3485	2	0.997228	Output/DS/cleaveLand_result/t_plot/ath-miR396a-5p_arahy.Tifrunner.gnm2.ann1.01U1VE.1_796_TPlot.pdf
ath-miR396a-5p	arahy.Tifrunner.gnm2.ann1.0STM6Q.1	arahy.Tifrunner.gnm2.ann1.0STM6Q	PCMP-E35	Unknown protein	NA	NA	1161	1179	1170	0.786325	3	((((--(((((((((((((((&)))))))))))))))..))))	CAGU--GAGAAAGCUGUGGAG&UUCCACAGCUUUCUUGAACUG	1	28.4495	4	0.779388	Output/DS/cleaveLand_result/t_plot/ath-miR396a-5p_arahy.Tifrunner.gnm2.ann1.0STM6Q.1_1170_TPlot.pdf
ath-miR396a-5p	arahy.Tifrunner.gnm2.ann1.858S2J.1	arahy.Tifrunner.gnm2.ann1.858S2J	GRF1	growth-regulating factor 1	GO:0005524(ATP binding);GO:0005634(nucleus)	NA	1468	1489	1479	0.831909	4	..(((((((((((.((((((((&))))))))-)))))))))))..	UCGUUCAAGAAAGCCUGUGGAA&UUCCACAG-CUUUCUUGAACUG	577	16415.4	0	0.00157367	Output/DS/cleaveLand_result/t_plot/ath-miR396a-5p_arahy.Tifrunner.gnm2.ann1.858S2J.1_1479_TPlot.pdf
ath-miR396a-5p	arahy.Tifrunner.gnm2.ann1.8NKF7K.1	arahy.Tifrunner.gnm2.ann1.8NKF7K	OASC	cysteine synthase D1	GO:0004124(cysteine synthase activity);GO:0006535(cysteine biosynthetic process from serine)	ko00920(Sulfur metabolism);ko00270(Cysteine and methionine metabolism)	857	876	867	0.663818	5	((((((-(((((((((..(((&)))..))))))))).))))))	CAGUUC-AGAAAGCUGAAGAA&UUCCACAGCUUUCUUGAACUG	2	56.899	2	0.997114	Output/DS/cleaveLand_result/t_plot/ath-miR396a-5p_arahy.Tifrunner.gnm2.ann1.8NKF7K.1_867_TPlot.pdf
ath-miR396a-5p	arahy.Tifrunner.gnm2.ann1.8NKF7K.3	arahy.Tifrunner.gnm2.ann1.8NKF7K	OASC	cysteine synthase D1	GO:0004124(cysteine synthase activity);GO:0006535(cysteine biosynthetic process from serine)	ko00920(Sulfur metabolism);ko00270(Cysteine and methionine metabolism)	857	876	867	0.663818	5	((((((-(((((((((..(((&)))..))))))))).))))))	CAGUUC-AGAAAGCUGAAGAA&UUCCACAGCUUUCUUGAACUG	2	56.899	2	0.997191	Output/DS/cleaveLand_result/t_plot/ath-miR396a-5p_arahy.Tifrunner.gnm2.ann1.8NKF7K.3_867_TPlot.pdf
ath-miR396a-5p	arahy.Tifrunner.gnm2.ann1.9QT5JT.1	arahy.Tifrunner.gnm2.ann1.9QT5JT	pod	peroxidase 2	GO:0004601(peroxidase activity);GO:0006979(response to oxidative stress);GO:0020037(heme binding);GO:0055114(oxidation-reduction process)	ko00940(Phenylpropanoid biosynthesis)	539	559	550	0.660969	6	(((.((((((.(((.((((((&)))))).))).)))))).)))	CAGAUCAAGACGGCAGUGGAA&UUCCACAGCUUUCUUGAACUG	2	56.899	2	0.997578	Output/DS/cleaveLand_result/t_plot/ath-miR396a-5p_arahy.Tifrunner.gnm2.ann1.9QT5JT.1_550_TPlot.pdf
ath-miR396a-5p	arahy.Tifrunner.gnm2.ann1.CAT1L8.2	arahy.Tifrunner.gnm2.ann1.CAT1L8	-	uncharacterized protein LOC100781148 isoform X2 [Glycine max]	NA	NA	1094	1114	1106	0.703704	4.5	(((.((((((((((((-(((((&))))).))))))))))))-)))	CAGCUUCGAGGAAGCU-UGGAA&UUCCACAGCUUUCUUGAA-CUG	1	28.4495	4	0.998656	Output/DS/cleaveLand_result/t_plot/ath-miR396a-5p_arahy.Tifrunner.gnm2.ann1.CAT1L8.2_1106_TPlot.pdf
ath-miR396a-5p	arahy.Tifrunner.gnm2.ann1.F6IBWZ.1	arahy.Tifrunner.gnm2.ann1.F6IBWZ	purH	bifunctional purine biosynthesis protein purH-like [Glycine max]	GO:0003824(catalytic activity);GO:0003937(IMP cyclohydrolase activity);GO:0004643(phosphoribosylaminoimidazolecarboxamide formyltransferase activity);GO:0006164(purine nucleotide biosynthetic process)	ko00230(Purine metabolism);ko00670(One carbon pool by folate)	1069	1090	1081	0.712251	6.5	((((((..(((.((((((((((&))))))))))-)))..))))))	CAGUUUCUGAGUGGCUGUGGAA&UUCCACAGCU-UUCUUGAACUG	2	56.899	2	0.90666	Output/DS/cleaveLand_result/t_plot/ath-miR396a-5p_arahy.Tifrunner.gnm2.ann1.F6IBWZ.1_1081_TPlot.pdf
ath-miR396a-5p	arahy.Tifrunner.gnm2.ann1.FB42RH.1	arahy.Tifrunner.gnm2.ann1.FB42RH	-	wound-responsive family protein	NA	NA	238	258	249	0.703704	4.5	((.(((((((((((((.((((&)))).))))))))))))).))	CACUUCAAGAAGGCUGAGGAG&UUCCACAGCUUUCUUGAACUG	6	170.697	2	0.953052	Output/DS/cleaveLand_result/t_plot/ath-miR396a-5p_arahy.Tifrunner.gnm2.ann1.FB42RH.1_249_TPlot.pdf
ath-miR396a-5p	arahy.Tifrunner.gnm2.ann1.HZLZ57.1	arahy.Tifrunner.gnm2.ann1.HZLZ57	-	pre-mRNA splicing factor-related	GO:0005515(protein binding);GO:0005622(intracellular);GO:0005634(nucleus);GO:0006396(RNA processing)	NA	1424	1445	1436	0.655271	6.5	(((.(((((..(((((((((((&)))))))))))..)))))-)))	CGGAUUCGGUUAGGCUGUGGAA&UUCCACAGCUUUCUUGAA-CUG	1	28.4495	4	1	Output/DS/cleaveLand_result/t_plot/ath-miR396a-5p_arahy.Tifrunner.gnm2.ann1.HZLZ57.1_1436_TPlot.pdf
ath-miR396a-5p	arahy.Tifrunner.gnm2.ann1.KV1X6M.1	arahy.Tifrunner.gnm2.ann1.KV1X6M	GRF3	growth-regulating factor 4	GO:0005524(ATP binding);GO:0005634(nucleus)	NA	988	1009	999	0.826211	4	..(((((((((((.((((((((&))))))))-)))))))))))..	CCGUUCAAGAAAGCCUGUGGAA&UUCCACAG-CUUUCUUGAACUG	121	3442.39	0	0.00419095	Output/DS/cleaveLand_result/t_plot/ath-miR396a-5p_arahy.Tifrunner.gnm2.ann1.KV1X6M.1_999_TPlot.pdf
ath-miR396a-5p	arahy.Tifrunner.gnm2.ann1.KWD7UL.1	arahy.Tifrunner.gnm2.ann1.KWD7UL	-	wound-responsive family protein	NA	NA	238	258	249	0.703704	4.5	((.(((((((((((((.((((&)))).))))))))))))).))	CACUUCAAGAAGGCUGAGGAG&UUCCACAGCUUUCUUGAACUG	5	142.248	2	0.94978	Output/DS/cleaveLand_result/t_plot/ath-miR396a-5p_arahy.Tifrunner.gnm2.ann1.KWD7UL.1_249_TPlot.pdf
ath-miR396a-5p	arahy.Tifrunner.gnm2.ann1.MG25IW.1	arahy.Tifrunner.gnm2.ann1.MG25IW	SNL4	paired amphipathic helix SIN3-like protein	GO:0005634(nucleus)	NA	4136	4157	4148	0.74359	5	((.((((((.((((((((((((&))))))))))))-)))))).))	CAUUUCAAGUGAGGCUGUGGAA&UUCCACAGCUUU-CUUGAACUG	1	28.4495	4	0.954301	Output/DS/cleaveLand_result/t_plot/ath-miR396a-5p_arahy.Tifrunner.gnm2.ann1.MG25IW.1_4148_TPlot.pdf
ath-miR396a-5p	arahy.Tifrunner.gnm2.ann1.TX3Z3S.1	arahy.Tifrunner.gnm2.ann1.TX3Z3S	SULTR3;1	sulfate transporter 3	GO:0008271(secondary active sulfate transmembrane transporter activity);GO:0008272(sulfate transport);GO:0015116(sulfate transmembrane transporter activity);GO:0016020(membrane);GO:0016021(integral component of membrane);GO:0055085(transmembrane transport)	NA	2192	2212	2202	0.68661	5.5	(((((.(((-((((((.(((((&)))))-)))))).))).)))))	CAGUUGAAG-AAGCUGUUGGAG&UUCCA-CAGCUUUCUUGAACUG	2	56.899	2	0.981472	Output/DS/cleaveLand_result/t_plot/ath-miR396a-5p_arahy.Tifrunner.gnm2.ann1.TX3Z3S.1_2202_TPlot.pdf
ath-miR396a-5p	arahy.Tifrunner.gnm2.ann1.Z5Y4KS.2	arahy.Tifrunner.gnm2.ann1.Z5Y4KS	-	uncharacterized protein LOC100781148 isoform X2 [Glycine max]	NA	NA	1109	1129	1121	0.683761	5	(((.((((((((((((-(((((&))))).))))))))))))-)))	CGGCUUCGAGGAAGCU-UGGAA&UUCCACAGCUUUCUUGAA-CUG	2	56.899	2	0.984449	Output/DS/cleaveLand_result/t_plot/ath-miR396a-5p_arahy.Tifrunner.gnm2.ann1.Z5Y4KS.2_1121_TPlot.pdf
ath-miR396b-3p	arahy.Tifrunner.gnm2.ann1.NDAY03.1	arahy.Tifrunner.gnm2.ann1.NDAY03	-	seed linoleate 9S-lipoxygenase	GO:0005506(iron ion binding);GO:0005515(protein binding);GO:0016165(linoleate 13S-lipoxygenase activity);GO:0046872(metal ion binding);GO:0055114(oxidation-reduction process)	NA	465	485	476	0.688	6	...(((((.((((((((((((&)))))))))))).)))))...	ACCCUCACUGCUUUCUUGGGU&GCUCAAGAAAGCUGUGGGAAA	1	28.4495	4	0.828512	Output/DS/cleaveLand_result/t_plot/ath-miR396b-3p_arahy.Tifrunner.gnm2.ann1.NDAY03.1_476_TPlot.pdf
ath-miR396b-3p	arahy.Tifrunner.gnm2.ann1.PB6JBD.1	arahy.Tifrunner.gnm2.ann1.PB6JBD	BPS1	protein BPS1, chloroplastic-like isoform X3 [Glycine max]	NA	NA	634	653	645	0.666667	5.5	(((.((((((((((((.-(((&)))..)))))))))))).)))	UUUGCCGCAGCUUUCUC-AGC&GCUCAAGAAAGCUGUGGGAAA	1	28.4495	4	0.955717	Output/DS/cleaveLand_result/t_plot/ath-miR396b-3p_arahy.Tifrunner.gnm2.ann1.PB6JBD.1_645_TPlot.pdf
ath-miR396b-3p	arahy.Tifrunner.gnm2.ann1.V9UCIZ.1	arahy.Tifrunner.gnm2.ann1.V9UCIZ	LOX1.1	seed linoleate 9S-lipoxygenase	GO:0005506(iron ion binding);GO:0005515(protein binding);GO:0016165(linoleate 13S-lipoxygenase activity);GO:0046872(metal ion binding);GO:0055114(oxidation-reduction process)	ko00591(Linoleic acid metabolism)	456	476	467	0.688	6	...(((((.((((((((((((&)))))))))))).)))))...	ACCCUCACUGCUUUCUUGGGU&GCUCAAGAAAGCUGUGGGAAA	1	28.4495	4	0.823027	Output/DS/cleaveLand_result/t_plot/ath-miR396b-3p_arahy.Tifrunner.gnm2.ann1.V9UCIZ.1_467_TPlot.pdf
[truncated: 6,539 more rows]
