# Supplementary material for: Targeted Regulation of AhGRF3b by ahy-miR396 Modulates Leaf Growth and Cold Tolerance in Peanut
Source: Plants (Basel). 2025 Oct 18;14(20):3203. doi: 10.3390/plants14203203 (PMC12567176; doi:10.3390/plants14203203)
Supplement: Supplementary file 1 [file plants-14-03203-s001.zip › Table S4.xlsx]

## Sheet: Sheet1
Table S4: Predicted interactions between AhGRF3b and candidate bait proteins
Target Protein	Target Protein Sequence identity	Target Protein Template	Target Protein Sequence identity	Target Protein Modeling Confidence Scores (GMGE)	Bait Protein	Bait Gene	Bait Protein Sequence	Bait Protein Template	Bait Protein Sequence identity	Bait Protein Modeling Confidence Scores (GMGE)	ipTM	pTM
AhGRF3b	MDFHYLKQWRNQDESEEQQHSTKMPKLLPPESHQQQPPSPASALPLFVPEPNSKVTCTLSDSTLAPHTTTTTTKFPRMGSYFSLSQWQELELQALIFRYMLAGAAVPPELLQPIKKSLFHSSPYFLHHSLQHYQPAALLQSGYWGRASMDPEPGRCRRTDGKKWRCSRDVVAGQKYCERHMHRGRNRSRKPVELPTPTTGGGTTLGVVSSSSCISSPPLATASLKSPFDLLHLNNERSSGSGGTKEEENKRVFENQDNHHHVGGDGGRSGGHMLRHFFDDWPRSLHQDPENAENNGGGGGSGRMNSATSLSISMPGNNAASSDVSLKLSTGYGEDPCPRNGNGNAEAEQLQLSWAGGWSSGNQVASMGGPLAEALRSSTSTSSPTSVLHHLPRAAASQT…	I1NK6.1.A	0.856	0.5	LOC112764308	AhCAT1	MDPYKYRPSSAFNTPFWTTNSGNPVWNNNSVLTVGNRGPILLEDYQFVEKLANFDRERIPERVVHARGASAKGFFEVTHDVSHLTCADFLRAPGVQTPVIVRFSTVIHERGSPETIRDPRGFATKFYTREGNFDLVGNNFPVFFIRDAMKFPDVIHAFKPNPKSNVQENWRILDFLSHHPESFNTFTWFYDDVGIPINYRHMEGFGVHTYTLLNKAGKVLYVKFHWKPTCGVKSLLEEEAIRIGGTNHSHATQDLYDSIAAGNYPEWKLYFQTMDPDHEDNFDFDPLDTTKTWPEDILPLQPVGRLVLNKNIDNFFAENEMLAFSMHVVPGISYSNDKMLQGRIFAYADTQRHRLGPNYLQIPVNAPKCAHHNNHHDGFMNFMHRDEEVNYFPSRFDPV…	A0A5J5B3V7.1.A	0.8248	0.96	0.11	0.52
AhGRF3b	MDFHYLKQWRNQDESEEQQHSTKMPKLLPPESHQQQPPSPASALPLFVPEPNSKVTCTLSDSTLAPHTTTTTTKFPRMGSYFSLSQWQELELQALIFRYMLAGAAVPPELLQPIKKSLFHSSPYFLHHSLQHYQPAALLQSGYWGRASMDPEPGRCRRTDGKKWRCSRDVVAGQKYCERHMHRGRNRSRKPVELPTPTTGGGTTLGVVSSSSCISSPPLATASLKSPFDLLHLNNERSSGSGGTKEEENKRVFENQDNHHHVGGDGGRSGGHMLRHFFDDWPRSLHQDPENAENNGGGGGSGRMNSATSLSISMPGNNAASSDVSLKLSTGYGEDPCPRNGNGNAEAEQLQLSWAGGWSSGNQVASMGGPLAEALRSSTSTSSPTSVLHHLPRAAASQT…	I1NK6.1.A	0.856	0.5	LOC112797021	AhCAX3	MASHQQEPWLLENGNVKVLTKEMRHGHGRSRTAHNMSSSSLRKKSDRTLVSKVRCGLLRNLLVNIQEVILGTKLSILFPAIPIAIIAQCYGLGRPWIFALSLLGLTPLAERVSFLTEQVAIYTGPTVGGLLNATCGNITELVIAIFALSSNKVDLVKYSLLGSILSNLLLVLGTSLLCGGIANLAKEQKYDRRQADVNSLMLLLALLCHLLPMLFRYGGGGSDDALAAADSSLYLSRAASITMLVAYFAYLIFQLWTHRTLFEAEDEDGDGENGSDDEEAVIGVWSGVAWLAGMTVFIALLSEYVVDTIEEASESWGLSVSFLSIILLPIVGNAAEHAGAIIFAFKNKLDITLGVALGSATQIGMFAVPLCVLIAWIMGVKMDLNFNLLETGSLALAII…	A0A0R0KFB7.1.A	0.791	0.82	0.28	0.48
AhGRF3b	MDFHYLKQWRNQDESEEQQHSTKMPKLLPPESHQQQPPSPASALPLFVPEPNSKVTCTLSDSTLAPHTTTTTTKFPRMGSYFSLSQWQELELQALIFRYMLAGAAVPPELLQPIKKSLFHSSPYFLHHSLQHYQPAALLQSGYWGRASMDPEPGRCRRTDGKKWRCSRDVVAGQKYCERHMHRGRNRSRKPVELPTPTTGGGTTLGVVSSSSCISSPPLATASLKSPFDLLHLNNERSSGSGGTKEEENKRVFENQDNHHHVGGDGGRSGGHMLRHFFDDWPRSLHQDPENAENNGGGGGSGRMNSATSLSISMPGNNAASSDVSLKLSTGYGEDPCPRNGNGNAEAEQLQLSWAGGWSSGNQVASMGGPLAEALRSSTSTSSPTSVLHHLPRAAASQT…	I1NK6.1.A	0.856	0.5	LOC112772905	AhACR11	MAVAMAACSLGLHLTTADNSFSIRPLDKTISIAKTCYILHKTRWSSSRITIIRRATPLTDVMKEDGNQGDADAIVPTPIVIIDQDSDPDATVVEITFGDRLGALLDTMNALKNLGLNVVKANVFLDSSGKHNRFSITKADTGRKVEEAELLEAIRLTIINNLIQYHPESSAQLALGAAFGLVPPKEQVDVDIATHITISDDGPARSLLYVETADRPGLLVDLVKIITDINIAVESGEFDTEGLLAKAKFHVSYKDKAIIKPLQQVLANSLRYYLRRPSTEEASF	I1M5Y7.1.A	0.8638	0.75	0.32	0.37
AhGRF3b	MDFHYLKQWRNQDESEEQQHSTKMPKLLPPESHQQQPPSPASALPLFVPEPNSKVTCTLSDSTLAPHTTTTTTKFPRMGSYFSLSQWQELELQALIFRYMLAGAAVPPELLQPIKKSLFHSSPYFLHHSLQHYQPAALLQSGYWGRASMDPEPGRCRRTDGKKWRCSRDVVAGQKYCERHMHRGRNRSRKPVELPTPTTGGGTTLGVVSSSSCISSPPLATASLKSPFDLLHLNNERSSGSGGTKEEENKRVFENQDNHHHVGGDGGRSGGHMLRHFFDDWPRSLHQDPENAENNGGGGGSGRMNSATSLSISMPGNNAASSDVSLKLSTGYGEDPCPRNGNGNAEAEQLQLSWAGGWSSGNQVASMGGPLAEALRSSTSTSSPTSVLHHLPRAAASQT…	I1NK6.1.A	0.856	0.5	LOC112733789	AhPAO4	MDPEDLFSTNLIDGTIASRIERQHRSRPSVIVIGAGISGVAAARSLYDASFKVTVLESRDRVGGRIHTDYSFGCPVDMGASWLHGVCNENPLAPLIRGLGLTLYRTSGDNSVLYDHDLESYMLFNINGHQVPQQTVIEVGDTFKRILEETGKVRDENPDDMSVSQAISIVLDRHPELRQQGLAHEVLQWFICRMEAWFAADADMISLKTWDQEHVLTGGHGLMVQGYDPIIKSLAKDIDIRLNHRVTKISSGYNKVMVTVEGGRNFVADAAIITVPLGILKANLIEFEPKLPDWKVSAISDLGVGNENKVALRFDKVFWPNVELLGIVAPTSYACGYFLNLHKATGHPVLVYMAAGRFAYDLEKLSDESAAEFVMQQLKNMFPDACEPVQYLVSRWGTD…	I1LM64.1.A	0.8821	0.89	0.38	0.54
