# Supplementary material for: Targeted Regulation of AhGRF3b by ahy-miR396 Modulates Leaf Growth and Cold Tolerance in Peanut
Source: Plants (Basel). 2025 Oct 18;14(20):3203. doi: 10.3390/plants14203203 (PMC12567176; doi:10.3390/plants14203203)
Supplement: Supplementary file 1 [file plants-14-03203-s001.zip › Table S5.xlsx]

## Sheet: Sheet2
Table S5: Primer information
Gene ID	Primer sequence
Primers used for cloning the AhGRF3b gene
AhGRF1-F	ActagggtctcGCACCatggaTCTTGGGGCAGTGGG
AhGRF1-R	ActagggtctcTcgccCAATGCAGGCATTAGAAGATCATTGCAC
AhGRF3b-F	ActagggtctcGCACCatggacttccattatcTGAAGCAATGGAG
AhGRF3b-R	ActagggtctcTcgccGGTGCTAATGAAGCTGGTCTGAGAG
Universal primer
M13-F	TGTAAAACGACGGCCAGT
M13-R	CAGGAAACAGCTATGACC
eGFP-cx	GACACGCTGAACTTGTGG
NOS-R	ATCATCGCAAGACCGGCAAC
35S-F	CACGGGGGACTCTTGCCACC
